# Supplementary material for: Single-cell signatures identify microenvironment factors in tumors associated with patient outcomes
Source: Cell Rep Methods. 2024 Jun 17;4(6):100799. doi: 10.1016/j.crmeth.2024.100799 (PMC11228369; doi:10.1016/j.crmeth.2024.100799)
Supplement: Table S1. Single Cell Expression Atlas (SCEA) dataset names, related to Figure 1 — Single Cell Expression Atlas (SCEA) datasets used in this paper. The columns show dataset IDs, dataset short and full names, URL link, and publications (if available). [file mmc2.xlsx]

## Sheet: Sheet1
ID	Short_name	Link	Full_name	Publication
E-HCAD-13	human induced dendritic cells generated by embryonic fibroblasts	https://www.ebi.ac.uk/gxa/sc/experiments/E-HCAD-13/experiment-design	Single cell profiling of human induced dendritic cells generated by direct reprogramming of embryonic fibroblasts	NA
E-HCAD-11	Human Colonic Mesenchyme in Inflammatory Bowel Disease	https://www.ebi.ac.uk/gxa/sc/experiments/E-HCAD-11/experiment-design	Structural Remodeling of the Human Colonic Mesenchyme in Inflammatory Bowel Disease	NA
E-HCAD-10	immune zonation of the human kidney	https://www.ebi.ac.uk/gxa/sc/experiments/E-HCAD-10/experiment-design	Spatio-temporal immune zonation of the human kidney	NA
E-GEOD-139324	Immune landscape of head and neck cancer	https://www.ebi.ac.uk/gxa/sc/experiments/E-GEOD-139324/experiment-design	Immune landscape of viral- and carcinogen-derived head and neck cancer	Cillo AR, Kürten CHL, Tabib T, Qi Z, Onkar S et al. (2020) Immune Landscape of Viral- and Carcinogen-Driven Head and Neck Cancer.
E-HCAD-9	human liver cellular landscape	https://www.ebi.ac.uk/gxa/sc/experiments/E-HCAD-9/experiment-design	Dissecting the human liver cellular landscape by single cell RNA-seq reveals novel intrahepatic monocyte/macrophage populations	NA
E-HCAD-8	human blood and tissue T cell	https://www.ebi.ac.uk/gxa/sc/experiments/E-HCAD-8/experiment-design	A single-cell reference map of transcriptional states for human blood and tissue T cell activation	NA
E-HCAD-4	Census of Immune Cells	https://www.ebi.ac.uk/gxa/sc/experiments/E-HCAD-4/experiment-design	Census of Immune Cells	NA
E-HCAD-1	schaemic sensitivity of human tissue	https://www.ebi.ac.uk/gxa/sc/experiments/E-HCAD-1/experiment-design	Ischaemic sensitivity of human tissue by single cell RNA seq	NA
E-MTAB-7407	Human fetal liver, skin and kidney	https://www.ebi.ac.uk/gxa/sc/experiments/E-MTAB-7407/experiment-design	Human fetal liver, skin and kidney single cell transcriptome data	Popescu DM, Botting RA, Stephenson E, Green K, Webb S et al. (2019) Decoding human fetal liver haematopoiesis.
E-CURD-11	lung adenocarcinoma	https://www.ebi.ac.uk/gxa/sc/experiments/E-CURD-11/experiment-design	Single-cell RNA sequencing of lung adenocarcinoma patient-derived cells	Kim KT, Lee HW, Lee HO, Kim SC, Seo YJ et al. (2015) Single-cell mRNA sequencing identifies subclonal heterogeneity in anti-cancer drug responses of lung adenocarcinoma cells.
E-CURD-10	metastatic renal cell carcinoma	https://www.ebi.ac.uk/gxa/sc/experiments/E-CURD-10/experiment-design	Single-cell transcriptome profiling for metastatic renal cell carcinoma patient-derived cells and xenografts	Kim KT, Lee HW, Lee HO, Song HJ, Jeong da E et al. (2016) Application of single-cell RNA sequencing in optimizing a combinatorial therapeutic strategy in metastatic renal cell carcinoma.
E-HCAD-6	CD34+ cells from human bone marrow	https://www.ebi.ac.uk/gxa/sc/experiments/E-HCAD-6/experiment-design	Profiling of CD34+ cells from human bone marrow to understand hematopoiesis	NA
E-HCAD-5	organoids	https://www.ebi.ac.uk/gxa/sc/experiments/E-HCAD-5/experiment-design	Assessing the relevance of organoids to model inter-individual variation	NA
E-GEOD-130473	human fetal liver	https://www.ebi.ac.uk/gxa/sc/experiments/E-GEOD-130473/experiment-design	Single cell analysis of human fetal liver captures the transcriptional profile of hepatobiliary hybrid progenitors	Segal JM, Kent D, Wesche DJ, Ng SS, Serra M et al. (2019) Single cell analysis of human foetal liver captures the transcriptional profile of hepatobiliary hybrid progenitors.
E-GEOD-36552	human early embryos and embryonic stem cells	https://www.ebi.ac.uk/gxa/sc/experiments/E-GEOD-36552/experiment-design	Tracing pluripotency of human early embryos and embryonic stem cells by single cell RNA-seq	Yan L, Yang M, Guo H, Yang L, Wu J et al. (2013) Single-cell RNA-Seq profiling of human preimplantation embryos and embryonic stem cells.
E-MTAB-7316	adult human neural retina	https://www.ebi.ac.uk/gxa/sc/experiments/E-MTAB-7316/experiment-design	Single cell RNA-seq of adult human neural retina	Lukowski SW, Lo CY, Sharov AA, Nguyen Q, Fang L et al. (2019) A single-cell transcriptome atlas of the adult human retina.
E-MTAB-7008	induced human pluripotent stem cells	https://www.ebi.ac.uk/gxa/sc/experiments/E-MTAB-7008/experiment-design	scRNA-seq to investigate endoderm differentiation from induced human pluripotent stem cells	Yiangou L, Grandy RA, Morell CM, Tomaz RA, Osnato A et al. (2019) Method to Synchronize Cell Cycle of Human Pluripotent Stem Cells without Affecting Their Fundamental Characteristics.
E-GEOD-98556	human stem cell-derived retinal	https://www.ebi.ac.uk/gxa/sc/experiments/E-GEOD-98556/experiment-design	A versatile approach for assessing human stem cell-derived retinal progeny using single cell transcriptomics	Phillips MJ, Jiang P, Howden S, Barney P, Min J et al. (2018) A Novel Approach to Single Cell RNA-Sequence Analysis Facilitates In Silico Gene Reporting of Human Pluripotent Stem Cell-Derived Retinal Cell Types.
E-CURD-7	Adult Human Breast Epithelial Cells	https://www.ebi.ac.uk/gxa/sc/experiments/E-CURD-7/experiment-design	Single Cell RNA sequencing of Adult Human Breast Epithelial Cells - individuals 1-3	Nguyen QH, Pervolarakis N, Blake K, Ma D, Davis RT et al. (2018) Profiling human breast epithelial cells using single cell RNA sequencing identifies cell diversity.
E-GEOD-124472	human embryonic kidney and kidney organoid cells	https://www.ebi.ac.uk/gxa/sc/experiments/E-GEOD-124472/experiment-design	Single cell RNA-Seq profiling of human embryonic kidney outer and inner cortical cells and kidney organoid cells	Tran T, Lindström NO, Ransick A, De Sena Brandine G, Guo Q et al. (2019) In Vivo Developmental Trajectories of Human Podocyte Inform In Vitro Differentiation of Pluripotent Stem Cell-Derived Podocytes.
E-CURD-6	differentiation hierarchy of normal human bone marrow	https://www.ebi.ac.uk/gxa/sc/experiments/E-CURD-6/experiment-design	Single-cell RNA-seq reveals differentiation hierarchy of normal human bone marrow and a distinct transcriptome signature of aneuploid cells	Zhao X, Gao S, Wu Z, Kajigaya S, Feng X et al. (2017); Single-cell RNA-seq reveals a distinct transcriptome signature of aneuploid hematopoietic cells. Wu Z, Gao S, Zhao X, Chen J, Keyvanfar K et al. (2019) Long noncoding RNAs of single hematopoietic stem and progenitor cells in healthy and dysplastic human bone marrow.
E-MTAB-6524	human induced pluripotent stem cells	https://www.ebi.ac.uk/gxa/sc/experiments/E-MTAB-6524/experiment-design	Transcriptomic profile of human induced pluripotent stem cells at single cell resolution.	Daniszewski M, Nguyen Q, Chy HS, Singh V, Crombie DE et al. (2018) Single-Cell Profiling Identifies Key Pathways Expressed by iPSCs Cultured in Different Commercial Media.
E-GEOD-75140	Human cerebral organoids	https://www.ebi.ac.uk/gxa/sc/experiments/E-GEOD-75140/experiment-design	Human cerebral organoids recapitulate gene expression programs of fetal neocortex development	Camp JG, Badsha F, Florio M, Kanton S, Gerber T et al. (2015) Human cerebral organoids recapitulate gene expression programs of fetal neocortex development.
E-GEOD-114530	human fetal kidneys	https://www.ebi.ac.uk/gxa/sc/experiments/E-GEOD-114530/experiment-design	Single cell RNA-sequencing of human fetal kidneys	Hochane M, van den Berg PR, Fan X, Bérenger-Currias N, Adegeest E et al. (2019) Single-cell transcriptomics reveals gene expression dynamics of human fetal kidney development.
E-GEOD-130148	Lung Cell Atlas	https://www.ebi.ac.uk/gxa/sc/experiments/E-GEOD-130148/experiment-design	Lung Cell Atlas: Single cell RNA sequencing analysis of fresh resected human lung tissue - Drop-seq dataset	Vieira Braga FA, Kar G, Berg M, Carpaij OA, Polanski K et al. (2019) A cellular census of human lungs identifies novel cell states in health and in asthma.
E-GEOD-124858	Bone Marrow Stromal Cell Subpopulations	https://www.ebi.ac.uk/gxa/sc/experiments/E-GEOD-124858/experiment-design	Single Cell Sequencing Reveals Gene Expression Signatures Associated with Bone Marrow Stromal Cell Subpopulations and Time in Culture [scRNA-seq]	Liu S, Stroncek DF, Zhao Y, Chen V, Shi R et al. (2019) Single cell sequencing reveals gene expression signatures associated with bone marrow stromal cell subpopulations and time in culture.
E-GEOD-124263	adult human testis	https://www.ebi.ac.uk/gxa/sc/experiments/E-GEOD-124263/experiment-design	Neonatal and adult human testis defined at the single-cell level	Sohni A, Tan K, Song HW, Burow D, de Rooij DG et al. (2019) The Neonatal and Adult Human Testis Defined at the Single-Cell Level.
E-ENAD-27	human islet cell signatures in type 2 diabetes	https://www.ebi.ac.uk/gxa/sc/experiments/E-ENAD-27/experiment-design	Single cell transcriptomics defines human islet cell signatures and reveals cell-type-specific expression changes in type 2 diabetes	Lawlor N, George J, Bolisetty M, Kursawe R, Sun L et al. (2017) Single-cell transcriptomes identify human islet cell signatures and reveal cell-type-specific expression changes in type 2 diabetes.
E-GEOD-83139	human pancreatic endocrine cells	https://www.ebi.ac.uk/gxa/sc/experiments/E-GEOD-83139/experiment-design	Single cell RNA-seq of human pancreatic endocrine cells from Juvenile, adult control and type 2 diabetic donors	Wang YJ, Schug J, Won KJ, Liu C, Naji A et al. (2016) Single-Cell Transcriptomics of the Human Endocrine Pancreas.
E-GEOD-75367	circulating breast cancer cells	https://www.ebi.ac.uk/gxa/sc/experiments/E-GEOD-75367/experiment-design	Single cell RNA-seq of circulating breast cancer cells from 19 women with ER+/HER2- primary tumours	Jordan NV, Bardia A, Wittner BS, Benes C, Ligorio M et al. (2016) HER2 expression identifies dynamic functional states within circulating breast cancer cells.
E-MTAB-7606	influenza tetramer specific CD8+ T cells from different time points	https://www.ebi.ac.uk/gxa/sc/experiments/E-MTAB-7606/experiment-design	Single cell RNA seq of influenza tetramer specific CD8+ T cells from baseline, acute and long term memory timepoints	Koutsakos M, Illing PT, Nguyen THO, Mifsud NA, Crawford JC et al. (2019) Human CD8+ T cell cross-reactivity across influenza A, B and C viruses.
E-MTAB-7381	dendritic cells from human paediatric tonsillitis	https://www.ebi.ac.uk/gxa/sc/experiments/E-MTAB-7381/experiment-design	Single cell RNA sequencing of putative AIRE+ dendritic cells from human paediatric tonsillitis	Fergusson JR, Morgan MD, Bruchard M, Huitema L, Heesters BA et al. (2018) Maturing Human CD127+ CCR7+ PDL1+ Dendritic Cells Express AIRE in the Absence of Tissue Restricted Antigens.
E-MTAB-6701	first trimester fetal-maternal interface	https://www.ebi.ac.uk/gxa/sc/experiments/E-MTAB-6701/experiment-design	Reconstructing the human first trimester fetal-maternal interface using single cell transcriptomics - 10x data	Vento-Tormo R, Efremova M, Botting RA, Turco MY, Vento-Tormo M et al. (2018) Single-cell reconstruction of the early maternal-fetal interface in humans.
E-MTAB-6505	Monocyte-derived IL-1 and IL-6	https://www.ebi.ac.uk/gxa/sc/experiments/E-MTAB-6505/experiment-design	Monocyte-derived IL-1 and IL-6 are differentially required for cytokine release syndrome and neurotoxicity by CAR-T cells.	Norelli M, Camisa B, Barbiera G, Falcone L, Purevdorj A et al. (2018) Monocyte-derived IL-1 and IL-6 are differentially required for cytokine-release syndrome and neurotoxicity due to CAR T cells.
E-MTAB-6386	PBMC derived B cells from human healthy donor	https://www.ebi.ac.uk/gxa/sc/experiments/E-MTAB-6386/experiment-design	Single cell RNA-sequencing of PBMC derived B cells from human healthy donor	NA
E-MTAB-6108	stem cell-derived retinal ganglion cells	https://www.ebi.ac.uk/gxa/sc/experiments/E-MTAB-6108/experiment-design	Single cell RNA sequencing of stem cell-derived retinal ganglion cells	Daniszewski M, Senabouth A, Nguyen QH, Crombie DE, Lukowski SW et al. (2018) Single cell RNA sequencing of stem cell-derived retinal ganglion cells.
E-GEOD-76312	cancer stem cells from patients with chronic myeloid leukemia	https://www.ebi.ac.uk/gxa/sc/experiments/E-GEOD-76312/experiment-design	Single cell RNA-seq of cancer stem cells from patients with chronic myeloid leukemia during the disease course	Giustacchini A, Thongjuea S, Barkas N, Woll PS, Povinelli BJ et al. (2017) Single-cell transcriptomics uncovers distinct molecular signatures of stem cells in chronic myeloid leukemia.
E-MTAB-6911	induced Neural Plate Border Stem Cells	https://www.ebi.ac.uk/gxa/sc/experiments/E-MTAB-6911/experiment-design	Single cell RNA-sequencing of induced Neural Plate Border Stem Cells	NA
E-MTAB-6678	first trimester fetal-maternal interface	https://www.ebi.ac.uk/gxa/sc/experiments/E-MTAB-6678/experiment-design	Reconstructing the human first trimester fetal-maternal interface using single cell transcriptomics - Smartseq 2 data	NA
E-MTAB-6653	lung carcinomas	https://www.ebi.ac.uk/gxa/sc/experiments/E-MTAB-6653/experiment-design	Single cell sequencing of 3 lung carcinomas	NA
E-MTAB-6058	human foetal L/M-opsin cone photoreceptor populations	https://www.ebi.ac.uk/gxa/sc/experiments/E-MTAB-6058/experiment-design	Single cell RNA-seq of isolated human foetal L/M-opsin cone photoreceptor populations labelled using the AAV2/9.pR2.1.GFP reporter	Welby E, Lakowski J, Di Foggia V, Budinger D, Gonzalez-Cordero A et al. (2017) Isolation and Comparative Transcriptome Analysis of Human Fetal and iPSC-Derived Cone Photoreceptor Cells.
E-MTAB-4850	antigen-specific T cells after clearance of hepatitis C virus	https://www.ebi.ac.uk/gxa/sc/experiments/E-MTAB-4850/experiment-design	Transcriptomic profiling of antigen-specific T cells at the single-cell level after clearance of hepatitis C virus	Eltahla AA, Rizzetto S, Pirozyan MR, Betz-Stablein BD, Venturi V et al. (2016) Linking the T cell receptor to the single cell transcriptome in antigen-specific human T cells.
E-ENAD-21	adult human breast epithelial cells	https://www.ebi.ac.uk/gxa/sc/experiments/E-ENAD-21/experiment-design	Single-cell RNA-seq analysis of adult human breast epithelial cells	Nguyen QH, Pervolarakis N, Blake K, Ma D, Davis RT et al. (2018) Profiling human breast epithelial cells using single cell RNA sequencing identifies cell diversity.
E-MTAB-7303	iPSC-dopamine neurons	https://www.ebi.ac.uk/gxa/sc/experiments/E-MTAB-7303/experiment-design	Single cell sequencing of iPSC-dopamine neurons reconstructs disease progression and identifies HDAC4 as a regulator of Parkinson cell phenotypes	NA
E-MTAB-6819	naive and primed human embryonic stem cells	https://www.ebi.ac.uk/gxa/sc/experiments/E-MTAB-6819/experiment-design	Single-cell RNA-seq of naive and primed human embryonic stem cells	NA
E-GEOD-99795	human LNCaP prostate carcinoma cells	https://www.ebi.ac.uk/gxa/sc/experiments/E-GEOD-99795/experiment-design	Single cell RNA-seq of human LNCaP prostate carcinoma cells cultured in the absence and presence of androgen for 12 hours	Horning AM, Wang Y, Lin CK, Louie AD, Jadhav RR et al. (2018) Single-Cell RNA-seq Reveals a Subpopulation of Prostate Cancer Cells with Enhanced Cell-Cycle-Related Transcription and Attenuated Androgen Response.
E-GEOD-86618	human lung epithelial cells from pulmonary fibrosis patient	https://www.ebi.ac.uk/gxa/sc/experiments/E-GEOD-86618/experiment-design	Single cell RNA-seq of human lung epithelial cells from 3 control and 6 idiopathic pulmonary fibrosis patient samples	Xu Y, Mizuno T, Sridharan A, Du Y, Guo M et al. (2016) Single-cell RNA sequencing identifies diverse roles of epithelial cells in idiopathic pulmonary fibrosis.
E-GEOD-81608	human islet cells from non diabetic and type II diabetes patients	https://www.ebi.ac.uk/gxa/sc/experiments/E-GEOD-81608/experiment-design	Single cell RNA-seq of human islet cells from non diabetic and type II diabetes organ donors	Xin Y, Kim J, Okamoto H, Ni M, Wei Y et al. (2016) RNA Sequencing of Single Human Islet Cells Reveals Type 2 Diabetes Genes.
E-GEOD-81383	human melanoma cell lines	https://www.ebi.ac.uk/gxa/sc/experiments/E-GEOD-81383/experiment-design	Single cell RNA-seq of three human melanoma cell lines: Ma-Mel-123, Ma-Mel-108 and Ma-Mel-93	Gerber T, Willscher E, Loeffler-Wirth H, Hopp L, Schadendorf D et al. (2017) Mapping heterogeneity in patient-derived melanoma cultures by single-cell RNA-seq.
E-GEOD-75688	primary breast cancer cells and lymph node metastases	https://www.ebi.ac.uk/gxa/sc/experiments/E-GEOD-75688/experiment-design	Single cell RNA-seq of primary breast cancer cells and lymph node metastases from 11 patients representing the four subtypes of breast cancer: luminal A, luminal B, HER2 and triple negative breast cancer	Chung W, Eum HH, Lee HO, Lee KM, Lee HB et al. (2017) Single-cell RNA-seq enables comprehensive tumour and immune cell profiling in primary breast cancer.
E-GEOD-111727	CD4+ T cells isolated from HIV-infected patients	https://www.ebi.ac.uk/gxa/sc/experiments/E-GEOD-111727/experiment-design	Single cell RNA-seq of a primary model of HIV latency and CD4+ T cells isolated from HIV-infected individuals	Golumbeanu M, Cristinelli S, Rato S, Munoz M, Cavassini M et al. (2018) Single-Cell RNA-Seq Reveals Transcriptional Heterogeneity in Latent and Reactivated HIV-Infected Cells.
E-GEOD-110499	bone marrow biopsies of a multiple myeloma patient	https://www.ebi.ac.uk/gxa/sc/experiments/E-GEOD-110499/experiment-design	Single cell RNA-seq of bone marrow biopsies of a multiple myeloma patient	Fan J, Lee HO, Lee S, Ryu DE, Lee S et al. (2018) Linking transcriptional and genetic tumor heterogeneity through allele analysis of single-cell RNA-seq data.
E-GEOD-109979	human H9 cells undergoing definitive endoderm differentiation	https://www.ebi.ac.uk/gxa/sc/experiments/E-GEOD-109979/experiment-design	Single-cell RNA-seq of human H9 cells undergoing definitive endoderm differentiation	Lu J, Baccei A, Lummertz da Rocha E, Guillermier C, McManus S et al. (2018) Single-cell RNA sequencing reveals metallothionein heterogeneity during hESC differentiation to definitive endoderm.
E-GEOD-100618	human haemopoietic lympho-myeloid progenitor populations	https://www.ebi.ac.uk/gxa/sc/experiments/E-GEOD-100618/experiment-design	Single-cell RNA-sequencing of human haemopoietic lympho-myeloid progenitor populations	Karamitros D, Stoilova B, Aboukhalil Z, Hamey F, Reinisch A et al. (2018) Single-cell analysis reveals the continuum of human lympho-myeloid progenitor cells.
E-ENAD-20	a patient-derived xenograft model before and after treatment with BRAF and MEK inhibitors	https://www.ebi.ac.uk/gxa/sc/experiments/E-ENAD-20/experiment-design	Single-cell RNA-seq analysis of a patient-derived xenograft model before and after treatment with BRAF and MEK inhibitors	Rambow F, Rogiers A, Marin-Bejar O, Aibar S, Femel J et al. (2018) Toward Minimal Residual Disease-Directed Therapy in Melanoma.
E-ENAD-17	glioblastoma cells from five primary tumors	https://www.ebi.ac.uk/gxa/sc/experiments/E-ENAD-17/experiment-design	Single cell RNA-seq of glioblastoma cells from five primary tumors	Patel AP, Tirosh I, Trombetta JJ, Shalek AK, Gillespie SM et al. (2014) Single-cell RNA-seq highlights intratumoral heterogeneity in primary glioblastoma.
E-MTAB-6142	human cell cycle in individual unsynchronized cells	https://www.ebi.ac.uk/gxa/sc/experiments/E-MTAB-6142/experiment-design	Transcriptomic characterization of the human cell cycle in individual unsynchronized cells	Karlsson J, Kroneis T, Jonasson E, Larsson E, Ståhlberg A. et al. (2017) Transcriptomic Characterization of the Human Cell Cycle in Individual Unsynchronized Cells.
E-MTAB-6379	Human T lymphocyte derived from H7N9 infected patients	https://www.ebi.ac.uk/gxa/sc/experiments/E-MTAB-6379/experiment-design	Single-cell RNAseq of Human T lymphocyte derived from H7N9 infected patients	NA
E-MTAB-5061	human pancreas from healthy individuals and type 2 diabetes patients	https://www.ebi.ac.uk/gxa/sc/experiments/E-MTAB-5061/experiment-design	Single-cell RNA-seq analysis of human pancreas from healthy individuals and type 2 diabetes patients	Segerstolpe Å, Palasantza A, Eliasson P, Andersson EM, Andréasson AC et al. (2016) Single-Cell Transcriptome Profiling of Human Pancreatic Islets in Health and Type 2 Diabetes.
E-GEOD-93593	human embryonic stem cells	https://www.ebi.ac.uk/gxa/sc/experiments/E-GEOD-93593/experiment-design	Single-cell RNA-seq analysis of 1,732 cells throughout a 125-day differentiation protocol that converted H1 human embryonic stem cells to a variety of ventrally-derived cell types	Close JL, Yao Z, Levi BP, Miller JA, Bakken TE et al. (2017) Single-Cell Profiling of an In Vitro Model of Human Interneuron Development Reveals Temporal Dynamics of Cell Type Production and Maturation.
E-GEOD-89232	primary human conventional, cord blood and blood pre-conventional dendritic cells	https://www.ebi.ac.uk/gxa/sc/experiments/E-GEOD-89232/experiment-design	Single-cell RNA-seq analysis of primary human conventional dendritic cells, as well as cord blood and blood pre-conventional dendritic cells	Breton G, Zheng S, Valieris R, Tojal da Silva I, Satija R et al. (2016) Human dendritic cells (DCs) are derived from distinct circulating precursors that are precommitted to become CD1c+ or CD141+ DCs.
E-GEOD-84465	diffuse neoplastic infiltrating cells at the migrating front of human glioblastoma	https://www.ebi.ac.uk/gxa/sc/experiments/E-GEOD-84465/experiment-design	Single-Cell RNAseq analysis of diffuse neoplastic infiltrating cells at the migrating front of human glioblastoma	Darmanis S, Sloan SA, Croote D, Mignardi M, Chernikova S et al. (2017) Single-Cell RNA-Seq Analysis of Infiltrating Neoplastic Cells at the Migrating Front of Human Glioblastoma.
E-GEOD-81547	human pancreas	https://www.ebi.ac.uk/gxa/sc/experiments/E-GEOD-81547/experiment-design	Single cell transcriptome analysis of human pancreas	Enge M, Arda HE, Mignardi M, Beausang J, Bottino R et al. (2017) Single-Cell Analysis of Human Pancreas Reveals Transcriptional Signatures of Aging and Somatic Mutation Patterns.
E-GEOD-70580	human tonsil innate lymphoid cells	https://www.ebi.ac.uk/gxa/sc/experiments/E-GEOD-70580/experiment-design	Single-cell RNA-seq analysis of human tonsil innate lymphoid cells	Björklund ÅK, Forkel M, Picelli S, Konya V, Theorell J et al. (2016) The heterogeneity of human CD127(+) innate lymphoid cells revealed by single-cell RNA sequencing.
E-GEOD-106540	precursors of human CD4+ cytotoxic T lymphocytes	https://www.ebi.ac.uk/gxa/sc/experiments/E-GEOD-106540/experiment-design	Single-cell transcriptome analysis of precursors of human CD4+ cytotoxic T lymphocytes	Patil VS, Madrigal A, Schmiedel BJ, Clarke J, O'Rourke P et al. (2018) Precursors of human CD4+ cytotoxic T lymphocytes identified by single-cell transcriptome analysis.
E-HCAD-7	human embryonic heart, lung, and cerebellum	https://www.ebi.ac.uk/gxa/sc/experiments/E-HCAD-7/experiment-design	Single-cell RNA-seq of human embryonic heart, lung, and cerebellum	NA
