# Supplementary material for: Single-cell signatures identify microenvironment factors in tumors associated with patient outcomes
Source: Cell Rep Methods. 2024 Jun 17;4(6):100799. doi: 10.1016/j.crmeth.2024.100799 (PMC11228369; doi:10.1016/j.crmeth.2024.100799)
Supplement: Table S2. Exemplar signature annotation, related to Figure 3 — Exemplar signature annotations, short names, tissue of origin, and disease condition. The percentage shows the percent cells in each exemplar signature annotated as a certain cell type/tissue/disease. The annotation comes from two sources: authors annotation or/and inferred annotations based on PanglaoDB. The second tab in this table shows the enrichment analysis results using gene sets curated using PanglaoDB marker genes for cell types. [file mmc3.xlsx]

## Sheet: 1_exemplar_short_names_and_info
exemplar_signature	exemplar_short_name	tissue	disease_type	tissue_of_origin	cell_type_annotation_from_authors	celltype_annotation_source	additional_annotation	datasets	centroids (dataset_cluster-index_number-of-cells)
X1	Epithelial cells from lung adenocarcinoma	lung	lung adenocarcinoma 100%	middle lobe of right lung 100%	not applicable 100%	panglaodb		E-CURD-11	E.CURD.11_0_53
X2	Epithelial cells from lung bronchioalveolar carcinoma	lung	bronchioalveolar carcinoma; non-small cell lung cancer 100%	bronchiole 100%	epithelial cell 100%	author		E-CURD-11	E.CURD.11_1_50
X3	B cells from bone marrow	bone marrow	normal 89.6%, myelodysplastic syndrome 9.7%, hypocellular myelodysplastic syndrome 0.6%	bone marrow 100%	bone marrow cell 100%	panglaodb		E-CURD-6	E.CURD.6_0_168, E.CURD.6_2_141
X4	Hematopoietic stem cells from bone marrow	bone marrow	myelodysplastic syndrome 48.8%, refractory anemia with excess blasts 34.9%, normal 8.7%, hypocellular myelodysplastic syndrome 7.5%	bone marrow 100%	bone marrow cell 100%	panglaodb		E-CURD-6	E.CURD.6_1_165, E.CURD.6_3_130, E.CURD.6_4_96, E.CURD.6_5_88, E.CURD.6_6_76, E.CURD.6_7_71, E.CURD.6_8_50
X5	glioblastoma primary tumor cells	brain	glioblastoma 100%	brain 100%	not available	author		E-ENAD-17	E.ENAD.17_0_74
X6	patient-derived xenograft melanoma	skin	melanoma 100%	skin 100%	not available	author		E-ENAD-20	E.ENAD.20_0_183, E.ENAD.20_1_178, E.ENAD.20_2_159, E.ENAD.20_3_59
X7	myoepithelial cell of mammary gland(basal)	breast	normal 100%	breast epithelium 100%	myoepithelial cell of mammary gland 99.4%, luminal epithelial cell of mammary gland 0.6%	author	authors found differentiation and relation of cell states to breast cancer subtypes in the data, the signatures might be related to different cell states (https://europepmc.org/article/MED/29795293#id276276)	E-CURD-7, E-ENAD-21	E.CURD.7_0_171, E.ENAD.21_0_171
X8	myoepithelial cell of mammary gland(basal)	breast	normal 100%	breast epithelium 100%	myoepithelial cell of mammary gland 85.1%, luminal epithelial cell of mammary gland 14.9%	author		E-CURD-7, E-ENAD-21	E.CURD.7_1_134, E.ENAD.21_1_134
X9	luminal epithelial cell of mammary gland(luminal)	breast	normal 100%	breast epithelium 100%	luminal epithelial cell of mammary gland 98.5%, myoepithelial cell of mammary gland 1.5%	author		E-CURD-7, E-ENAD-21	E.CURD.7_2_130, E.ENAD.21_2_130
X10	myoepithelial cell of mammary gland(basal)	breast	normal 100%	breast epithelium 100%	myoepithelial cell of mammary gland 98.4%, luminal epithelial cell of mammary gland 1.6%	author		E-CURD-7, E-ENAD-21	E.CURD.7_3_122, E.ENAD.21_3_122
X11	luminal epithelial cell of mammary gland(luminal)	breast	normal 100%	breast epithelium 100%	luminal epithelial cell of mammary gland 98.9%, myoepithelial cell of mammary gland 1.1%	author		E-CURD-7, E-ENAD-21	E.CURD.7_4_94, E.ENAD.21_4_94
X12	luminal epithelial cell of mammary gland(luminal)	breast	normal 100%	breast epithelium 100%	luminal epithelial cell of mammary gland 94.7%, myoepithelial cell of mammary gland 5.3%	author		E-CURD-7, E-ENAD-21	E.CURD.7_5_75, E.ENAD.21_5_75
X13	Beta cells from pancreas	pancreas	normal 53.4%, type II diabetes mellitus 46.6%	islet of Langerhans 100%	not available 90.9%, pancreatic ductal cell 3.4%, acinar cell 2.3%, type B pancreatic cell 2.3%, pancreatic D cell 1.1%	panglaodb		E-ENAD-27	E.ENAD.27_4_88
X14	multi lymphoid and granulocyte macrophage progenitor from umbilical cord blood(divide into T and B cells)	blood	not available	umbilical cord blood 100%	multi-lymphoid progenitor 35.4%, granulocyte macrophage progenitor 33.7%, lymphoid-primed multipotent progenitor 30.8%	author		E-GEOD-100618	E.GEOD.100618_0_124, E.GEOD.100618_1_86, E.GEOD.100618_2_84, E.GEOD.100618_3_63, E.GEOD.100618_4_58
X15	CD4+ cytotoxic T lymphocytes from PBMC	blood	normal 100%	blood 100%	peripheral blood mononuclear cell 100%	author	dengue virus positive 67.5%, dengue virus negative 32.5%	E-GEOD-106540	E.GEOD.106540_0_770, E.GEOD.106540_1_488, E.GEOD.106540_2_378, E.GEOD.106540_3_322, E.GEOD.106540_4_227
X16	CD4+ cytotoxic T lymphocytes from PBMC	blood	normal 100%	blood 100%	peripheral blood mononuclear cell 100%	author	dengue virus negative 78%, dengue virus positive 22%	E-GEOD-106540	E.GEOD.106540_5_59
X17	Embryonic stem cells	embryo	not available	not available	embryonic stem cell 100%	author		E-GEOD-109979	E.GEOD.109979_0_88, E.GEOD.109979_1_87, E.GEOD.109979_2_86, E.GEOD.109979_3_68
X18	Plasma cells from bone marrow	bone marrow	multiple myeloma 100%	bone marrow 96.6%, ascitic fluid 3.4%	plasma cell 100%	author		E-GEOD-110499	E.GEOD.110499_0_89
X19	Plasma cells from ascitic fluid	ascitic fluid	multiple myeloma 100%	ascitic fluid 100%	plasma cell 100%	author		E-GEOD-110499	E.GEOD.110499_1_59
X20	CD4-positive helper T cell from normal blood	blood	normal 90.5%, HIV infection 9.5%	blood 100%	CD4-positive helper T cell 100%	author	stimulus: T cell receptor-mediated stimulation 46.7%, SAHA reactivation 29%, none 24.3%	E-GEOD-111727	E.GEOD.111727_0_97, E.GEOD.111727_1_72
X21	CD4-positive helper T cell from normal blood	blood	normal 100%	blood 100%	CD4-positive helper T cell 100%	author	stimulus: SAHA reactivation 76.3%, none 23.7%	E-GEOD-111727	E.GEOD.111727_2_59
X22	CD4-positive helper T cell from HIV infection blood	blood	HIV infection 87.5%, normal 12.5%	blood 100%	CD4-positive helper T cell 100%	author	stimulus: none 51.8%, T cell receptor-mediated stimulation 44.6%, SAHA reactivation 3.6%	E-GEOD-111727	E.GEOD.111727_3_56
X23	kidney collecting duct cell	kidney	normal 100%	kidney 100%	ureteric bud; kidney collecting duct cell 79.6%, kidney connecting tubule epithelial cell 12.3%, kidney loop of Henle epithelial cell 2.8%, medial; distal S-shaped body 2.3%, pretubular aggregate 1%, S-shaped body proximal precursor cell 1%, renal vesicle; comma-shaped body A 0.8%, leukocyte 0.3%	author		E-GEOD-114530	E.GEOD.114530_14_654, E.GEOD.114530_17_112
X24	Sertoli cells from testis	testis	normal 100%	testis 100%	not available	author	Sertoli-Cells 64.1%, not_available 35.2%, Leydig-Cells 0.2%, Peritubular-Tubular-Myoid 0.2%, Germ-Cell 0.1%, Spermatid 0.1%, EC-Blood 0.1%	E-GEOD-124263	E.GEOD.124263_1_4705, E.GEOD.124263_11_1937, E.GEOD.124263_15_1262, E.GEOD.124263_2_4435, E.GEOD.124263_6_2888
X25	EC-Blood from testis	testis	normal 100%	testis 100%	not available	author	EC-Blood 62.5%, not_available 32.3%, Sertoli-Cells 3%, Peritubular-Tubular-Myoid 1.2%, Macrophage 0.6%, Leydig-Cells 0.2%, Spermatid 0.1%, Spermatogonia 0.1%, Spermatocytes 0.1%	E-GEOD-124263	E.GEOD.124263_14_1287, E.GEOD.124263_17_1101, E.GEOD.124263_5_3137
X26	Spermatogonia and Spermatocytes from testis	testis	normal 100%	testis 100%	not available	author	Spermatogonia 48.7%, Spermatocytes 46.5%, not_available 4.3%, Spermatid 0.4%, Germ-Cell 0%	E-GEOD-124263	E.GEOD.124263_12_1383, E.GEOD.124263_18_924
X27	Macrophages from testis	testis	normal 100%	testis 100%	not available	author	Macrophage 56.7%, not_available 39.5%, EC-Blood 3.3%, Leydig-Cells 0.3%, Peritubular-Tubular-Myoid 0.2%	E-GEOD-124263	E.GEOD.124263_19_859
X28	Peritubular-Tubular-Myoid from testis	testis	normal 100%	testis 100%	not available	author	not_available 53.2%, Peritubular-Tubular-Myoid 46.4%, EC-Blood 0.4%	E-GEOD-124263	E.GEOD.124263_20_560
X29	Spermatid and germ cells from testis	testis	normal 100%	testis 100%	not available	author	not_available 75.4%, Spermatid 23.8%, Spermatocytes 0.5%, Sertoli-Cells 0.2%	E-GEOD-124263	E.GEOD.124263_21_558
X30	Spermatid and germ cells from testis	testis	normal 100%	testis 100%	not available	author	not_available 66.4%, Spermatid 33.6%	E-GEOD-124263	E.GEOD.124263_22_238
X31	Leydig-Cells from testis	testis	normal 100%	testis 100%	not available	author	Leydig-Cells 51.5%, not_available 39.8%, Peritubular-Tubular-Myoid 6.9%, Sertoli-Cells 1.6%, EC-Blood 0.1%, Spermatid 0.1%	E-GEOD-124263	E.GEOD.124263_16_1203, E.GEOD.124263_3_4276
X32	Peritubular myoid cells from testis	testis	normal 100%	testis 100%	not available	author	Peritubular-Tubular-Myoid 48.6%, Leydig-Cells 27.2%, not_available 23.9%, EC-Blood 0.1%, Spermatid 0.1%, Spermatogonia 0.1%, Macrophage 0%	E-GEOD-124263	E.GEOD.124263_13_1345, E.GEOD.124263_4_4268, E.GEOD.124263_9_2615
X33	Germ cells from testis	testis	normal 100%	testis 100%	not available	panglaodb	not_available 83.5%, Spermatogonia 14.2%, Germ-Cell 1.3%, Spermatocytes 0.8%, Spermatid 0.1%, Sertoli-Cells 0%	E-GEOD-124263	E.GEOD.124263_0_4730, E.GEOD.124263_7_2836
X34	Spermatogonia from testis	testis	normal 100%	testis 100%	not available	author	Spermatogonia 92.4%, not_available 4.3%, Germ-Cell 1.1%, Spermatocytes 0.6%, Peritubular-Tubular-Myoid 0.6%, Leydig-Cells 0.5%, Spermatid 0.5%, Macrophage 0.1%, Sertoli-Cells 0%, EC-Blood 0%	E-GEOD-124263	E.GEOD.124263_10_2182, E.GEOD.124263_23_215, E.GEOD.124263_8_2693
X35	Myocytes from embryo	embryo	not available	inner cell mass 100%	unknown 61.6%, muscle cell 2 24.4%, muscle cell 1 12.3%, neuronal cell 1%, nephron progenitor 1 0.7%	panglaodb		E-GEOD-124472	E.GEOD.124472_16_407
X36	glomerular visceral epithelial cell from embryo kidney	kidney	normal 100%	kidney 70.4%, inner cell mass 16.3%, juxtamedullary cortex 10.2%, outer cortex of kidney 3.1%	glomerular visceral epithelial cell 37.7%, glomerular visceral epithelial cell 4 10.2%, glomerular visceral epithelial cell 1 10.1%, S-shaped body podocyte precursor cell 7.4%, renal vesicle; comma-shaped body B 7.2%, S shaped body 4.4%, early/late glomerular visceral epithelial cell 4.3%, glomerular visceral epithelial cell 6 4.1%, glomerular visceral epithelial cell 2 3.6%, glomerular visceral …	author		E-GEOD-114530, E-GEOD-124472, E-HCAD-10	E.GEOD.114530_0_2662, E.GEOD.114530_10_823, E.GEOD.114530_15_607, E.GEOD.114530_6_1279, E.GEOD.114530_7_1177, E.GEOD.124472_1_1440, E.GEOD.124472_17_390, E.GEOD.124472_20_133, E.GEOD.124472_5_1001, E.HCAD.10_20_512
X37	mesenchymal stem cell from embryo bone marrow	bone marrow	normal 100%	bone marrow 100%	mesenchymal stem cell of the bone marrow 100%	author		E-GEOD-124858	E.GEOD.124858_0_157, E.GEOD.124858_1_59
X38	lung ciliated cell	lung	normal 81.2%, chronic obstructive pulmonary disease 18.8%	lung parenchyma 100%	lung ciliated cell 79%, lung secretory cell 10.3%, unknown 8.9%, lung macrophage 0.7%, B cell 0.4%, natural killer cell 0.4%, type II pneumocyte 0.4%	author		E-GEOD-130148	E.GEOD.130148_10_274
X39	type I pneumocyte	lung	normal 53.2%, chronic obstructive pulmonary disease 46.8%	lung parenchyma 100%	type I pneumocyte 84.4%, lung secretory cell 5.7%, unknown 4.3%, type II pneumocyte 2.8%, transformed epithelial cell 2.1%, lymphocyte 0.7%	author		E-GEOD-130148	E.GEOD.130148_11_141
X40	lung macrophage	lung	normal 74.6%, chronic obstructive pulmonary disease 25.4%	lung parenchyma 100%	lung macrophage 97.8%, B cell 0.8%, lung secretory cell 0.4%, natural killer cell 0.2%, T cell 0.2%, type II pneumocyte 0.2%, lymphocyte 0.1%, lung ciliated cell 0.1%, transformed epithelial cell 0.1%	author		E-GEOD-130148	E.GEOD.130148_2_480, E.GEOD.130148_3_479
X41	transformed epithelial cell from lung	lung	normal 89.5%, chronic obstructive pulmonary disease 10.5%	lung parenchyma 100%	transformed epithelial cell 35.5%, fibroblast of lung 21.4%, lymphocyte 17.8%, lung endothelial cell 15.3%, unknown 4.4%, lung secretory cell 2.4%, lung macrophage 1.5%, type I pneumocyte 0.7%, type II pneumocyte 0.7%, natural killer cell 0.2%	author		E-GEOD-130148	E.GEOD.130148_4_411
X42	mixed immune cells from lung(macrophage, T cell, B cell, NK cell)	lung	normal 79.1%, chronic obstructive pulmonary disease 20.9%	lung parenchyma 100%	lung macrophage 27.4%, T cell 27.1%, B cell 16.1%, natural killer cell 10.4%, lung secretory cell 4.6%, lung endothelial cell 3.8%, transformed epithelial cell 3.1%, lymphocyte 2.4%, type II pneumocyte 2.1%, fibroblast of lung 1.2%, mast cell 0.9%, type I pneumocyte 0.5%, lung ciliated cell 0.3%	author		E-GEOD-130148	E.GEOD.130148_0_677, E.GEOD.130148_5_330
X43	B cell from lung	lung	normal 100%	lung parenchyma 100%	B cell 49.7%, unknown 43.8%, type I pneumocyte 3.4%, lung endothelial cell 2.8%, fibroblast of lung 0.3%	author		E-GEOD-130148	E.GEOD.130148_6_324
X44	lung mast cell	lung	normal 92.8%, chronic obstructive pulmonary disease 7.2%	lung parenchyma 100%	mast cell 96.3%, unknown 2.5%, B cell 0.9%, lung endothelial cell 0.3%	author		E-GEOD-130148	E.GEOD.130148_7_321
X45	lung macrophage	lung	normal 99.1%, chronic obstructive pulmonary disease 0.9%	lung parenchyma 100%	lung macrophage 78.5%, B cell 12.6%, unknown 4.4%, transformed epithelial cell 2.8%, fibroblast of lung 0.6%, T cell 0.6%, type I pneumocyte 0.3%	author		E-GEOD-130148	E.GEOD.130148_8_317
X46	type II pneumocyte	lung	chronic obstructive pulmonary disease 50.8%, normal 49.2%	lung parenchyma 100%	type II pneumocyte 77.9%, lung secretory cell 8.9%, transformed epithelial cell 6.3%, type I pneumocyte 3.8%, lung ciliated cell 2.3%, B cell 0.4%, lung macrophage 0.1%, lung endothelial cell 0.1%	author		E-GEOD-130148	E.GEOD.130148_1_553, E.GEOD.130148_9_292
X47	hepatocyte	liver	normal 100%	liver 100%	hepatocyte 100%	author	adult 100%	E-GEOD-130473	E.GEOD.130473_0_263
X48	hepatocyte	liver	normal 100%	liver 100%	hepatocyte 71%, not applicable 29%	author	adult 71%, late embryo 29%	E-GEOD-130473	E.GEOD.130473_1_186
X49	Neutrophils from liver	liver	normal 100%	liver 100%	not applicable 91.4%, hepatocyte 8.6%	panglaodb	late embryo 91.4%, adult 8.6%	E-GEOD-130473	E.GEOD.130473_2_163
X50	hepatocyte	liver	normal 100%	liver 100%	not applicable 100%	panglaodb	late embryo 100%	E-GEOD-130473	E.GEOD.130473_3_137
X51	Hepatic stellate cells	liver	normal 100%	liver 100%	not applicable 100%	panglaodb	late embryo 100%	E-GEOD-130473	E.GEOD.130473_4_135
X52	Erythroid-like and erythroid precursor cells from liver	liver	normal 100%	liver 100%	not applicable 94.3%, hepatocyte 5.7%	panglaodb	late embryo 94.3%, adult 5.7%	E-GEOD-130473	E.GEOD.130473_5_106
X53	hepatocyte	liver	normal 100%	liver 100%	not applicable 50.7%, hepatocyte 49.3%	panglaodb	late embryo 50.7%, adult 49.3%	E-GEOD-130473	E.GEOD.130473_6_75
X54	B cells from liver	liver	normal 100%	liver 100%	not applicable 100%	panglaodb	late embryo 100%	E-GEOD-130473	E.GEOD.130473_7_70
X55	hepatocyte	liver	normal 100%	liver 100%	not applicable 100%	panglaodb	late embryo 100%	E-GEOD-130473	E.GEOD.130473_8_67
X56	hepatocyte	liver	normal 100%	liver 100%	not applicable 100%	panglaodb	late embryo 100%	E-GEOD-130473	E.GEOD.130473_9_65
X57	leukocyte in head and neck squamous cell carcinoma	neoplasm	head and neck squamous cell carcinoma 93%, normal 7%	neoplasm 87%, blood 7%, tonsil 5.9%	leukocyte 100%	author		E-GEOD-139324	E.GEOD.139324_11_270
X58	innate lymphoid cell from tonsil	tonsil	obstructive sleep apnea syndrome 100%	tonsil 100%	group 3 innate lymphoid cell 47.5%, group 2 innate lymphoid cell 21.5%, group 1 innate lymphoid cell 19.6%, natural killer cell 11.4%	author		E-GEOD-70580	E.GEOD.70580_0_180, E.GEOD.70580_1_144, E.GEOD.70580_2_130, E.GEOD.70580_3_128, E.GEOD.70580_4_66
X59	Neurons in neocortex	brain	normal 100%	neocortex 64.1%, skin 26.4%, inner cell mass 9.4%	neuron 64.1%, induced pluripotent stem cell 26.4%, embryonic stem cell 9.4%	author		E-GEOD-75140	E.GEOD.75140_1_138, E.GEOD.75140_4_83, E.GEOD.75140_6_55
X60	iPSC from skin	skin	normal 100%	skin 72.8%, inner cell mass 15.1%, neocortex 12.1%	induced pluripotent stem cell 72.8%, embryonic stem cell 15.1%, neuron 12.1%	author		E-GEOD-75140	E.GEOD.75140_0_154, E.GEOD.75140_2_90, E.GEOD.75140_3_88, E.GEOD.75140_5_72
X61	iPSC from skin	skin	normal 100%	skin 83.3%, inner cell mass 16.7%	induced pluripotent stem cell 83.3%, embryonic stem cell 16.7%	author		E-GEOD-75140	E.GEOD.75140_7_54
X62	B cells from lymph node in breast carcinoma samples	lymph node	breast carcinoma 100%	lymph node 62.3%, breast 37.7%	not available	panglaodb	estrogen-receptor positive and HER2 positive breast cancer 56.6%, triple-negative breast cancer 34.9%, HER2 positive breast carcinoma 8.5%	E-GEOD-75688	E.GEOD.75688_0_106
X63	Luminal epithelial cells from primary breast cancer cells and lymph node	breast	breast carcinoma 100%	breast 91.2%, lymph node 8.8%	not available	panglaodb	estrogen-receptor positive breast cancer 63.7%, estrogen-receptor positive and HER2 positive breast cancer 30%, HER2 positive breast carcinoma 3.8%, triple-negative breast cancer 2.5%	E-GEOD-75688	E.GEOD.75688_1_80
X64	Luminal epithelial cells from primary breast cancer cells and lymph node	breast	breast carcinoma 100%	breast 100%	not available	panglaodb	HER2 positive breast carcinoma 100%	E-GEOD-75688	E.GEOD.75688_2_76
X65	Macrophages from lymph node in breast carcinoma	breast	breast carcinoma 100%	breast 94.2%, lymph node 5.8%	not available	panglaodb	triple-negative breast cancer 84.1%, HER2 positive breast carcinoma 8.7%, estrogen-receptor positive and HER2 positive breast cancer 5.8%, estrogen-receptor positive breast cancer 1.4%	E-GEOD-75688	E.GEOD.75688_3_69
X66	Mammary epithelial cells from breast carcinoma	breast	breast carcinoma 100%	breast 98.3%, lymph node 1.7%	not available	panglaodb	triple-negative breast cancer 85%, HER2 positive breast carcinoma 15%	E-GEOD-75688	E.GEOD.75688_4_60
X67	Mammary epithelial cells from breast carcinoma	breast	breast carcinoma 100%	breast 100%	not available	panglaodb	HER2 positive breast carcinoma 100%	E-GEOD-75688	E.GEOD.75688_5_55
X68	Mammary epithelial cells from breast carcinoma and lymph node	multiple-tissue	breast carcinoma 100%	breast 50%, lymph node 50%	not available	panglaodb	triple-negative breast cancer 100%	E-GEOD-75688	E.GEOD.75688_6_52
X69	mononuclear cell of bone marrow	bone marrow	chronic phase chronic myeloid leukemia 90.9%, normal 9.1%	bone marrow 100%	mononuclear cell of bone marrow 100%	author		E-GEOD-76312	E.GEOD.76312_0_543, E.GEOD.76312_1_417, E.GEOD.76312_2_344, E.GEOD.76312_3_254, E.GEOD.76312_4_171, E.GEOD.76312_5_143, E.GEOD.76312_6_136
X70	mononuclear cell of bone marrow	bone marrow	chronic phase chronic myeloid leukemia 95.9%, normal 4.1%	bone marrow 100%	mononuclear cell of bone marrow 100%	author		E-GEOD-76312	E.GEOD.76312_7_73
X71	mononuclear cell of bone marrow	bone marrow	chronic phase chronic myeloid leukemia 97.1%, normal 2.9%	bone marrow 100%	mononuclear cell of bone marrow 100%	author		E-GEOD-76312	E.GEOD.76312_8_70
X72	human melanoma cell lines	skin	melanoma 100%	skin 100%	not available	author	cell line: Ma-Mel-123 100%	E-GEOD-81383	E.GEOD.81383_0_91
X73	human melanoma cell lines	skin	melanoma 100%	skin 100%	not available	author	cell line: Ma-Mel-93 100%	E-GEOD-81383	E.GEOD.81383_1_77
X74	human melanoma cell lines	skin	melanoma 100%	skin 100%	not available	author	cell line: Ma-Mel-108 93.1%, Ma-Mel-123 6.9%	E-GEOD-81383	E.GEOD.81383_2_58
X75	pancreatic A cells and type B cells	pancreas	normal 100%	islet of Langerhans 100%	pancreatic A cell 58.7%, type B pancreatic cell 30.1%, pancreatic D cell 6.3%, not available 4.9%	author	male 78.9%, female 21.1%	E-GEOD-81547	E.GEOD.81547_0_525, E.GEOD.81547_1_316, E.GEOD.81547_4_185
X76	pancreatic ductal cell	pancreas	normal 100%	islet of Langerhans 100%	pancreatic ductal cell 68.3%, not available 29.3%, pancreatic A cell 2.4%	author	male 92.7%, female 7.3%	E-GEOD-81547	E.GEOD.81547_10_82
X77	pancreatic mesenchymal cell	pancreas	normal 100%	islet of Langerhans 100%	mesenchymal cell 70.7%, not available 25.3%, pancreatic A cell 2.7%, type B pancreatic cell 1.3%	author	male 90.7%, female 9.3%	E-GEOD-81547	E.GEOD.81547_11_75
X78	acinar cell	pancreas	normal 100%	islet of Langerhans 100%	acinar cell 100%	author	male 100%	E-GEOD-81547	E.GEOD.81547_12_75
X79	pancreatic A cell	pancreas	normal 100%	islet of Langerhans 100%	pancreatic A cell 85.9%, type B pancreatic cell 9.7%, pancreatic D cell 3%, not available 0.7%, acinar cell 0.4%, pancreatic ductal cell 0.4%	author	female 91.4%, male 8.6%	E-GEOD-81547	E.GEOD.81547_2_269
X80	acinar cell	pancreas	normal 100%	islet of Langerhans 100%	acinar cell 97.7%, pancreatic A cell 1.6%, not available 0.8%	author	male 66.7%, female 33.3%	E-GEOD-81547	E.GEOD.81547_3_258
X81	pancreatic ductal cell	pancreas	normal 100%	islet of Langerhans 100%	pancreatic ductal cell 95.2%, not available 3%, pancreatic A cell 1.2%, acinar cell 0.6%	author	female 51.5%, male 48.5%	E-GEOD-81547	E.GEOD.81547_6_165
X82	pancreatic A cell	pancreas	normal 100%	islet of Langerhans 100%	pancreatic A cell 92%, not available 8%	author	male 96.3%, female 3.7%	E-GEOD-81547	E.GEOD.81547_7_162
X83	Beta cells	pancreas	normal 100%	islet of Langerhans 100%	not available 87.7%, type B pancreatic cell 6.8%, pancreatic D cell 5.6%	panglaodb	male 95.7%, female 4.3%	E-GEOD-81547	E.GEOD.81547_8_162
X84	acinar cell	pancreas	normal 100%	islet of Langerhans 100%	acinar cell 89.9%, pancreatic A cell 6.7%, not available 1.1%, pancreatic D cell 1.1%, type B pancreatic cell 1.1%	author	male 80.9%, female 19.1%	E-GEOD-81547	E.GEOD.81547_9_89
X85	pancreatic A cell and type B cells in diabetes patients	pancreas	normal 49.7%, type II diabetes mellitus 47.8%, type I diabetes mellitus 2.6%	islet of Langerhans 81.6%, pancreas 18.4%	pancreatic A cell 42.9%, type B pancreatic cell 27.2%, not available 18%, pancreatic PP cell 4%, pancreatic ductal cell 3.7%, pancreatic D cell 2.8%, pancreatic stellate cell 0.6%, not applicable 0.4%, acinar cell 0.2%, mesenchymal cell 0.2%	author		E-ENAD-27, E-GEOD-81608, E-GEOD-83139	E.ENAD.27_0_255, E.ENAD.27_1_241, E.ENAD.27_2_199, E.ENAD.27_3_170, E.ENAD.27_5_82, E.ENAD.27_6_66, E.GEOD.81608_0_471, E.GEOD.81608_1_353, E.GEOD.81608_2_302, E.GEOD.81608_3_245, E.GEOD.81608_4_125, E.GEOD.81608_5_54, E.GEOD.81608_6_50, E.GEOD.83139_0_175, E.GEOD.83139_1_117, E.GEOD.83139_2_112, E.GEOD.83139_3_107, E.GEOD.83139_4_80
X86	neoplastic cell from brain	brain	brain glioblastoma 100%	brain 100%	neoplastic cell 99.1%, astrocyte 0.8%, vascular cell 0.2%	author	tumor 91.3%, adjacent to tumor 8.7%	E-GEOD-84465	E.GEOD.84465_1_642
X87	Macrophages from brain	brain	brain glioblastoma 100%	brain 100%	immune cell 99.9%, vascular cell 0.1%	panglaodb	tumor 63.9%, adjacent to tumor 36.1%	E-GEOD-84465	E.GEOD.84465_0_661, E.GEOD.84465_2_631, E.GEOD.84465_3_488
X88	oligodendrocyte precursor cell	brain	brain glioblastoma 100%	brain 100%	oligodendrocyte precursor cell 100%	author	adjacent to tumor 89.6%, tumor 10.4%	E-GEOD-84465	E.GEOD.84465_4_393
X89	neoplastic cell from brain	brain	brain glioblastoma 100%	brain 100%	neoplastic cell 97.7%, oligodendrocyte precursor cell 1.3%, astrocyte 0.3%, immune cell 0.3%, neuron 0.3%	author	tumor 98.3%, adjacent to tumor 1.7%	E-GEOD-84465	E.GEOD.84465_5_300
X90	neoplastic cell from brain	brain	brain glioblastoma 100%	brain 100%	neoplastic cell 83.6%, neuron 14.8%, oligodendrocyte precursor cell 1.6%	author	tumor 84.4%, adjacent to tumor 15.6%	E-GEOD-84465	E.GEOD.84465_6_128
X91	neoplastic and immune cell from brain	brain	brain glioblastoma 100%	brain 100%	neoplastic cell 49.5%, immune cell 36.8%, oligodendrocyte precursor cell 7.4%, astrocyte 2.1%, vascular cell 2.1%, neuron 1.1%, oligodendrocyte 1.1%	author	tumor 65.3%, adjacent to tumor 34.7%	E-GEOD-84465	E.GEOD.84465_7_95
X92	astrocyte from brain	brain	brain glioblastoma 100%	brain 100%	astrocyte 98.8%, neoplastic cell 1.2%	author	adjacent to tumor 100%	E-GEOD-84465	E.GEOD.84465_8_81
X93	oligodendrocyte from brain	brain	brain glioblastoma 100%	brain 100%	oligodendrocyte 100%	author	adjacent to tumor 58.8%, tumor 41.2%	E-GEOD-84465	E.GEOD.84465_9_80
X94	epithelial cell from lung with idiopathic pulmonary fibrosis	lung	idiopathic pulmonary fibrosis 60.2%, normal 39.8%	lung 100%	epithelial cell 100%	author		E-GEOD-86618	E.GEOD.86618_0_208, E.GEOD.86618_1_178, E.GEOD.86618_2_154
X95	pre-conventional dendritic cell from umbilical cord blood	blood	not available	umbilical cord blood 100%	pre-conventional dendritic cell 100%	author		E-GEOD-89232	E.GEOD.89232_3_148
X96	pre-conventional dendritic cell from blood	blood	not available	blood 67.6%, umbilical cord blood 32.4%	pre-conventional dendritic cell 78%, conventional dendritic cell 22%	author		E-GEOD-89232	E.GEOD.89232_0_214, E.GEOD.89232_1_178, E.GEOD.89232_2_155, E.GEOD.89232_4_107, E.GEOD.89232_5_92
X97	pre-conventional dendritic cell from umbilical cord blood	blood	not available	umbilical cord blood 98.4%, blood 1.6%	pre-conventional dendritic cell 100%	author		E-GEOD-89232	E.GEOD.89232_6_63
X98	telencephalic progenitor cell and medial ganglionic eminence progenitor	embryo	not available	embryo 100%	medial ganglionic eminence progenitor 42.5%, telencephalic progenitor cell 42.1%, intermediate medial ganglionic eminence progenitor 8%, neural progenitor cell 6.2%, oligodendrocyte precursor cell 0.9%, lateral ganglionic eminence neuron 0.2%, medial ganglionic eminence neuron 0.2%	author		E-GEOD-93593	E.GEOD.93593_2_234, E.GEOD.93593_4_176, E.GEOD.93593_5_153
X99	cortical interneuron and medial ganglionic eminence neuron	embryo	not available	embryo 100%	cortical interneuron 53.8%, medial ganglionic eminence neuron 36.9%, lateral ganglionic eminence neuron 5.4%, intermediate medial ganglionic eminence progenitor 2.2%, oligodendrocyte precursor cell 1.2%, telencephalic progenitor cell 0.2%, neural progenitor cell 0.2%, medial ganglionic eminence progenitor 0.1%	author		E-GEOD-93593	E.GEOD.93593_0_379, E.GEOD.93593_1_265, E.GEOD.93593_3_228, E.GEOD.93593_6_152
X100	telencephalic progenitor cell and medial ganglionic eminence progenitor	embryo	not available	embryo 100%	telencephalic progenitor cell 38.7%, medial ganglionic eminence progenitor 29%, intermediate medial ganglionic eminence progenitor 18.3%, neural progenitor cell 11.8%, cortical interneuron 1.1%, medial ganglionic eminence neuron 1.1%	author		E-GEOD-93593	E.GEOD.93593_7_93
X101	neural progenitor cell	embryo	not available	embryo 100%	neural progenitor cell 84.9%, medial ganglionic eminence neuron 11.3%, cortical interneuron 3.8%	author		E-GEOD-93593	E.GEOD.93593_8_53
X102	embryonic stem cell from H9 cell line	embryo	normal 100%	inner cell mass 97.9%, retina 2.1%	embryonic stem cell 97.9%, retinal cell 2.1%	author		E-GEOD-98556	E.GEOD.98556_0_143
X103	embryonic stem celll from H9 cell line	embryo	normal 100%	inner cell mass 100%	embryonic stem cell 100%	author		E-GEOD-98556	E.GEOD.98556_1_141
X104	retinal cell	retina	normal 100%	retina 97.8%, inner cell mass 2.2%	retinal cell 97.8%, embryonic stem cell 2.2%	author		E-GEOD-98556	E.GEOD.98556_2_137
X105	embryonic stem celll from H9 cell line	embryo	normal 100%	inner cell mass 98.6%, retina 1.4%	embryonic stem cell 98.6%, retinal cell 1.4%	author		E-GEOD-98556	E.GEOD.98556_3_69
X106	embryonic stem celll from H9 cell line	embryo	normal 100%	inner cell mass 92.9%, retina 7.1%	embryonic stem cell 92.9%, retinal cell 7.1%	author		E-GEOD-98556	E.GEOD.98556_4_56
X107	epithelial cell from prostate carcinoma	prostate	prostate carcinoma 100%	prostate gland 100%	epithelial cell 100%	author		E-GEOD-99795	E.GEOD.99795_0_68, E.GEOD.99795_1_59
X108	Keratinocytes/Suprabasal cells of esophagus	esophagus	normal 100%	oesophagus 100%	unknown 71.1%, epithelial cell of esophagus 26.3%, epithelial cell of stratum germinativum of esophagus 1.3%, blood vessel endothelial cell 0.8%, CD4-positive, alpha-beta T cell 0.2%, CD8-positive, alpha-beta T cell 0.2%, lymphatic vessel 0.1%, submucosal gland mucous cell 0.1%	panglaodb		E-HCAD-1	E.HCAD.1_7_1116
X109	epithelial cell of esophagus	esophagus	normal 100%	oesophagus 100%	epithelial cell of esophagus 99.2%, epithelial cell of stratum germinativum of esophagus 0.5%, CD4-positive, alpha-beta T cell 0.2%, submucosal gland mucous cell 0.1%	author		E-HCAD-1	E.HCAD.1_12_980, E.HCAD.1_13_924, E.HCAD.1_14_276, E.HCAD.1_16_219, E.HCAD.1_2_2228, E.HCAD.1_3_2217, E.HCAD.1_4_1746, E.HCAD.1_6_1249, E.HCAD.1_9_1099
X110	endothelial cell from kidney	kidney	normal 100%	kidney 81.3%, juxtamedullary cortex 16.2%, outer cortex of kidney 2.5%	endothelial cell 52.6%, glomerular endothelial cell 3 18.2%, glomerular endothelial cell 13.1%, leukocyte 4.1%, immune cell 2.3%, early kidney proxmial tubule cell 2.1%, glomerular endothelial cell 1 1.9%, glomerular endothelial cell 2 1.7%, erythrocyte 0.7%, kidney loop of Henle epithelial cell 0.5%, mixed erythrocyte and immune cell 0.5%, kidney interstitial progenitor cell 0.4%, proliferating …	author		E-GEOD-114530, E-GEOD-124472, E-HCAD-10	E.GEOD.114530_3_1446, E.GEOD.124472_14_506, E.GEOD.124472_21_78, E.HCAD.10_12_1093
X111	Endothelial cells and metanephric cap from kidney	kidney	normal 100%	kidney 100%	unknown 50.1%, metanephric cap 15.3%, kidney interstitial myofibroblast 4.7%, S shaped body 4.2%, macrophage 3.7%, endothelial cell 3.5%, stromal cell 3.5%, innate lymphoid cell 3%, monocyte 2.8%, plasmacytoid dendritic cell 1%, renal filtration cell 1%, CD4-positive, alpha-beta T cell 0.9%, connecting nephron tubules/principal cell - proximal ureteric bud 0.9%, conventional dendritic cell 0.9%, …	author		E-HCAD-10	E.HCAD.10_18_583
X112	stromal cell and metanephric cap from multiple tissues	kidney	normal 100%	kidney 57.6%, lung 17.9%, inner cell mass 12.3%, juxtamedullary cortex 5.4%, outer cortex of kidney 4.7%, heart 1.8%, liver 0.1%, skin 0.1%, yolk sac 0.1%	stromal cell 11.6%, metanephric cap 8.1%, kidney interstitial myofibroblast 7.3%, S shaped body 4.1%, nephron progenitor 4%, nephron progenitor cell C 3%, fibroblast 2.9%, kidney interstitial cell B 2.7%, kidney interstitial cell A 2.2%, pretubular aggregate 2.1%, renal vesicle; comma-shaped body A 2.1%, early kidney proxmial tubule cell 2%, nephron progenitor cell A 2%, epithelial cell of proxim…	author		E-GEOD-114530, E-GEOD-124472, E-HCAD-10, E-HCAD-7, E-MTAB-7407	E.GEOD.114530_1_2598, E.GEOD.114530_11_822, E.GEOD.114530_12_743, E.GEOD.114530_13_683, E.GEOD.114530_16_308, E.GEOD.114530_2_1723, E.GEOD.114530_4_1423, E.GEOD.114530_5_1310, E.GEOD.114530_8_1056, E.GEOD.114530_9_993, E.GEOD.124472_0_1807, E.GEOD.124472_10_712, E.GEOD.124472_11_647, E.GEOD.124472_12_521, E.GEOD.124472_13_517, E.GEOD.124472_15_485, E.GEOD.124472_18_329, E.GEOD.124472_19_199, E.GE…
X113	megakaryocyte and nature killer cells from kidney	kidney	normal 100%	kidney 100%	megakaryocyte 47.1%, natural killer cell 40.3%, innate lymphoid cell 8.1%, mast cell 2.7%, CD8-positive, alpha-beta T cell 0.9%, unknown 0.5%, CD4-positive, alpha-beta T cell 0.5%	author		E-HCAD-10	E.HCAD.10_24_221
X114	T cells from multiple tissues	multiple-tissue	normal 53.9%, hypertensive disorder 34.1%, lung carcinoma 9.8%, head and neck squamous cell carcinoma 2.2%	blood 21.2%, lung 19.8%, lymph node 14.6%, decidua 14.1%, bone marrow 9.7%, spleen 8%, umbilical cord blood 4.7%, tonsil 2.5%, liver 2%, neoplasm 1.8%, kidney 1.4%, placenta 0.3%	activated CD4-positive, alpha-beta T cell 25%, CD4-positive, alpha-beta T cell 19.6%, leukocyte 13.3%, decidual natural killer cell 11.5%, T cell 9.3%, CD8-positive, alpha-beta T cell 7.9%, natural killer cell 4.1%, B cell 2%, follicular B cell 1.7%, activated CD8-positive, alpha-beta T cell 1.1%, alpha-beta T cell 0.9%, gamma-delta T cell 0.6%, natural killer-like cell 0.5%, T follicular helper …	author		E-GEOD-139324, E-HCAD-1, E-HCAD-10, E-HCAD-4, E-HCAD-8, E-HCAD-9, E-MTAB-6505, E-MTAB-6653, E-MTAB-6701	E.GEOD.139324_0_1918, E.GEOD.139324_1_1403, E.GEOD.139324_12_231, E.GEOD.139324_2_1319, E.GEOD.139324_4_870, E.GEOD.139324_6_598, E.GEOD.139324_7_497, E.HCAD.1_0_4622, E.HCAD.1_1_2782, E.HCAD.1_10_1074, E.HCAD.1_15_241, E.HCAD.1_17_65, E.HCAD.1_5_1682, E.HCAD.1_8_1110, E.HCAD.10_23_236, E.HCAD.10_3_1842, E.HCAD.4_11_403, E.HCAD.8_0_11816, E.HCAD.8_1_10380, E.HCAD.8_2_9270, E.HCAD.8_3_8927, E.HCAD…
X115	pericyte cell and smooth muscle cells from colon	colon	ulcerative colitis 66.6%, normal 33.4%	colon 100%	unknown 56.1%, pericyte cell 36.7%, smooth muscle cell of colon 5.4%, stromal cell 1%, myofibroblast cell 0.6%, endothelial cell 0.2%, plasma cell 0.1%	author		E-HCAD-11	E.HCAD.11_5_1257
X116	glial cell from colon	colon	ulcerative colitis 51.7%, normal 48.3%	colon 100%	glial cell 61.8%, unknown 37.7%, plasma cell 0.3%, endothelial cell 0.2%	author		E-HCAD-11	E.HCAD.11_6_1131
X117	endothelial cells from colon	colon	ulcerative colitis 82.7%, normal 17.3%	colon 100%	endothelial cell 97%, stromal cell 1.3%, pericyte cell 1.1%, glial cell 0.5%, plasma cell 0.1%	author		E-HCAD-11	E.HCAD.11_10_782, E.HCAD.11_7_1124, E.HCAD.11_8_1094
X118	stromal cells from colon	colon	normal 68.1%, ulcerative colitis 31.9%	colon 100%	stromal cell 97.6%, myofibroblast cell 0.9%, endothelial cell 0.7%, plasma cell 0.4%, smooth muscle cell of colon 0.2%, glial cell 0.1%, pericyte cell 0.1%	author		E-HCAD-11	E.HCAD.11_0_3099, E.HCAD.11_1_3025, E.HCAD.11_12_459, E.HCAD.11_2_2538, E.HCAD.11_3_2473, E.HCAD.11_4_2115, E.HCAD.11_9_1018
X119	Fibroblasts from skin	skin	normal 100%	skin epidermis 100%	human embryonic fibroblast/induced day type 3 dendritic cell 38.4%, conventional dendritic cell type 1/induced day 9 dendritic cell 25.6%, dendritic cell 17.7%, embryonic fibroblast 14.5%, conventional dendritic cell 3.6%, plasmacytoid dendritic cell 0.2%	author		E-HCAD-13	E.HCAD.13_0_1003, E.HCAD.13_1_960, E.HCAD.13_10_279, E.HCAD.13_11_185, E.HCAD.13_2_803, E.HCAD.13_3_719, E.HCAD.13_4_518, E.HCAD.13_5_503, E.HCAD.13_6_391, E.HCAD.13_7_323, E.HCAD.13_8_298, E.HCAD.13_9_281
X120	plasma cell from bone marrow	bone marrow	normal 65.1%, head and neck squamous cell carcinoma 23.1%, lung carcinoma 8.1%, ulcerative colitis 3.8%	bone marrow 56.2%, colon 13.7%, liver 11.4%, neoplasm 9.5%, tonsil 5%, lung 3.5%, blood 0.6%, umbilical cord blood 0.1%	plasma cell 81.1%, leukocyte 17.1%, CD14-positive monocyte 0.4%, mesenchymal stem cell of the bone marrow 0.2%, memory B cell 0.2%, central venous hepatic sinusoidal endothelial cell 0.2%, erythroid lineage cell 0.1%, plasmacytoid dendritic cell 0.1%, precursor B cell 0.1%, naive thymus-derived CD4-positive, alpha-beta T cell 0.1%, cytotoxic T cell 0.1%, CD14-positive, CD16-positive monocyte 0.1%	author		E-GEOD-139324, E-HCAD-11, E-HCAD-4, E-HCAD-9, E-MTAB-6653	E.GEOD.139324_10_317, E.GEOD.139324_8_428, E.HCAD.11_11_675, E.HCAD.4_1_1029, E.HCAD.4_10_431, E.HCAD.4_12_326, E.HCAD.4_4_977, E.HCAD.9_11_462, E.HCAD.9_17_97, E.MTAB.6653_19_173
X121	erythroid lineage cell from umbilical cord blood	blood	not available	umbilical cord blood 92.6%, bone marrow 7.4%	erythroid lineage cell 99.7%, megakaryocyte 0.2%, precursor B cell 0.1%	author		E-HCAD-4	E.HCAD.4_13_269, E.HCAD.4_14_265, E.HCAD.4_2_1013
X122	erythroid lineage cell from multiple tissues	multiple-tissue	normal 100%	liver 47.4%, bone marrow 45%, umbilical cord blood 6.7%, yolk sac 0.8%	erythroid lineage cell 99.8%	author		E-HCAD-4, E-MTAB-7407	E.HCAD.4_0_1127, E.HCAD.4_3_1001, E.HCAD.4_5_950, E.HCAD.4_6_662, E.HCAD.4_7_583, E.HCAD.4_9_475, E.MTAB.7407_0_1306, E.MTAB.7407_13_189, E.MTAB.7407_3_964, E.MTAB.7407_6_831, E.MTAB.7407_7_788, E.MTAB.7407_9_406
X123	erythroid lineage cell from umbilical cord blood	blood	not available	umbilical cord blood 99.2%, bone marrow 0.8%	erythroid lineage cell 78.5%, CD14-positive monocyte 5.7%, naive T cell 2.9%, unknown 2.7%, CD8-positive, alpha-beta T cell 2.5%, natural killer cell 1.8%, T-helper 1 cell 1.4%, dendritic cell 1.2%, naive B cell 1.2%, megakaryocyte 0.6%, T-helper 2 cell 0.6%, T-helper cell/regulatory T cell 0.4%, helper T cell 0.2%, memory B cell 0.2%	author		E-HCAD-4	E.HCAD.4_8_489
X124	Choroid plexus cells from organoids	iPSC	normal 100%	iPS cell line from skin 100%	unknown 100%	panglaodb		E-HCAD-5	E.HCAD.5_13_111
X125	cortical excitatory neuron from organoids	iPSC	normal 100%	iPS cell line from skin 100%	cortical excitatory neuron 38%, canonical glycolysis 14.3%, cortical neural progenitor cell 13.3%, cortical intermediate progenitor 10.2%, megakaryocyte progenitor cell 8.4%, ganglionic eminence neural progenitor cell 4%, lateral ganglionic eminence inhibitory neuron 4%, diencephalon inhibitory neuron 3.3%, neural progenitor cell 2.4%, mesen/rhombencephalon excitatory neuron 2%	author		E-HCAD-5	E.HCAD.5_0_2672, E.HCAD.5_1_2646, E.HCAD.5_10_1381, E.HCAD.5_11_459, E.HCAD.5_12_169, E.HCAD.5_2_2557, E.HCAD.5_3_2544, E.HCAD.5_4_2312, E.HCAD.5_5_1987, E.HCAD.5_6_1782, E.HCAD.5_7_1746, E.HCAD.5_8_1487
X126	canonical glycolysis from organoids	iPSC	normal 100%	iPS cell line from skin 100%	canonical glycolysis 79.1%, unknown 18.7%, cortical intermediate progenitor 1.1%, cortical excitatory neuron 0.3%, megakaryocyte progenitor cell 0.2%, neural progenitor cell 0.2%, lateral ganglionic eminence inhibitory neuron 0.1%, cortical neural progenitor cell 0.1%, diencephalon inhibitory neuron 0.1%, mesen/rhombencephalon excitatory neuron 0.1%	author		E-HCAD-5	E.HCAD.5_9_1470
X127	common lymphoid progenitor from bone marrow	bone marrow	normal 100%	bone marrow 100%	common lymphoid progenitor 92.6%, unknown 5.3%, hematopoietic stem cell 1.2%, granulocyte monocyte progenitor cell 0.9%	author		E-HCAD-6	E.HCAD.6_16_340
X128	common lymphoid progenitor from bone marrow	bone marrow	normal 100%	bone marrow 100%	common lymphoid progenitor 91%, hematopoietic multipotent progenitor cell 5%, common myeloid progenitor 2.1%, erythroid progenitor cell 0.8%, granulocyte monocyte progenitor cell 0.6%, hematopoietic stem cell 0.6%	author		E-HCAD-6	E.HCAD.6_13_906, E.HCAD.6_17_222
X129	Neutrophils from bone marrow	bone marrow	normal 100%	bone marrow 100%	unknown 99%, hematopoietic stem cell 1%	panglaodb		E-HCAD-6	E.HCAD.6_18_137
X130	hematopoietic stem cell and progenitor cells from bone marrow	bone marrow	normal 100%	bone marrow 100%	hematopoietic stem cell 20%, hematopoietic multipotent progenitor cell 18.2%, granulocyte monocyte progenitor cell 15.8%, erythroid progenitor cell 14.8%, common lymphoid progenitor 10.5%, common myeloid progenitor 9.6%, common dendritic progenitor 8.9%, megakaryocyte progenitor cell 2.2%	author		E-HCAD-6	E.HCAD.6_0_3292, E.HCAD.6_1_3273, E.HCAD.6_10_1596, E.HCAD.6_11_1596, E.HCAD.6_12_1192, E.HCAD.6_14_838, E.HCAD.6_15_814, E.HCAD.6_2_3183, E.HCAD.6_3_2951, E.HCAD.6_4_2852, E.HCAD.6_5_2022, E.HCAD.6_6_1993, E.HCAD.6_7_1795, E.HCAD.6_8_1733, E.HCAD.6_9_1598
X131	Fibroblasts from heart	heart	normal 100%	heart 93.2%, lung 6.8%	not available	panglaodb		E-HCAD-7	E.HCAD.7_13_442
X132	Endothelial cells from heart	heart	normal 100%	heart 78.8%, lung 20.6%, cerebellum 0.6%	not available	panglaodb		E-HCAD-7	E.HCAD.7_11_852, E.HCAD.7_14_343, E.HCAD.7_3_2343, E.HCAD.7_4_2244
X133	Cardiomyocytes from heart	heart	normal 100%	heart 100%	not available	panglaodb		E-HCAD-7	E.HCAD.7_15_262
X134	Neurons from heart	heat	normal 100%	heart 64.9%, lung 35.1%	not available	panglaodb		E-HCAD-7	E.HCAD.7_16_168
X135	Fibroblasts from heart	heart	normal 100%	heart 92.9%, lung 7.1%	not available	panglaodb		E-HCAD-7	E.HCAD.7_1_5926, E.HCAD.7_5_2041, E.HCAD.7_7_1517
X136	Retinal ganglion cells from brain	brain	normal 100%	cerebellum 99.9%, heart 0.1%	not available	panglaodb		E-HCAD-7	E.HCAD.7_10_1087, E.HCAD.7_12_507, E.HCAD.7_6_2015
X137	Trigeminal neurons from heart	heart	normal 100%	heart 99.9%, lung 0.1%	not available	panglaodb		E-HCAD-7	E.HCAD.7_8_1351, E.HCAD.7_9_1278
X138	lung ciliated cell	lung	hypertensive disorder 99.9%, normal 0.1%	lung 79.8%, bone marrow 13.1%, lymph node 7.1%, blood 0.1%	unknown 99.8%, CD4-positive, alpha-beta T cell 0.1%, CD8-positive, alpha-beta T cell 0.1%	panglaodb		E-HCAD-8	E.HCAD.8_10_1911
X139	T cells/mast cells from lung	lung	hypertensive disorder 99.7%, normal 0.3%	lung 86.9%, bone marrow 7.6%, lymph node 5.1%, blood 0.3%	unknown 98.1%, activated CD4-positive, alpha-beta T cell 1.5%, CD4-positive, alpha-beta T cell 0.2%, CD8-positive, alpha-beta T cell 0.1%, T cell 0.1%	panglaodb		E-HCAD-8	E.HCAD.8_8_4379
X140	mature B cell from liver	liver	normal 100%	liver 100%	mature B cell 43.5%, unknown 27.7%, erythroid lineage cell 21.6%, plasma cell 3.6%, periportal hepatic sinusoidal endothelial cell 1.1%, gamma-delta T cell 0.7%, Kupffer cell 0.7%, alpha-beta T cell 0.4%, cholangiocyte 0.4%, inflammatory macrophage 0.4%	author		E-HCAD-9	E.HCAD.9_14_278
X141	cholangiocyte from liver	liver	normal 100%	liver 100%	cholangiocyte 72.6%, unknown 19.9%, hepatic stellate cell 2.1%, inflammatory macrophage 2.1%, periportal hepatic sinusoidal endothelial cell 1.4%, alpha-beta T cell 0.7%, erythroid lineage cell 0.7%, plasma cell 0.7%	author		E-HCAD-9	E.HCAD.9_16_146
X142	hepatocyte	liver	normal 100%	liver 100%	hepatocyte 99.2%, cholangiocyte 0.2%, alpha-beta T cell 0.1%, plasma cell 0.1%, inflammatory macrophage 0.1%, periportal hepatic sinusoidal endothelial cell 0.1%, central venous hepatic sinusoidal endothelial cell 0.1%, Kupffer cell 0.1%	author		E-HCAD-9	E.HCAD.9_0_1248, E.HCAD.9_12_392, E.HCAD.9_4_848, E.HCAD.9_6_766, E.HCAD.9_8_625
X143	hepatic sinusoidal endothelial cell	liver	normal 100%	liver 100%	periportal hepatic sinusoidal endothelial cell 36.2%, central venous hepatic sinusoidal endothelial cell 34.1%, portal endothelial cell 24.4%, hepatic stellate cell 3.5%, inflammatory macrophage 0.7%, alpha-beta T cell 0.6%, gamma-delta T cell 0.2%, cholangiocyte 0.2%	author		E-HCAD-9	E.HCAD.9_10_490, E.HCAD.9_15_247, E.HCAD.9_5_789
X144	pancreatic ductal cell	pancreas	normal 56.6%, type II diabetes mellitus 43.4%	pancreas 69%, islet of Langerhans 31%	pancreatic ductal cell 95%, not available 4.6%, acinar cell 0.3%	author		E-GEOD-81547, E-MTAB-5061	E.GEOD.81547_5_181, E.MTAB.5061_1_402
X145	pancreatic stellate cell	pancreas	normal 54.1%, type II diabetes mellitus 45.9%	pancreas 100%	pancreatic stellate cell 49.5%, not available 23.9%, endothelial cell 14.7%, mast cell 6.4%, antigen presenting-MHC class II 4.6%, pancreatic A cell 0.9%	author		E-MTAB-5061	E.MTAB.5061_10_109
X146	pancreatic ductal cell	pancreas	normal 53.6%, type II diabetes mellitus 46.4%	pancreas 100%	not available 91.8%, pancreatic ductal cell 7.2%, pancreatic A cell 1%	panglaodb		E-MTAB-5061	E.MTAB.5061_11_97
X147	Alpha cells from pancreas	pancreas	normal 62.8%, type II diabetes mellitus 37.2%	pancreas 100%	not available 99.7%, pancreatic D cell 0.3%	panglaodb		E-MTAB-5061	E.MTAB.5061_2_374
X148	beta cell from pancreas	pancreas	normal 65%, type II diabetes mellitus 35%	pancreas 100%	beta cell 86.5%, not available 12.9%, pancreatic A cell 0.3%, pancreatic D cell 0.3%	author		E-MTAB-5061	E.MTAB.5061_5_303
X149	pancreatic A cell	pancreas	normal 53.1%, type II diabetes mellitus 46.9%	pancreas 100%	pancreatic A cell 62.7%, not available 14.7%, pancreatic PP cell 13.9%, pancreatic D cell 7.8%, pancreatic epsilon cell 0.5%, beta cell 0.4%	author		E-MTAB-5061	E.MTAB.5061_0_491, E.MTAB.5061_3_345, E.MTAB.5061_4_343, E.MTAB.5061_6_227
X150	acinar cell from pancreas	pancreas	normal 61.6%, type II diabetes mellitus 38.4%	pancreas 100%	acinar cell 93.4%, not available 6.1%, pancreatic A cell 0.5%	author		E-MTAB-5061	E.MTAB.5061_7_198
X151	Alpha cells from pancreas	pancreas	type II diabetes mellitus 57.2%, normal 42.8%	pancreas 100%	not available 96.4%, beta cell 1.2%, pancreatic D cell 1.2%, pancreatic PP cell 1.2%	panglaodb		E-MTAB-5061	E.MTAB.5061_8_166
X152	acinar cell from pancreas	pancreas	normal 86.2%, type II diabetes mellitus 13.8%	pancreas 100%	not available 100%	panglaodb		E-MTAB-5061	E.MTAB.5061_9_145
X153	retinal cone cell	retina	normal 100%	retina 100%	retinal cone cell 100%	author		E-MTAB-6058	E.MTAB.6058_0_73
X154	retinal ganglion cell from embryonic stem cell	embryo	normal 100%	not available	retinal ganglion cell 100%	author		E-MTAB-6108	E.MTAB.6108_0_330, E.MTAB.6108_1_258, E.MTAB.6108_2_232, E.MTAB.6108_3_215, E.MTAB.6108_4_209, E.MTAB.6108_5_112, E.MTAB.6108_6_106
X155	fat cells from myxoid liposarcoma patients	fat	myxoid liposarcoma 100%	adipose tissue 100%	not available	author		E-MTAB-6142	E.MTAB.6142_0_96
X156	CD8-Positive T-Lymphocytes from influenza patients	blood	influenza 100%	blood 100%	CD8-Positive T-Lymphocytes 100%	author		E-MTAB-6379	E.MTAB.6379_0_85
X157	B cell from blood	blood	normal 100%	blood 100%	naive B cell 41.7%, transitional stage B cell 37.5%, memory B cell 13.9%, plasmablast 6.9%	author		E-MTAB-6386	E.MTAB.6386_0_72
X158	leukocyte from umbilical cord blood	blood	normal 100%	umbilical cord blood 100%	leukocyte 100%	panglaodb	growth condition: xenograft from HuSGM3 mouse infused with CD19.28z CAR-T cells	E-MTAB-6505	E.MTAB.6505_1_1146
X159	leukocyte from umbilical cord blood	blood	normal 100%	umbilical cord blood 100%	leukocyte 100%	panglaodb	growth condition: xenograft from HuSGM3 mouse infused with CD19.28z CAR-T cells	E-MTAB-6505	E.MTAB.6505_11_288
X160	leukocyte from umbilical cord blood	blood	normal 100%	umbilical cord blood 100%	leukocyte 100%	panglaodb	growth condition: xenograft from HuSGM3 mouse infused with CD19.28z CAR-T cells	E-MTAB-6505	E.MTAB.6505_3_1113
X161	leukocyte from umbilical cord blood	blood	normal 100%	umbilical cord blood 100%	leukocyte 100%	panglaodb	growth condition: xenograft from HuSGM3 mouse infused with CD19.28z CAR-T cells	E-MTAB-6505	E.MTAB.6505_9_438
X162	iPSC induced from skin fibroblast	skin	normal 100%	skin 100%	induced pluripotent stem cell 100%	author		E-MTAB-6524	E.MTAB.6524_0_1529, E.MTAB.6524_1_1165, E.MTAB.6524_10_513, E.MTAB.6524_11_411, E.MTAB.6524_12_409, E.MTAB.6524_13_380, E.MTAB.6524_2_1138, E.MTAB.6524_3_1119, E.MTAB.6524_4_829, E.MTAB.6524_5_645, E.MTAB.6524_6_599, E.MTAB.6524_7_598, E.MTAB.6524_8_578, E.MTAB.6524_9_572
X163	macrophage from multiple tissues	multiple-tissue	normal 63%, lung carcinoma 31%, head and neck squamous cell carcinoma 6%	lung 31%, decidua 24.7%, kidney 14.8%, liver 7.6%, placenta 6.4%, blood 6%, neoplasm 5%, spleen 2.3%, umbilical cord blood 1%, oesophagus 0.7%, skin 0.2%, tonsil 0.1%, yolk sac 0.1%	macrophage 48.8%, leukocyte 14.1%, monocyte 13.5%, conventional dendritic cell 7.2%, inflammatory macrophage 4.5%, Kupffer cell 2.1%, plasmacytoid dendritic cell 2.1%, plasma cell 1.8%, neutrophil 1.2%, granulocyte 0.8%, dendritic cell 0.7%, T cell 0.5%, decidual natural killer cell 0.5%, Hofbauer cell 0.4%, CD8-positive, alpha-beta T cell 0.3%, mast cell 0.2%, blood vessel endothelial cell 0.2%,…	author		E-GEOD-139324, E-HCAD-1, E-HCAD-10, E-HCAD-9, E-MTAB-6505, E-MTAB-6653, E-MTAB-6701, E-MTAB-7407	E.GEOD.139324_3_1084, E.GEOD.139324_5_661, E.GEOD.139324_9_404, E.HCAD.1_11_1040, E.HCAD.10_2_2197, E.HCAD.10_5_1532, E.HCAD.10_9_1348, E.HCAD.9_13_361, E.HCAD.9_3_910, E.HCAD.9_9_524, E.MTAB.6505_10_354, E.MTAB.6653_0_3294, E.MTAB.6653_11_1026, E.MTAB.6653_15_553, E.MTAB.6653_16_449, E.MTAB.6653_3_2988, E.MTAB.6653_5_2366, E.MTAB.6701_19_1641, E.MTAB.6701_6_5986, E.MTAB.6701_9_4904, E.MTAB.7407_…
X164	NK and T cells from lung carcinomas	lung	lung carcinoma 100%	lung 100%	not available	panglaodb	tumour edge 69.2%, tumour middle (in between core and edge sample) 19.9%, tumour core 9.9%, normal tissue adjacent to tumour 1%	E-MTAB-6653	E.MTAB.6653_14_608
X165	Pulmonary alveolar cells I from lung carcinomas	lung	lung carcinoma 100%	lung 100%	not available	panglaodb	normal tissue adjacent to tumour 87.1%, tumour core 5.5%, tumour middle (in between core and edge sample) 5.1%, tumour edge 2.4%	E-MTAB-6653	E.MTAB.6653_17_255
X166	Ciliated and epithelial cells from lung carcinomas	lung	lung carcinoma 100%	lung 100%	not available	panglaodb	normal tissue adjacent to tumour 69.6%, tumour core 27.8%, tumour middle (in between core and edge sample) 1.5%, tumour edge 1%	E-MTAB-6653	E.MTAB.6653_18_194
X167	Epithelial and basal cells from lung carcinomas	lung	lung carcinoma 100%	lung 100%	not available	panglaodb	tumour middle (in between core and edge sample) 38.7%, tumour edge 32.1%, tumour core 29.2%	E-MTAB-6653	E.MTAB.6653_12_995, E.MTAB.6653_20_121
X168	Basal cells from lung carcinomas	lung	lung carcinoma 100%	lung 100%	not available	panglaodb	tumour edge 51%, tumour core 24.5%, tumour middle (in between core and edge sample) 24.5%	E-MTAB-6653	E.MTAB.6653_21_102
X169	Endothelial cells from lung carcinomas	lung	lung carcinoma 100%	lung 100%	not available	panglaodb	normal tissue adjacent to tumour 77.6%, tumour middle (in between core and edge sample) 8.8%, tumour core 7%, tumour edge 6.6%	E-MTAB-6653	E.MTAB.6653_6_1883
X170	Pulmonary alveolar type II cells from lung carcinomas	lung	lung carcinoma 100%	lung 100%	not available	panglaodb	normal tissue adjacent to tumour 48.8%, tumour middle (in between core and edge sample) 20%, tumour core 16.6%, tumour edge 14.6%	E-MTAB-6653	E.MTAB.6653_9_1249
X171	NK cells from decidua	decidua	normal 100%	decidua 97.2%, blood 2.8%	unknown 94.1%, villous cytotrophoblast (VCT) 3.2%, granulocyte 1.1%, T cell 0.4%, decidual macrophage (dM1) 0.2%, decidual natural killer cell (dNK1) 0.2%, fetal fibroblast (fFB1) 0.2%, CD16-positive natural killer cell (NK CD16+) 0.1%, decidual perivascular cell (dP1) 0.1%, glandular epithelial cell (Epi2) 0.1%, placental extravillous trophoblast cell (EVT) 0.1%, plasma cell 0.1%	author		E-MTAB-6678	E.MTAB.6678_1_929
X172	placental extravillous trophoblast cell (EVT) from decidua	decidua	normal 100%	decidua 100%	placental extravillous trophoblast cell (EVT) 71.1%, unknown 13.9%, syncytiotrophoblast cell (SCT) 11.4%, villous cytotrophoblast (VCT) 3.6%	author		E-MTAB-6678	E.MTAB.6678_10_166
X173	decidual perivascular cell	decidua	normal 100%	decidua 100%	decidual perivascular cell (dP1) 35.3%, decidual perivascular cell (dP2) 24.8%, decidual stromal cell (dS3) 16.5%, unknown 11.3%, decidual stromal cell (dS1) 6%, fetal fibroblast (fFB1) 2.3%, decidual stromal cell (dS2) 1.5%, fetal fibroblast (fFB2) 0.8%, syncytiotrophoblast cell (SCT) 0.8%, villous cytotrophoblast (VCT) 0.8%	author		E-MTAB-6678	E.MTAB.6678_11_133
X174	maternal endothelial cell from decidua	decidua	normal 100%	decidua 100%	maternal endothelial cell (Endo m) 92.3%, lymphatic endothelial cell (Endo l) 5.1%, fetal endothelial cell (Endo f) 2.6%	author		E-MTAB-6678	E.MTAB.6678_12_78
X175	conventional dendritic cell from decidua	decidua	normal 100%	decidua 68.3%, blood 31.7%	conventional dendritic cell (DC1) 47.6%, plasma cell 27%, granulocyte 7.9%, villous cytotrophoblast (VCT) 6.3%, decidual macrophage (dM2) 4.8%, unknown 3.2%, T cell 3.2%	author		E-MTAB-6678	E.MTAB.6678_13_63
X176	glandular epithelial celll from decidua	decidua	normal 100%	decidua 100%	glandular epithelial cell (Epi2) 65.6%, unknown 19.7%, glandular epithelial cell (Epi1) 11.5%, lymphatic endothelial cell (Endo l) 1.6%, villous cytotrophoblast (VCT) 1.6%	author		E-MTAB-6678	E.MTAB.6678_14_61
X177	decidual macrophage (dM1)	decidua	normal 100%	decidua 100%	decidual macrophage (dM1) 74.1%, unknown 7.6%, Hofbauer cell (HB) 6.6%, decidual macrophage (dM2) 6.3%, villous cytotrophoblast (VCT) 3.7%, T cell 0.7%, placental extravillous trophoblast cell (EVT) 0.3%, CD16-positive natural killer cell (NK CD16+) 0.1%, conventional dendritic cell (DC1) 0.1%, decidual natural killer cell (dNK2) 0.1%, decidual stromal cell (dS3) 0.1%, fetal fibroblast (fFB1) 0.1…	author		E-MTAB-6678	E.MTAB.6678_2_884
X178	decidual macrophage (dM2)	decidua	normal 100%	decidua 100%	decidual macrophage (dM2) 79.8%, unknown 8.7%, decidual macrophage (dM1) 4.4%, Hofbauer cell (HB) 2.3%, villous cytotrophoblast (VCT) 1.9%, decidual natural killer cell (dNK1) 0.8%, decidual stromal cell (dS1) 0.8%, conventional dendritic cell (DC1) 0.2%, decidual natural killer cell (dNK2) 0.2%, decidual perivascular cell (dP2) 0.2%, decidual stromal cell (dS2) 0.2%, fetal fibroblast (fFB1) 0.2%…	author		E-MTAB-6678	E.MTAB.6678_5_519
X179	CD45-negative cells from decidua	decidua	normal 100%	decidua 95.2%, blood 4.8%	unknown 100%	author		E-MTAB-6678	E.MTAB.6678_6_437
X180	decidual stromal cell	decidua	normal 100%	decidua 100%	decidual stromal cell (dS1) 39.8%, decidual stromal cell (dS2) 39.8%, unknown 12.8%, decidual stromal cell (dS3) 5%, fetal fibroblast (fFB1) 1.3%, decidual perivascular cell (dP2) 0.5%, maternal endothelial cell (Endo m) 0.3%, syncytiotrophoblast cell (SCT) 0.3%, villous cytotrophoblast (VCT) 0.3%	author		E-MTAB-6678	E.MTAB.6678_7_397
X181	T cells from decidua	decidua	normal 100%	decidua 72.9%, blood 27.1%	T cell 66.3%, decidual natural killer cell (dNK2) 8%, decidual natural killer cell (dNK1) 7.7%, decidual natural killer cell (dNK3) 7.5%, CD16-positive natural killer cell (NK CD16+) 4.4%, villous cytotrophoblast (VCT) 1.6%, proliferating decidual natural killer cell (dNK p) 1.5%, innate lymphoid cell (ILC3) 1.1%, CD16-negative natural killer cell (NK CD16-) 1.1%, granulocyte 0.3%, plasma cell 0.…	author		E-MTAB-6678	E.MTAB.6678_0_1226, E.MTAB.6678_3_861, E.MTAB.6678_4_819, E.MTAB.6678_8_390
X182	monocyte from blood	blood	normal 100%	blood 99.7%, decidua 0.3%	monocyte 88.5%, plasmacytoid dendritic cell (DC2) 10.4%, decidual macrophage (dM2) 0.5%, unknown 0.3%, villous cytotrophoblast (VCT) 0.3%	author		E-MTAB-6678	E.MTAB.6678_9_364
X183	cytotrophoblast from decidua	placenta	normal 100%	placenta 100%	cytotrophoblast 96.9%, syncytiotrophoblast 2.7%, extravillous trophoblast 0.3%	author		E-MTAB-6701	E.MTAB.6701_0_8264, E.MTAB.6701_11_4383, E.MTAB.6701_8_5057
X184	fetal fibroblast from placenta	placenta	normal 100%	placenta 92.2%, decidua 7.8%	fetal fibroblast 50.9%, unknown 48.1%, uterine perivascular cell 0.3%, cytotrophoblast 0.2%, Hofbauer cell 0.2%, macrophage 0.2%, extravillous trophoblast 0%, monocyte 0%, uterine endothelial cell 0%	author		E-MTAB-6701	E.MTAB.6701_12_4319
X185	extravillous trophoblast from placenta	placenta	normal 100%	placenta 92.9%, decidua 7.1%	extravillous trophoblast 90.2%, syncytiotrophoblast 7.1%, cytotrophoblast 2.1%, Hofbauer cell 0.2%, macrophage 0.2%, fetal fibroblast 0.1%, granulocyte 0.1%	author		E-MTAB-6701	E.MTAB.6701_14_3389, E.MTAB.6701_15_3218, E.MTAB.6701_18_2303
X186	Hofbauer cell from placenta	placenta	normal 100%	placenta 99.4%, decidua 0.5%, blood 0%	unknown 50.5%, Hofbauer cell 48.7%, macrophage 0.4%, endometrial glandular epithelial cell 0.2%, granulocyte 0.1%, uterine endothelial cell 0.1%	author		E-MTAB-6701	E.MTAB.6701_17_2527
X187	syncytiotrophoblast from placenta	placenta	normal 100%	placenta 99.4%, decidua 0.6%	unknown 50.5%, syncytiotrophoblast 47.8%, cytotrophoblast 1.5%, extravillous trophoblast 0.1%	author		E-MTAB-6701	E.MTAB.6701_20_1462
X188	endometrial glandular epithelial cell from decidua	decidua	normal 100%	decidua 50.5%, placenta 49.3%, blood 0.2%	unknown 80.4%, endometrial glandular epithelial cell 18.8%, cytotrophoblast 0.2%, decidual cell 0.2%, extravillous trophoblast 0.1%, granulocyte 0.1%, macrophage 0.1%, placental endothelial cell 0.1%, syncytiotrophoblast 0.1%, uterine endothelial cell 0.1%, uterine perivascular cell 0.1%	author		E-MTAB-6701	E.MTAB.6701_21_1339
X189	erythroid precursor cells from placental	placenta	normal 100%	placenta 52.2%, decidua 47.3%, blood 0.5%	unknown 86.2%, placental endothelial cell 5.8%, cytotrophoblast 2.7%, granulocyte 2%, uterine perivascular cell 1.1%, uterine endothelial cell 1.1%, T cell 0.5%, plasma cell 0.3%, decidual cell 0.1%, decidual natural killer cell 0.1%, endometrial glandular epithelial cell 0.1%	panglaodb		E-MTAB-6701	E.MTAB.6701_22_1256
X190	Fibroblasts from placenta	placenta	normal 100%	placenta 99.6%, decidua 0.4%	unknown 84.7%, fetal fibroblast 12.5%, cytotrophoblast 1.3%, syncytiotrophoblast 1%, extravillous trophoblast 0.1%, Hofbauer cell 0.1%, placental endothelial cell 0.1%, uterine perivascular cell 0.1%	panglaodb		E-MTAB-6701	E.MTAB.6701_24_705
X191	decidual cells	decidua	normal 100%	decidua 89.6%, placenta 10.4%	decidual cell 81.5%, uterine perivascular cell 12.2%, uterine endothelial cell 4.3%, endothelial cell of lymphatic vessel 1.4%, endometrial glandular epithelial cell 0.2%, placental endothelial cell 0.1%, cytotrophoblast 0.1%, decidual natural killer cell 0.1%, macrophage 0.1%	author		E-MTAB-6701	E.MTAB.6701_10_4751, E.MTAB.6701_25_490, E.MTAB.6701_3_7373, E.MTAB.6701_5_7140, E.MTAB.6701_7_5746
X192	primed human embryonic stem cell	embryo	normal 100%	inner cell mass 100%	embryonic stem cell 100%	author		E-MTAB-6819	E.MTAB.6819_1_291, E.MTAB.6819_2_201, E.MTAB.6819_3_164, E.MTAB.6819_4_106
X193	naïve human embryonic stem cell	embryo	normal 100%	inner cell mass 100%	embryonic stem cell 100%	author		E-MTAB-6819	E.MTAB.6819_0_364, E.MTAB.6819_6_66
X194	naïve and primed human embryonic stem cell	embryo	normal 100%	inner cell mass 100%	embryonic stem cell 100%	author		E-MTAB-6819	E.MTAB.6819_7_63
X195	induced Neural Plate Border Stem Cells from blood and dermis	iPSC	normal 100%	blood 56.1%, dermis 43.9%	induced neural border stem cell 100%	author		E-MTAB-6911	E.MTAB.6911_0_90, E.MTAB.6911_1_87, E.MTAB.6911_2_85
X196	induced Neural Plate Border Stem Cells from blood and dermis	iPSC	normal 100%	blood 66%, dermis 34%	induced neural border stem cell 100%	author		E-MTAB-6911	E.MTAB.6911_3_53
X197	iPSC normal culture to maintain pluripotency	iPSC	normal 100%	blood 88.5%, inner cell mass 11.5%	induced pluripotent stem cell 88.5%, embryonic stem cell 11.5%	author		E-MTAB-6819, E-MTAB-7008	E.MTAB.6819_5_89, E.MTAB.7008_0_362, E.MTAB.7008_1_148, E.MTAB.7008_3_107, E.MTAB.7008_5_68
X198	iPSC to endoderm differentiation	iPSC	normal 100%	blood 100%	induced pluripotent stem cell 100%	author		E-MTAB-7008	E.MTAB.7008_2_112, E.MTAB.7008_4_81, E.MTAB.7008_6_56
X199	dopaminergic neuron from iPSC	iPSC	normal 60.9%, Parkinson's disease 39.1%	skin 100%	dopaminergic neuron 100%	author		E-MTAB-7303	E.MTAB.7303_0_64
X200	amacrine cell from retinal neural layer	retina	normal 100%	retinal neural layer 100%	amacrine cell 56.6%, unknown 39.5%, retinal ganglion cell 3%, retinal cone cell 0.6%, retinal rod cell 0.3%	author		E-MTAB-7316	E.MTAB.7316_12_362
X201	microglial cell from retinal neural layer	retina	normal 100%	retinal neural layer 100%	microglial cell 96%, unknown 4%	author		E-MTAB-7316	E.MTAB.7316_13_149
X202	retinal cone cell from retinal neural layer	retina	normal 100%	retinal neural layer 100%	retinal cone cell 87.6%, retinal rod cell 12.3%, amacrine cell 0.2%	author		E-MTAB-7316	E.MTAB.7316_11_717, E.MTAB.7316_15_114
X203	neurons from retinal neural layer	retina	normal 100%	retinal neural layer 100%	unknown 98.1%, retinal ganglion cell 1.9%	panglaodb		E-MTAB-7316	E.MTAB.7316_16_108
X204	retinal bipolar neuron from retinal neural layer	retina	normal 100%	retinal neural layer 100%	retinal bipolar neuron 92.5%, amacrine cell 2.9%, retinal ganglion cell 2.5%, retinal rod cell 1.7%, retinal cone cell 0.3%, microglial cell 0.1%	author		E-MTAB-7316	E.MTAB.7316_10_735, E.MTAB.7316_5_1537
X205	Muller cell and retinal rod cell from retinal neural layer	retina	normal 100%	retinal neural layer 100%	Muller cell 42.9%, unknown 42.1%, retinal rod cell 12.3%, retinal bipolar neuron 2.1%, retinal cone cell 0.4%, retinal ganglion cell 0.2%, amacrine cell 0.1%	author		E-MTAB-7316	E.MTAB.7316_7_1312
X206	retinal rod cell from retinal neural layer	retina	normal 100%	retinal neural layer 100%	retinal rod cell 98.7%, retinal bipolar neuron 0.4%, Muller cell 0.4%, retinal cone cell 0.3%, microglial cell 0.1%, amacrine cell 0.1%	author		E-MTAB-7316	E.MTAB.7316_0_3429, E.MTAB.7316_1_2614, E.MTAB.7316_14_139, E.MTAB.7316_2_2195, E.MTAB.7316_3_1731, E.MTAB.7316_4_1708, E.MTAB.7316_6_1359, E.MTAB.7316_8_1178, E.MTAB.7316_9_1160
X207	extra thymic aire-expressing cells from tonsil with tonsillitis	tonsil	tonsilitis 100%	tonsil 100%	extra thymic aire-expressing cells 100%	author		E-MTAB-7381	E.MTAB.7381_0_104
X208	extra thymic aire-expressing cells from tonsil with tonsillitis	tonsil	tonsilitis 100%	tonsil 100%	extra thymic aire-expressing cells 100%	author		E-MTAB-7381	E.MTAB.7381_1_76
X209	extra thymic aire-expressing cells from tonsil with tonsillitis	tonsil	tonsilitis 100%	tonsil 100%	extra thymic aire-expressing cells 100%	author		E-MTAB-7381	E.MTAB.7381_2_75
X210	extra thymic aire-expressing cells from tonsil with tonsillitis	tonsil	tonsilitis 100%	tonsil 100%	extra thymic aire-expressing cells 100%	author		E-MTAB-7381	E.MTAB.7381_3_52
X211	fetal hepatocytes	liver	normal 100%	liver 80.4%, yolk sac 19.6%	not available	panglaodb		E-MTAB-7407	E.MTAB.7407_10_276
X212	hematopoietic cells and platelets from fetal liver	liver	normal 100%	liver 93.1%, yolk sac 5.8%, kidney 1.1%	not available	panglaodb		E-MTAB-7407	E.MTAB.7407_12_274
X213	Macrophages from fetal liver	liver	normal 100%	liver 99.5%, skin 0.4%, yolk sac 0.1%	not available	panglaodb		E-MTAB-7407	E.MTAB.7407_1_1278, E.MTAB.7407_2_1194, E.MTAB.7407_5_860
X214	Erythroid-like and erythroid precursor cells from fetal liver	liver	normal 100%	liver 94.2%, yolk sac 3.4%, kidney 1.9%, skin 0.5%	not available	panglaodb		E-MTAB-7407	E.MTAB.7407_8_415
X215	CD8-positive, alpha-beta T cell	blood	not available	blood 100%	CD8-positive, alpha-beta T cell 100%	author	infection: none	E-MTAB-7606	E.MTAB.7606_0_83
X216	CD8-positive, alpha-beta T cell	blood	not available	blood 100%	CD8-positive, alpha-beta T cell 100%	author	infection: Influenza B virus(1.5 year)	E-MTAB-7606	E.MTAB.7606_1_66
X217	CD8-positive, alpha-beta T cell	blood	not available	blood 100%	CD8-positive, alpha-beta T cell 100%	author	infection: Influenza B virus(14 day)	E-MTAB-7606	E.MTAB.7606_2_60

## Sheet: 2_exemplar_annotation_sources
index	exemplar_signature	authors_cell_type	authors_organ	authors_cell_count	panglaodb_cell_type	panglaodb_organ	Harmonizome_cell_type	GO_pathway	GSEA_cell_type_pathway
X1.1	X1	not applicable	bronchiole, lung, middle lobe of right lung	53	Epithelial cells	Epithelium	BronchialEpithelialCells	GO_REGULATION_OF_CHROMOSOME_SEGREGATION	ZHONG_PFC_C1_OPC
X1.2	X1	epithelial cell	bronchiole, lung, middle lobe of right lung	0	Luminal epithelial cells	Mammary gland	721_B_lymphoblasts	GO_MITOTIC_SISTER_CHROMATID_SEGREGATION	FAN_EMBRYONIC_CTX_MICROGLIA_1
X1.3	X1	NA	NA	NA	Embryonic stem cells	Zygote	Leukemia_promyelocytic-HL-60	GO_REGULATION_OF_SISTER_CHROMATID_SEGREGATION	FAN_EMBRYONIC_CTX_NSC_2
X1.4	X1	NA	NA	NA	Podocytes	Kidney	Leukemialymphoblastic(MOLT-4)	GO_ANAPHASE_PROMOTING_COMPLEX_DEPENDENT_CATABOLIC_PROCESS	MANNO_MIDBRAIN_NEUROTYPES_HPROGBP
X1.5	X1	NA	NA	NA	Airway goblet cells	Lungs	CD105+_Endothelial	GO_DNA_GEOMETRIC_CHANGE	ZHONG_PFC_C2_UNKNOWN_NPC
X10.1	X10	myoepithelial cell of mammary gland	breast epithelium	120	Myoepithelial cells	Smooth muscle	BronchialEpithelialCells	GO_DETECTION_OF_MECHANICAL_STIMULUS	MURARO_PANCREAS_MESENCHYMAL_STROMAL_CELL
X10.2	X10	luminal epithelial cell of mammary gland	breast epithelium	2	Basal cells	Epithelium	SmoothMuscle	GO_MOLTING_CYCLE	TRAVAGLINI_LUNG_BASAL_CELL
X10.3	X10	NA	breast epithelium	NA	Keratinocytes	Skin	Uterus	GO_REGULATION_OF_CELL_JUNCTION_ASSEMBLY	AIZARANI_LIVER_C39_EPCAM_POS_BILE_DUCT_CELLS_4
X10.4	X10	NA	NA	NA	Mammary epithelial cells	Mammary gland	CiliaryGanglion	GO_GLAND_MORPHOGENESIS	AIZARANI_LIVER_C20_LSECS_3
X10.5	X10	NA	NA	NA	Endothelial cells	Vasculature	Skin	GO_REGULATION_OF_ADHERENS_JUNCTION_ORGANIZATION	HAY_BONE_MARROW_STROMAL
X100.1	X100	telencephalic progenitor cell	embryo	36	Neural stem/precursor cells	Brain	Leukemialymphoblastic(MOLT-4)	GO_MITOTIC_SISTER_CHROMATID_SEGREGATION	ZHONG_PFC_C1_OPC
X100.2	X100	medial ganglionic eminence progenitor	embryo	27	Neuroblasts	Brain	Fetalbrain	GO_DNA_STRAND_ELONGATION	FAN_EMBRYONIC_CTX_NSC_2
X100.3	X100	intermediate medial ganglionic eminence progenitor	embryo	17	Gamma delta T cells	Immune system	CD105+_Endothelial	GO_CENTROMERE_COMPLEX_ASSEMBLY	FAN_EMBRYONIC_CTX_MICROGLIA_1
X100.4	X100	neural progenitor cell	embryo	11	Bergmann glia	Brain	721_B_lymphoblasts	GO_REGULATION_OF_CHROMOSOME_SEGREGATION	MANNO_MIDBRAIN_NEUROTYPES_HPROGBP
X100.5	X100	cortical interneuron	embryo	1	Oligodendrocyte progenitor cells	Brain	Leukemia_promyelocytic-HL-60	GO_DNA_REPLICATION_INDEPENDENT_NUCLEOSOME_ORGANIZATION	MANNO_MIDBRAIN_NEUROTYPES_HPROGFPL
X101.1	X101	neural progenitor cell	embryo	45	Neurons	Brain	Fetalbrain	GO_REGULATION_OF_TRANSLATIONAL_INITIATION	MANNO_MIDBRAIN_NEUROTYPES_HDA
X101.2	X101	medial ganglionic eminence neuron	embryo	6	Interneurons	Brain	Amygdala	GO_SPLICEOSOMAL_COMPLEX_ASSEMBLY	MANNO_MIDBRAIN_NEUROTYPES_HNBM
X101.3	X101	cortical interneuron	embryo	2	Cajal-Retzius cells	Brain	Wholebrain	GO_ESTABLISHMENT_OF_LOCALIZATION_BY_MOVEMENT_ALONG_MICROTUBULE	HU_FETAL_RETINA_RGC
X101.4	X101	intermediate medial ganglionic eminence progenitor	embryo	0	Trigeminal neurons	Brain	pineal_night	GO_RETROGRADE_VESICLE_MEDIATED_TRANSPORT_GOLGI_TO_ER	DESCARTES_FETAL_PANCREAS_ENS_NEURONS
X101.5	X101	lateral ganglionic eminence neuron	NA	0	Purkinje neurons	Brain	OccipitalLobe	GO_TERMINATION_OF_RNA_POLYMERASE_II_TRANSCRIPTION	MANNO_MIDBRAIN_NEUROTYPES_HDA1
X102.1	X102	embryonic stem cell	inner cell mass, retina	140	Photoreceptor cells	Eye	pineal_night	GO_DETECTION_OF_LIGHT_STIMULUS	MANNO_MIDBRAIN_NEUROTYPES_HDA
X102.2	X102	retinal cell	inner cell mass, retina	3	Pinealocytes	Brain	pineal_day	GO_PHOTOTRANSDUCTION	DESCARTES_MAIN_FETAL_PHOTORECEPTOR_CELLS
X102.3	X102	NA	NA	NA	Interneurons	Brain	Fetalbrain	GO_NEURAL_RETINA_DEVELOPMENT	MANNO_MIDBRAIN_NEUROTYPES_HNBM
X102.4	X102	NA	NA	NA	Neurons	Brain	GlobusPallidus	GO_PHOTORECEPTOR_CELL_DIFFERENTIATION	HU_FETAL_RETINA_PHOTORECEPTOR
X102.5	X102	NA	NA	NA	Cajal-Retzius cells	Brain	SuperiorCervicalGanglion	GO_SYNAPTIC_VESICLE_CYCLE	MANNO_MIDBRAIN_NEUROTYPES_HGABA
X103.1	X103	embryonic stem cell	inner cell mass, retina	141	Interneurons	Brain	Fetalbrain	GO_DENDRITE_DEVELOPMENT	MANNO_MIDBRAIN_NEUROTYPES_HNBM
X103.2	X103	retinal cell	inner cell mass, retina	0	Neurons	Brain	OccipitalLobe	GO_SYNAPSE_ASSEMBLY	MANNO_MIDBRAIN_NEUROTYPES_HDA
X103.3	X103	NA	NA	NA	Cajal-Retzius cells	Brain	Amygdala	GO_LIMBIC_SYSTEM_DEVELOPMENT	MANNO_MIDBRAIN_NEUROTYPES_HGABA
X103.4	X103	NA	NA	NA	Neuroblasts	Brain	PrefrontalCortex	GO_HIPPOCAMPUS_DEVELOPMENT	MANNO_MIDBRAIN_NEUROTYPES_HDA1
X103.5	X103	NA	NA	NA	Immature neurons	Brain	Cerebellum	GO_NEURAL_RETINA_DEVELOPMENT	MANNO_MIDBRAIN_NEUROTYPES_HNBML5
X104.1	X104	retinal cell	inner cell mass, retina	134	Photoreceptor cells	Eye	pineal_day	GO_PHOTOTRANSDUCTION	HU_FETAL_RETINA_BIPOLAR
X104.2	X104	embryonic stem cell	inner cell mass, retina	3	Pinealocytes	Brain	pineal_night	GO_DETECTION_OF_LIGHT_STIMULUS	HU_FETAL_RETINA_PHOTORECEPTOR
X104.3	X104	NA	NA	NA	Neurons	Brain	GlobusPallidus	GO_PHOTORECEPTOR_CELL_DIFFERENTIATION	MANNO_MIDBRAIN_NEUROTYPES_HDA
X104.4	X104	NA	NA	NA	Interneurons	Brain	retina	GO_NEURAL_RETINA_DEVELOPMENT	DESCARTES_MAIN_FETAL_PHOTORECEPTOR_CELLS
X104.5	X104	NA	NA	NA	Purkinje neurons	Brain	CiliaryGanglion	GO_RETINA_HOMEOSTASIS	MANNO_MIDBRAIN_NEUROTYPES_HGABA
X105.1	X105	embryonic stem cell	inner cell mass, retina	68	Photoreceptor cells	Eye	pineal_night	GO_DETECTION_OF_LIGHT_STIMULUS	MANNO_MIDBRAIN_NEUROTYPES_HDA
X105.2	X105	retinal cell	inner cell mass, retina	1	Interneurons	Brain	Fetalbrain	GO_PHOTOTRANSDUCTION	MANNO_MIDBRAIN_NEUROTYPES_HGABA
X105.3	X105	NA	NA	NA	Neurons	Brain	pineal_day	GO_NEURAL_RETINA_DEVELOPMENT	MANNO_MIDBRAIN_NEUROTYPES_HNBM
X105.4	X105	NA	NA	NA	Muller cells	Eye	OccipitalLobe	GO_PHOTORECEPTOR_CELL_DIFFERENTIATION	DESCARTES_MAIN_FETAL_PHOTORECEPTOR_CELLS
X105.5	X105	NA	NA	NA	Tanycytes	Brain	PrefrontalCortex	GO_SYNAPSE_ASSEMBLY	HU_FETAL_RETINA_PHOTORECEPTOR
X106.1	X106	embryonic stem cell	inner cell mass, retina	52	Photoreceptor cells	Eye	Fetalbrain	GO_PHOTOTRANSDUCTION	MANNO_MIDBRAIN_NEUROTYPES_HNBM
X106.2	X106	retinal cell	inner cell mass, retina	4	Interneurons	Brain	pineal_night	GO_NEURAL_RETINA_DEVELOPMENT	MANNO_MIDBRAIN_NEUROTYPES_HDA
X106.3	X106	NA	NA	NA	Neurons	Brain	pineal_day	GO_DETECTION_OF_LIGHT_STIMULUS	MANNO_MIDBRAIN_NEUROTYPES_HGABA
X106.4	X106	NA	NA	NA	Neuroblasts	Brain	OccipitalLobe	GO_DENDRITE_DEVELOPMENT	MANNO_MIDBRAIN_NEUROTYPES_HRN
X106.5	X106	NA	NA	NA	Immature neurons	Brain	Amygdala	GO_SYNAPSE_ASSEMBLY	MANNO_MIDBRAIN_NEUROTYPES_HNBML5
X107.1	X107	epithelial cell	prostate gland	68	Luteal cells	Reproductive	721_B_lymphoblasts	GO_FATTY_ACID_BETA_OXIDATION	HAY_BONE_MARROW_ERYTHROBLAST
X107.2	X107	epithelial cell	prostate gland	59	Olfactory epithelial cells	Olfactory system	Leukemia_promyelocytic-HL-60	GO_MONOCARBOXYLIC_ACID_CATABOLIC_PROCESS	TRAVAGLINI_LUNG_PROLIFERATING_BASAL_CELL
X107.3	X107	NA	NA	NA	Airway goblet cells	Lungs	Leukemia_chronicMyelogenousK-562	GO_TRANSLATIONAL_TERMINATION	ZHONG_PFC_C1_MICROGLIA
X107.4	X107	NA	NA	NA	Transient cells	Kidney	CD105+_Endothelial	GO_CELLULAR_AMINO_ACID_BIOSYNTHETIC_PROCESS	BUSSLINGER_GASTRIC_PARIETAL_CELLS
X107.5	X107	NA	NA	NA	Goblet cells	GI tract	Prostate	GO_FATTY_ACID_CATABOLIC_PROCESS	TRAVAGLINI_LUNG_PROLIFERATING_NK_T_CELL
X108.1	X108		lung, oesophagus, spleen	792	Keratinocytes	Skin	Tongue	GO_KERATINIZATION	BUSSLINGER_ESOPHAGEAL_LATE_SUPRABASAL_CELLS
X108.2	X108	epithelial cell of esophagus	lung, oesophagus, spleen	293	Basal cells	Epithelium	BronchialEpithelialCells	GO_PEPTIDE_CROSS_LINKING	DESCARTES_MAIN_FETAL_SQUAMOUS_EPITHELIAL_CELLS
X108.3	X108	epithelial cell of stratum germinativum of esophagus	lung, oesophagus, spleen	14	Epithelial cells	Epithelium	Tonsil	GO_REGULATION_OF_EPIDERMIS_DEVELOPMENT	DESCARTES_FETAL_STOMACH_SQUAMOUS_EPITHELIAL_CELLS
X108.4	X108	blood vessel endothelial cell	lung, oesophagus, spleen	9	Luminal epithelial cells	Mammary gland	Trachea	GO_MULTICELLULAR_ORGANISMAL_WATER_HOMEOSTASIS	DESCARTES_FETAL_LUNG_SQUAMOUS_EPITHELIAL_CELLS
X108.5	X108	CD4-positive, alpha-beta T cell	lung, oesophagus, spleen	2	Myoepithelial cells	Smooth muscle	Prostate	GO_MOLTING_CYCLE	DESCARTES_FETAL_EYE_CORNEAL_AND_CONJUNCTIVAL_EPITHELIAL_CELLS
X109.1	X109	epithelial cell of esophagus	lung, oesophagus, spleen	1697	Keratinocytes	Skin	BronchialEpithelialCells	GO_KERATINIZATION	BUSSLINGER_ESOPHAGEAL_LATE_SUPRABASAL_CELLS
X109.2	X109		lung, oesophagus, spleen	1693	Basal cells	Epithelium	Tongue	GO_PEPTIDE_CROSS_LINKING	DESCARTES_MAIN_FETAL_SQUAMOUS_EPITHELIAL_CELLS
X109.3	X109	epithelial cell of esophagus	lung, oesophagus, spleen	1579	Epithelial cells	Epithelium	Tonsil	GO_REGULATION_OF_EPIDERMIS_DEVELOPMENT	DESCARTES_FETAL_LUNG_SQUAMOUS_EPITHELIAL_CELLS
X109.4	X109	epithelial cell of esophagus	lung, oesophagus, spleen	874	Luminal epithelial cells	Mammary gland	Colorectaladenocarcinoma	GO_MULTICELLULAR_ORGANISMAL_WATER_HOMEOSTASIS	DESCARTES_FETAL_STOMACH_SQUAMOUS_EPITHELIAL_CELLS
X109.5	X109	epithelial cell of esophagus	lung, oesophagus, spleen	828	Myoepithelial cells	Smooth muscle	Trachea	GO_TRANSLATIONAL_TERMINATION	DESCARTES_FETAL_EYE_CORNEAL_AND_CONJUNCTIVAL_EPITHELIAL_CELLS
X11.1	X11	luminal epithelial cell of mammary gland	breast epithelium	93	Luminal epithelial cells	Mammary gland	BronchialEpithelialCells	GO_GLAND_MORPHOGENESIS	MURARO_PANCREAS_DUCTAL_CELL
X11.2	X11	myoepithelial cell of mammary gland	breast epithelium	1	Ductal cells	Pancreas	Trachea	GO_REGULATION_OF_CELL_MATRIX_ADHESION	AIZARANI_LIVER_C39_EPCAM_POS_BILE_DUCT_CELLS_4
X11.3	X11	NA	breast epithelium	NA	Mammary epithelial cells	Mammary gland	Salivarygland	GO_REGULATION_OF_ADHERENS_JUNCTION_ORGANIZATION	AIZARANI_LIVER_C24_EPCAM_POS_BILE_DUCT_CELLS_3
X11.4	X11	NA	NA	NA	Keratinocytes	Skin	colon	GO_NIK_NF_KAPPAB_SIGNALING	DESCARTES_FETAL_EYE_CORNEAL_AND_CONJUNCTIVAL_EPITHELIAL_CELLS
X11.5	X11	NA	NA	NA	Basal cells	Epithelium	Tongue	GO_ACUTE_INFLAMMATORY_RESPONSE	MURARO_PANCREAS_ACINAR_CELL
X110.1	X110	endothelial cell	kidney	1026	Endothelial cells	Vasculature	Lung	GO_ENDOTHELIUM_DEVELOPMENT	MANNO_MIDBRAIN_NEUROTYPES_HENDO
X110.2	X110		kidney	1015	Endothelial cells (aorta)	Vasculature	Fetallung	GO_VASCULOGENESIS	AIZARANI_LIVER_C10_MVECS_1
X110.3	X110	glomerular endothelial cell 3	inner cell mass, juxtamedullary cortex, outer cortex of kidney	354	Fibroblasts	Connective tissue	SmoothMuscle	GO_REGULATION_OF_ENDOTHELIAL_CELL_PROLIFERATION	MURARO_PANCREAS_ENDOTHELIAL_CELL
X110.4	X110	glomerular endothelial cell	kidney	255	Platelets	Blood	Uterus	GO_NEGATIVE_REGULATION_OF_VASCULATURE_DEVELOPMENT	AIZARANI_LIVER_C13_LSECS_2
X110.5	X110		inner cell mass, juxtamedullary cortex, outer cortex of kidney	92	Hematopoietic stem cells	Bone	Placenta	GO_ENDOTHELIAL_CELL_DIFFERENTIATION	FAN_EMBRYONIC_CTX_BRAIN_ENDOTHELIAL_1
X111.1	X111		kidney	288	Endothelial cells	Vasculature	Uterus	GO_METANEPHROS_DEVELOPMENT	HU_FETAL_RETINA_FIBROBLAST
X111.2	X111	metanephric cap	kidney	88	Macrophages	Immune system	Fetallung	GO_NEPHRON_EPITHELIUM_DEVELOPMENT	AIZARANI_LIVER_C30_HEPATOCYTES_4
X111.3	X111	kidney interstitial myofibroblast	kidney	27	Monocytes	Immune system	CD33+_Myeloid	GO_EMBRYONIC_SKELETAL_SYSTEM_MORPHOGENESIS	MANNO_MIDBRAIN_NEUROTYPES_HMGL
X111.4	X111	S shaped body	kidney	24	Pancreatic stellate cells	Pancreas	CD4+_Tcells	GO_MESONEPHROS_DEVELOPMENT	GAO_LARGE_INTESTINE_ADULT_CJ_IMMUNE_CELLS
X111.5	X111	macrophage	kidney	21	Fibroblasts	Connective tissue	CD8+_Tcells	GO_KIDNEY_MORPHOGENESIS	MANNO_MIDBRAIN_NEUROTYPES_HPERIC
X112.1	X112	stromal cell	kidney	2104	Fibroblasts	Connective tissue	Uterus	GO_METANEPHROS_DEVELOPMENT	HU_FETAL_RETINA_FIBROBLAST
X112.2	X112	metanephric cap	kidney	1981	Pancreatic stellate cells	Pancreas	SmoothMuscle	GO_EMBRYONIC_SKELETAL_SYSTEM_MORPHOGENESIS	HAY_BONE_MARROW_STROMAL
X112.3	X112	kidney interstitial myofibroblast	kidney	1440	Hepatic stellate cells	Liver	Colorectaladenocarcinoma	GO_MESONEPHROS_DEVELOPMENT	TRAVAGLINI_LUNG_PROLIFERATING_BASAL_CELL
X112.4	X112		kidney	1255	Adipocyte progenitor cells	Connective tissue	Adipocyte	GO_NEPHRON_EPITHELIUM_DEVELOPMENT	FAN_OVARY_CL6_PUTATIVE_EARLY_ATRETIC_FOLLICLE_THECAL_CELL_2
X112.5	X112		kidney	873	Pericytes	Vasculature	Leukemialymphoblastic(MOLT-4)	GO_KIDNEY_MORPHOGENESIS	CUI_DEVELOPING_HEART_C3_FIBROBLAST_LIKE_CELL
X113.1	X113	megakaryocyte	kidney	104	Platelets	Blood	WholeBlood	GO_REGULATION_OF_MAST_CELL_ACTIVATION	TRAVAGLINI_LUNG_PLATELET_MEGAKARYOCYTE_CELL
X113.2	X113	natural killer cell	kidney	89	NK cells	Immune system	CD56+_NKCells	GO_MYELOID_LEUKOCYTE_ACTIVATION	HAY_BONE_MARROW_PLATELET
X113.3	X113	innate lymphoid cell	kidney	18	Megakaryocytes	Immune system	CD14+_Monocytes	GO_CHEMOKINE_MEDIATED_SIGNALING_PATHWAY	DESCARTES_MAIN_FETAL_MEGAKARYOCYTES
X113.4	X113	mast cell	kidney	6	T cells	Immune system	CD8+_Tcells	GO_INTEGRIN_MEDIATED_SIGNALING_PATHWAY	DESCARTES_FETAL_LUNG_MEGAKARYOCYTES
X113.5	X113	CD8-positive, alpha-beta T cell	kidney	2	T memory cells	Immune system	CD4+_Tcells	GO_LYMPHOCYTE_COSTIMULATION	BUSSLINGER_DUODENAL_IMMUNE_CELLS
X114.1	X114	decidual natural killer cell	blood, decidua, placenta	7394	T cells	Immune system	CD56+_NKCells	GO_B_CELL_RECEPTOR_SIGNALING_PATHWAY	DESCARTES_FETAL_ADRENAL_LYMPHOID_CELLS
X114.2	X114	activated CD4-positive, alpha-beta T cell	blood, bone marrow, lung, lymph node	5722	NK cells	Immune system	CD4+_Tcells	GO_POSITIVE_REGULATION_OF_B_CELL_ACTIVATION	BUSSLINGER_GASTRIC_IMMUNE_CELLS
X114.3	X114	T cell	blood, decidua, placenta	5418	T memory cells	Immune system	WholeBlood	GO_POSITIVE_REGULATION_OF_LEUKOCYTE_MEDIATED_IMMUNITY	DESCARTES_FETAL_LUNG_LYMPHOID_CELLS
X114.4	X114		blood, bone marrow, lung, lymph node	5223	B cells	Immune system	CD8+_Tcells	GO_LYMPHOCYTE_COSTIMULATION	BUSSLINGER_DUODENAL_IMMUNE_CELLS
X114.5	X114	CD4-positive, alpha-beta T cell	blood, bone marrow, lung, lymph node	4691	B cells naive	Immune system	CD19+_BCells(neg._sel.)	GO_REGULATION_OF_ALPHA_BETA_T_CELL_ACTIVATION	DESCARTES_FETAL_INTESTINE_LYMPHOID_CELLS
X115.1	X115		colon	688	Smooth muscle cells	Smooth muscle	Uterus	GO_MULTICELLULAR_ORGANISMAL_MACROMOLECULE_METABOLIC_PROCESS	MANNO_MIDBRAIN_NEUROTYPES_HPERIC
X115.2	X115	pericyte cell	colon	450	Fibroblasts	Connective tissue	SmoothMuscle	GO_MULTICELLULAR_ORGANISM_METABOLIC_PROCESS	GAO_LARGE_INTESTINE_ADULT_CJ_IMMUNE_CELLS
X115.3	X115	smooth muscle cell of colon	colon	66	Pericytes	Vasculature	Adipocyte	GO_ARTERY_MORPHOGENESIS	FAN_EMBRYONIC_CTX_BRAIN_ENDOTHELIAL_2
X115.4	X115	stromal cell	colon	12	Pancreatic stellate cells	Pancreas	Lung	GO_EPITHELIAL_TO_MESENCHYMAL_TRANSITION	FAN_OVARY_CL14_MATURE_SMOOTH_MUSCLE_CELL
X115.5	X115	myofibroblast cell	colon	7	Endothelial cells	Vasculature	retina	GO_ARTERY_DEVELOPMENT	HAY_BONE_MARROW_STROMAL
X116.1	X116	glial cell	colon	659	Schwann cells	Brain	Lung	GO_PERIPHERAL_NERVOUS_SYSTEM_DEVELOPMENT	DURANTE_ADULT_OLFACTORY_NEUROEPITHELIUM_OLFACTORY_ENSHEATHING_GLIA
X116.2	X116		colon	402	Fibroblasts	Connective tissue	SmoothMuscle	GO_MULTICELLULAR_ORGANISMAL_MACROMOLECULE_METABOLIC_PROCESS	HAY_BONE_MARROW_STROMAL
X116.3	X116	plasma cell	colon	3	Pancreatic stellate cells	Pancreas	Adipocyte	GO_POSITIVE_REGULATION_OF_EXTRINSIC_APOPTOTIC_SIGNALING_PATHWAY	GAO_LARGE_INTESTINE_ADULT_CJ_IMMUNE_CELLS
X116.4	X116	endothelial cell	colon	2	Endothelial cells	Vasculature	Uterus	GO_ENSHEATHMENT_OF_NEURONS	FAN_OVARY_CL6_PUTATIVE_EARLY_ATRETIC_FOLLICLE_THECAL_CELL_2
X116.5	X116	myofibroblast cell	colon	0	Hepatic stellate cells	Liver	retina	GO_MULTICELLULAR_ORGANISM_METABOLIC_PROCESS	DESCARTES_FETAL_ADRENAL_SCHWANN_CELLS
X117.1	X117	endothelial cell	colon	770	Endothelial cells	Vasculature	Lung	GO_ENDOTHELIUM_DEVELOPMENT	MANNO_MIDBRAIN_NEUROTYPES_HENDO
X117.2	X117		colon	695	Endothelial cells (aorta)	Vasculature	SmoothMuscle	GO_ENDOTHELIAL_CELL_DIFFERENTIATION	AIZARANI_LIVER_C10_MVECS_1
X117.3	X117	endothelial cell	colon	571	Fibroblasts	Connective tissue	Placenta	GO_REGULATION_OF_ENDOTHELIAL_CELL_PROLIFERATION	MURARO_PANCREAS_ENDOTHELIAL_CELL
X117.4	X117		colon	322	Pancreatic stellate cells	Pancreas	Fetallung	GO_NEGATIVE_REGULATION_OF_VASCULATURE_DEVELOPMENT	FAN_EMBRYONIC_CTX_BRAIN_ENDOTHELIAL_1
X117.5	X117		colon	203	Pericytes	Vasculature	Uterus	GO_VASCULOGENESIS	AIZARANI_LIVER_C29_MVECS_2
X118.1	X118		colon	2529	Fibroblasts	Connective tissue	SmoothMuscle	GO_MULTICELLULAR_ORGANISMAL_MACROMOLECULE_METABOLIC_PROCESS	GAO_LARGE_INTESTINE_ADULT_CJ_IMMUNE_CELLS
X118.2	X118	stromal cell	colon	2471	Pancreatic stellate cells	Pancreas	Adipocyte	GO_MULTICELLULAR_ORGANISM_METABOLIC_PROCESS	HAY_BONE_MARROW_STROMAL
X118.3	X118		colon	2164	Hepatic stellate cells	Liver	Uterus	GO_POSITIVE_REGULATION_OF_OSSIFICATION	TRAVAGLINI_LUNG_ADVENTITIAL_FIBROBLAST_CELL
X118.4	X118		colon	1510	Endothelial cells	Vasculature	Lung	GO_REGULATION_OF_ENDOTHELIAL_CELL_PROLIFERATION	HU_FETAL_RETINA_FIBROBLAST
X118.5	X118	stromal cell	colon	1465	Pericytes	Vasculature	Fetallung	GO_POSITIVE_REGULATION_OF_LEUKOCYTE_CHEMOTAXIS	AIZARANI_LIVER_C21_STELLATE_CELLS_1
X119.1	X119		skin epidermis	801	Fibroblasts	Connective tissue	SmoothMuscle	GO_MULTICELLULAR_ORGANISMAL_MACROMOLECULE_METABOLIC_PROCESS	MURARO_PANCREAS_MESENCHYMAL_STROMAL_CELL
X119.2	X119		skin epidermis	769	Pancreatic stellate cells	Pancreas	Adipocyte	GO_MULTICELLULAR_ORGANISM_METABOLIC_PROCESS	HU_FETAL_RETINA_FIBROBLAST
X119.3	X119		skin epidermis	660	Hepatic stellate cells	Liver	BronchialEpithelialCells	GO_TRANSLATIONAL_TERMINATION	TRAVAGLINI_LUNG_PROLIFERATING_MACROPHAGE_CELL
X119.4	X119	human embryonic fibroblast/induced day type 3 dendritic cell	skin epidermis	557	Pericytes	Vasculature	Colorectaladenocarcinoma	GO_EMBRYONIC_SKELETAL_SYSTEM_MORPHOGENESIS	HAY_BONE_MARROW_STROMAL
X119.5	X119		skin epidermis	409	Mesangial cells	Kidney	Uterus	GO_REGULATION_OF_FIBROBLAST_PROLIFERATION	FAN_OVARY_CL8_MATURE_CUMULUS_GRANULOSA_CELL_2
X12.1	X12	luminal epithelial cell of mammary gland	breast epithelium	71	Luminal epithelial cells	Mammary gland	Salivarygland	GO_ACUTE_INFLAMMATORY_RESPONSE	TRAVAGLINI_LUNG_MUCOUS_CELL
X12.2	X12	myoepithelial cell of mammary gland	breast epithelium	4	Ductal cells	Pancreas	Trachea	GO_REGULATION_OF_KIDNEY_DEVELOPMENT	AIZARANI_LIVER_C39_EPCAM_POS_BILE_DUCT_CELLS_4
X12.3	X12	NA	breast epithelium	NA	Cholangiocytes	Liver	Skin	GO_CELLULAR_RESPONSE_TO_INTERLEUKIN_1	MURARO_PANCREAS_ACINAR_CELL
X12.4	X12	NA	NA	NA	Mammary epithelial cells	Mammary gland	SuperiorCervicalGanglion	GO_GRANULOCYTE_MIGRATION	MURARO_PANCREAS_DUCTAL_CELL
X12.5	X12	NA	NA	NA	Keratinocytes	Skin	Ovary	GO_KIDNEY_MORPHOGENESIS	DESCARTES_FETAL_EYE_CORNEAL_AND_CONJUNCTIVAL_EPITHELIAL_CELLS
X120.1	X120	plasma cell	bone marrow, umbilical cord blood	1021	Plasma cells	Immune system	BDCA4+_DentriticCells	GO_B_CELL_RECEPTOR_SIGNALING_PATHWAY	GAO_LARGE_INTESTINE_ADULT_CI_MESENCHYMAL_CELLS
X120.2	X120	plasma cell	bone marrow, umbilical cord blood	801	B cells	Immune system	CD19+_BCells(neg._sel.)	GO_POSITIVE_REGULATION_OF_B_CELL_ACTIVATION	HAY_BONE_MARROW_PLASMA_CELL
X120.3	X120	plasma cell	colon	512	B cells memory	Immune system	CD14+_Monocytes	GO_REGULATION_OF_B_CELL_PROLIFERATION	AIZARANI_LIVER_C8_RESIDENT_B_CELLS_1
X120.4	X120	leukocyte	blood, neoplasm, tonsil	428	T memory cells	Immune system	CD56+_NKCells	GO_CHEMOKINE_MEDIATED_SIGNALING_PATHWAY	DESCARTES_FETAL_ADRENAL_LYMPHOID_CELLS
X120.5	X120	plasma cell	bone marrow, umbilical cord blood	419	B cells naive	Immune system	WholeBlood	GO_LEUKOCYTE_HOMEOSTASIS	DESCARTES_FETAL_PLACENTA_LYMPHOID_CELLS
X121.1	X121	erythroid lineage cell	bone marrow, umbilical cord blood	738	Erythroid-like and erythroid precursor cells	Blood	CD71+_EarlyErythroid	GO_TETRAPYRROLE_METABOLIC_PROCESS	DESCARTES_FETAL_INTESTINE_ERYTHROBLASTS
X121.2	X121		bone marrow, umbilical cord blood	273	T memory cells	Immune system	CD105+_Endothelial	GO_MITOTIC_SISTER_CHROMATID_SEGREGATION	DESCARTES_FETAL_KIDNEY_ERYTHROBLASTS
X121.3	X121	erythroid lineage cell	bone marrow, umbilical cord blood	159	NK cells	Immune system	Bonemarrow	GO_PIGMENT_METABOLIC_PROCESS	DESCARTES_FETAL_PANCREAS_ERYTHROBLASTS
X121.4	X121	erythroid lineage cell	bone marrow, umbilical cord blood	149	Gamma delta T cells	Immune system	CD8+_Tcells	GO_ERYTHROCYTE_HOMEOSTASIS	DESCARTES_MAIN_FETAL_ERYTHROBLASTS
X121.5	X121		bone marrow, umbilical cord blood	114	Erythroblasts	Blood	CD4+_Tcells	GO_MYELOID_CELL_HOMEOSTASIS	DESCARTES_FETAL_STOMACH_ERYTHROBLASTS
X122.1	X122	erythroid lineage cell	bone marrow, umbilical cord blood	1088	Erythroid-like and erythroid precursor cells	Blood	CD105+_Endothelial	GO_TRANSLATIONAL_TERMINATION	HAY_BONE_MARROW_ERYTHROBLAST
X122.2	X122	erythroid lineage cell	bone marrow, umbilical cord blood	986	Erythroblasts	Blood	CD71+_EarlyErythroid	GO_MITOTIC_SISTER_CHROMATID_SEGREGATION	DESCARTES_FETAL_PANCREAS_ERYTHROBLASTS
X122.3	X122	erythroid lineage cell	bone marrow, umbilical cord blood	927	Gamma delta T cells	Immune system	CD34+	GO_DNA_STRAND_ELONGATION	DESCARTES_MAIN_FETAL_ERYTHROBLASTS
X122.4	X122	erythroid lineage cell	bone marrow, umbilical cord blood	569	Platelets	Blood	721_B_lymphoblasts	GO_CENTROMERE_COMPLEX_ASSEMBLY	DESCARTES_FETAL_INTESTINE_ERYTHROBLASTS
X122.5	X122	erythroid lineage cell	bone marrow, umbilical cord blood	521	Megakaryocytes	Immune system	Leukemialymphoblastic(MOLT-4)	GO_DNA_REPLICATION_INDEPENDENT_NUCLEOSOME_ORGANIZATION	HU_FETAL_RETINA_BLOOD
X123.1	X123	erythroid lineage cell	bone marrow, umbilical cord blood	384	Erythroid-like and erythroid precursor cells	Blood	CD4+_Tcells	GO_LYMPHOCYTE_COSTIMULATION	BUSSLINGER_DUODENAL_IMMUNE_CELLS
X123.2	X123	CD14-positive monocyte	bone marrow, umbilical cord blood	28	T memory cells	Immune system	CD8+_Tcells	GO_B_CELL_RECEPTOR_SIGNALING_PATHWAY	BUSSLINGER_GASTRIC_IMMUNE_CELLS
X123.3	X123	naive T cell	bone marrow, umbilical cord blood	14	T cells	Immune system	CD71+_EarlyErythroid	GO_REGULATION_OF_ALPHA_BETA_T_CELL_ACTIVATION	DESCARTES_FETAL_INTESTINE_ERYTHROBLASTS
X123.4	X123		bone marrow, umbilical cord blood	13	NK cells	Immune system	CD56+_NKCells	GO_ALPHA_BETA_T_CELL_ACTIVATION	DESCARTES_FETAL_PANCREAS_ERYTHROBLASTS
X123.5	X123	CD8-positive, alpha-beta T cell	bone marrow, umbilical cord blood	12	B cells naive	Immune system	CD19+_BCells(neg._sel.)	GO_POSITIVE_REGULATION_OF_T_CELL_PROLIFERATION	DESCARTES_FETAL_KIDNEY_ERYTHROBLASTS
X124.1	X124		skin of body	79		Brain	Fetalbrain	GO_METENCEPHALON_DEVELOPMENT	MANNO_MIDBRAIN_NEUROTYPES_HDA
X124.2	X124	canonical glycolysis	skin of body	0	Neurons	Brain	Amygdala	GO_MIDBRAIN_DEVELOPMENT	MANNO_MIDBRAIN_NEUROTYPES_HNBM
X124.3	X124	cortical excitatory neuron	NA	0	Cajal-Retzius cells	Brain	Wholebrain	GO_LIMBIC_SYSTEM_DEVELOPMENT	MANNO_MIDBRAIN_NEUROTYPES_HRGL1
X124.4	X124	cortical intermediate progenitor	NA	0	Neuroblasts	Brain	pineal_night	GO_DENDRITE_DEVELOPMENT	HU_FETAL_RETINA_RGC
X124.5	X124	cortical neural progenitor cell	NA	0	Interneurons	Brain	PrefrontalCortex	GO_HIPPOCAMPUS_DEVELOPMENT	DURANTE_ADULT_OLFACTORY_NEUROEPITHELIUM_IMMATURE_NEURONS
X125.1	X125	cortical excitatory neuron	skin of body	2500	Neurons	Brain	Fetalbrain	GO_FOREBRAIN_GENERATION_OF_NEURONS	MANNO_MIDBRAIN_NEUROTYPES_HDA
X125.2	X125	cortical excitatory neuron	skin of body	1942	Interneurons	Brain	Wholebrain	GO_LIMBIC_SYSTEM_DEVELOPMENT	MANNO_MIDBRAIN_NEUROTYPES_HNBM
X125.3	X125		skin of body	1577	Cajal-Retzius cells	Brain	Amygdala	GO_HIPPOCAMPUS_DEVELOPMENT	HU_FETAL_RETINA_RGC
X125.4	X125	cortical neural progenitor cell	skin of body	1411	Neuroblasts	Brain	OccipitalLobe	GO_DENDRITE_DEVELOPMENT	ZHONG_PFC_C3_MICROGLIA
X125.5	X125	canonical glycolysis	skin of body	1363	Neural stem/precursor cells	Brain	CingulateCortex	GO_METENCEPHALON_DEVELOPMENT	MANNO_MIDBRAIN_NEUROTYPES_HDA1
X126.1	X126	canonical glycolysis	skin of body	1135	Neurons	Brain	Wholebrain	GO_TRANSLATIONAL_TERMINATION	MANNO_MIDBRAIN_NEUROTYPES_HDA
X126.2	X126		skin of body	269	Interneurons	Brain	Amygdala	GO_MATURATION_OF_SSU_RRNA	MANNO_MIDBRAIN_NEUROTYPES_HNBM
X126.3	X126	cortical intermediate progenitor	skin of body	16	Cajal-Retzius cells	Brain	Fetalbrain	GO_HIPPOCAMPUS_DEVELOPMENT	HU_FETAL_RETINA_RGC
X126.4	X126	cortical excitatory neuron	skin of body	4	Retinal ganglion cells	Brain	TemporalLobe	GO_LIMBIC_SYSTEM_DEVELOPMENT	ZHONG_PFC_C3_MICROGLIA
X126.5	X126	megakaryocyte progenitor cell	skin of body	3	Neural stem/precursor cells	Brain	CingulateCortex	GO_RIBOSOMAL_SMALL_SUBUNIT_BIOGENESIS	MANNO_MIDBRAIN_NEUROTYPES_HDA1
X127.1	X127	common lymphoid progenitor	bone marrow	315	B cells	Immune system	CD19+_BCells(neg._sel.)	GO_B_CELL_RECEPTOR_SIGNALING_PATHWAY	HAY_BONE_MARROW_CD34_POS_PRE_PC
X127.2	X127		bone marrow	18	B cells naive	Immune system	CD4+_Tcells	GO_B_CELL_DIFFERENTIATION	AIZARANI_LIVER_C34_MHC_II_POS_B_CELLS
X127.3	X127	hematopoietic stem cell	bone marrow	4	B cells memory	Immune system	CD8+_Tcells	GO_POSITIVE_REGULATION_OF_B_CELL_ACTIVATION	TRAVAGLINI_LUNG_B_CELL
X127.4	X127	granulocyte monocyte progenitor cell	bone marrow	3	Plasma cells	Immune system	Thymus	GO_REGULATION_OF_B_CELL_PROLIFERATION	FAN_EMBRYONIC_CTX_BRAIN_B_CELL
X127.5	X127	common dendritic progenitor	bone marrow	0	T memory cells	Immune system	CD56+_NKCells	GO_REGULATION_OF_TRANSCRIPTION_FACTOR_IMPORT_INTO_NUCLEUS	RUBENSTEIN_SKELETAL_MUSCLE_B_CELLS
X128.1	X128	common lymphoid progenitor	bone marrow	475	B cells	Immune system	CD34+	GO_B_CELL_RECEPTOR_SIGNALING_PATHWAY	HAY_BONE_MARROW_PRO_B
X128.2	X128		bone marrow	408	B cells naive	Immune system	Leukemialymphoblastic(MOLT-4)	GO_MITOTIC_SISTER_CHROMATID_SEGREGATION	TRAVAGLINI_LUNG_PROLIFERATING_BASAL_CELL
X128.3	X128		bone marrow	195	B cells memory	Immune system	CD105+_Endothelial	GO_DNA_STRAND_ELONGATION	FAN_EMBRYONIC_CTX_MICROGLIA_1
X128.4	X128	hematopoietic multipotent progenitor cell	bone marrow	22	T memory cells	Immune system	Lymphoma_burkitts(Daudi)	GO_CENTROMERE_COMPLEX_ASSEMBLY	ZHONG_PFC_C1_OPC
X128.5	X128	common myeloid progenitor	bone marrow	11	Gamma delta T cells	Immune system	721_B_lymphoblasts	GO_DNA_REPLICATION_INDEPENDENT_NUCLEOSOME_ORGANIZATION	FAN_EMBRYONIC_CTX_NSC_2
X129.1	X129		bone marrow	103	Neutrophils	Immune system	CD34+	GO_B_CELL_RECEPTOR_SIGNALING_PATHWAY	AIZARANI_LIVER_C30_HEPATOCYTES_4
X129.2	X129	hematopoietic stem cell	bone marrow	1	B cells naive	Immune system	Ovary	GO_B_CELL_DIFFERENTIATION	ZHENG_CORD_BLOOD_C8_PUTATIVE_LYMPHOID_PRIMED_MULTIPOTENT_PROGENITOR_2
X129.3	X129	common dendritic progenitor	bone marrow	0	B cells	Immune system	GlobusPallidus	GO_LEUKOCYTE_PROLIFERATION	HAY_BONE_MARROW_CD34_POS_GRAN
X129.4	X129	common lymphoid progenitor	NA	0	B cells memory	Immune system	CD4+_Tcells	GO_REGULATION_OF_B_CELL_PROLIFERATION	GAO_LARGE_INTESTINE_ADULT_CI_MESENCHYMAL_CELLS
X129.5	X129	common myeloid progenitor	NA	0	Hematopoietic stem cells	Bone	Thymus	GO_SENSORY_PERCEPTION_OF_TASTE	DESCARTES_MAIN_FETAL_HEMATOPOIETIC_STEM_CELLS
X13.1	X13	not available	islet of Langerhans	80	Beta cells	Pancreas	AtrioventricularNode	GO_ACTION_POTENTIAL	MANNO_MIDBRAIN_NEUROTYPES_HDA
X13.2	X13	pancreatic ductal cell	islet of Langerhans	3	Alpha cells	Pancreas	CiliaryGanglion	GO_PANCREAS_DEVELOPMENT	MANNO_MIDBRAIN_NEUROTYPES_HGABA
X13.3	X13	acinar cell	islet of Langerhans	2	Enteroendocrine cells	GI tract	SuperiorCervicalGanglion	GO_SODIUM_ION_TRANSMEMBRANE_TRANSPORT	AIZARANI_LIVER_C30_HEPATOCYTES_4
X13.4	X13	type B pancreatic cell	islet of Langerhans	2	Neurons	Brain	GlobusPallidus	GO_SYNAPTIC_VESICLE_CYCLE	MANNO_MIDBRAIN_NEUROTYPES_HNBM
X13.5	X13	pancreatic D cell	islet of Langerhans	1	Delta cells	Pancreas	Skin	GO_TRANSMISSION_OF_NERVE_IMPULSE	DESCARTES_FETAL_PANCREAS_ISLET_ENDOCRINE_CELLS
X130.1	X130		bone marrow	3121	B cells	Immune system	CD34+	GO_B_CELL_RECEPTOR_SIGNALING_PATHWAY	TRAVAGLINI_LUNG_PROLIFERATING_BASAL_CELL
X130.2	X130	common lymphoid progenitor	bone marrow	2400	B cells naive	Immune system	CD105+_Endothelial	GO_TRANSLATIONAL_TERMINATION	HAY_BONE_MARROW_ERYTHROBLAST
X130.3	X130	hematopoietic multipotent progenitor cell	bone marrow	1744	Platelets	Blood	Leukemialymphoblastic(MOLT-4)	GO_DNA_STRAND_ELONGATION	BUSSLINGER_DUODENAL_IMMUNE_CELLS
X130.4	X130	hematopoietic stem cell	bone marrow	1681	Hematopoietic stem cells	Bone	721_B_lymphoblasts	GO_CYTOPLASMIC_TRANSLATION	HAY_BONE_MARROW_PRO_B
X130.5	X130	hematopoietic stem cell	bone marrow	1643	B cells memory	Immune system	Leukemia_promyelocytic-HL-60	GO_REGULATION_OF_MAST_CELL_ACTIVATION	TRAVAGLINI_LUNG_PROLIFERATING_NK_T_CELL
X131.1	X131	NA	cerebellum, heart, lung	NA	Fibroblasts	Connective tissue	SmoothMuscle	GO_CARDIAC_VENTRICLE_MORPHOGENESIS	CUI_DEVELOPING_HEART_C6_EPICARDIAL_CELL
X131.2	X131	NA	NA	NA	Cardiomyocytes	Heart	Uterus	GO_MUSCLE_ORGAN_MORPHOGENESIS	DESCARTES_FETAL_LIVER_MESOTHELIAL_CELLS
X131.3	X131	NA	NA	NA	Mesothelial cells	Epithelium	Adipocyte	GO_CARDIAC_MUSCLE_TISSUE_MORPHOGENESIS	HAY_BONE_MARROW_STROMAL
X131.4	X131	NA	NA	NA	Pancreatic stellate cells	Pancreas	Thyroid	GO_CARDIOCYTE_DIFFERENTIATION	DESCARTES_FETAL_SPLEEN_MESOTHELIAL_CELLS
X131.5	X131	NA	NA	NA	Hepatic stellate cells	Liver	Lung	GO_ACTIN_MEDIATED_CELL_CONTRACTION	HU_FETAL_RETINA_FIBROBLAST
X132.1	X132	NA	cerebellum, heart, lung	NA	Endothelial cells	Vasculature	SmoothMuscle	GO_MUSCLE_ORGAN_MORPHOGENESIS	MANNO_MIDBRAIN_NEUROTYPES_HENDO
X132.2	X132	NA	NA	NA	Cardiomyocytes	Heart	Lung	GO_CARDIAC_MUSCLE_TISSUE_MORPHOGENESIS	CUI_DEVELOPING_HEART_C4_ENDOTHELIAL_CELL
X132.3	X132	NA	NA	NA	Fibroblasts	Connective tissue	Fetallung	GO_CARDIAC_VENTRICLE_MORPHOGENESIS	AIZARANI_LIVER_C10_MVECS_1
X132.4	X132	NA	NA	NA	Pancreatic stellate cells	Pancreas	Uterus	GO_VASCULOGENESIS	FAN_EMBRYONIC_CTX_BRAIN_ENDOTHELIAL_1
X132.5	X132	NA	NA	NA	Endothelial cells (aorta)	Vasculature	Placenta	GO_ENDOTHELIUM_DEVELOPMENT	DESCARTES_FETAL_CEREBELLUM_VASCULAR_ENDOTHELIAL_CELLS
X133.1	X133	NA	cerebellum, heart, lung	NA	Cardiomyocytes	Heart	Heart	GO_HEART_PROCESS	CUI_DEVELOPING_HEART_C2_CARDIOMYOCYTE
X133.2	X133	NA	NA	NA	Myocytes	Skeletal muscle	Tongue	GO_ACTIN_MEDIATED_CELL_CONTRACTION	CUI_DEVELOPING_HEART_CARDIAC_FIBROBLASTS
X133.3	X133	NA	NA	NA	Smooth muscle cells	Smooth muscle	CD105+_Endothelial	GO_STRIATED_MUSCLE_CONTRACTION	DESCARTES_FETAL_EYE_SKELETAL_MUSCLE_CELLS
X133.4	X133	NA	NA	NA	Hepatic stellate cells	Liver	Leukemia_promyelocytic-HL-60	GO_CARDIAC_MUSCLE_TISSUE_MORPHOGENESIS	TRAVAGLINI_LUNG_PROLIFERATING_BASAL_CELL
X133.5	X133	NA	NA	NA	Pancreatic stellate cells	Pancreas	CD71+_EarlyErythroid	GO_ACTIN_FILAMENT_BASED_MOVEMENT	HAY_BONE_MARROW_ERYTHROBLAST
X134.1	X134	NA	cerebellum, heart, lung	NA	Enteric neurons	GI tract	Fetalbrain	GO_CARDIAC_VENTRICLE_MORPHOGENESIS	MANNO_MIDBRAIN_NEUROTYPES_HDA
X134.2	X134	NA	NA	NA	Neurons	Brain	Wholebrain	GO_HEART_PROCESS	MANNO_MIDBRAIN_NEUROTYPES_HNBM
X134.3	X134	NA	NA	NA	Interneurons	Brain	Amygdala	GO_NEUROPEPTIDE_SIGNALING_PATHWAY	HU_FETAL_RETINA_RGC
X134.4	X134	NA	NA	NA	Cardiomyocytes	Heart	OccipitalLobe	GO_ACTIN_MEDIATED_CELL_CONTRACTION	MANNO_MIDBRAIN_NEUROTYPES_HOMTN
X134.5	X134	NA	NA	NA	Trigeminal neurons	Brain	SubthalamicNucleus	GO_NEURAL_NUCLEUS_DEVELOPMENT	MANNO_MIDBRAIN_NEUROTYPES_HSERT
X135.1	X135	NA	cerebellum, heart, lung	NA	Fibroblasts	Connective tissue	SmoothMuscle	GO_CARDIAC_VENTRICLE_MORPHOGENESIS	HAY_BONE_MARROW_STROMAL
X135.2	X135	NA	NA	NA	Cardiomyocytes	Heart	Uterus	GO_MUSCLE_ORGAN_MORPHOGENESIS	CUI_DEVELOPING_HEART_C3_FIBROBLAST_LIKE_CELL
X135.3	X135	NA	NA	NA	Pancreatic stellate cells	Pancreas	Adipocyte	GO_CARDIOCYTE_DIFFERENTIATION	HU_FETAL_RETINA_FIBROBLAST
X135.4	X135	NA	NA	NA	Smooth muscle cells	Smooth muscle	Fetallung	GO_CARDIAC_MUSCLE_TISSUE_MORPHOGENESIS	GAO_LARGE_INTESTINE_ADULT_CJ_IMMUNE_CELLS
X135.5	X135	NA	NA	NA	Hepatic stellate cells	Liver	Thyroid	GO_CARDIAC_MUSCLE_CELL_DIFFERENTIATION	MURARO_PANCREAS_MESENCHYMAL_STROMAL_CELL
X136.1	X136	NA	cerebellum, heart, lung	NA	Retinal ganglion cells	Brain	Fetalbrain	GO_MITOTIC_SISTER_CHROMATID_SEGREGATION	MANNO_MIDBRAIN_NEUROTYPES_HNBM
X136.2	X136	NA	NA	NA	Neural stem/precursor cells	Brain	Leukemialymphoblastic(MOLT-4)	GO_CENTROMERE_COMPLEX_ASSEMBLY	MANNO_MIDBRAIN_NEUROTYPES_HDA
X136.3	X136	NA	NA	NA	Neurons	Brain	Wholebrain	GO_DNA_REPLICATION_INDEPENDENT_NUCLEOSOME_ORGANIZATION	MANNO_MIDBRAIN_NEUROTYPES_HPROGBP
X136.4	X136	NA	NA	NA	Neuroblasts	Brain	Amygdala	GO_REGULATION_OF_CHROMOSOME_SEGREGATION	HU_FETAL_RETINA_RGC
X136.5	X136	NA	NA	NA	Cajal-Retzius cells	Brain	CD105+_Endothelial	GO_PROTEIN_LOCALIZATION_TO_CHROMOSOME	MANNO_MIDBRAIN_NEUROTYPES_HPROGFPL
X137.1	X137	NA	cerebellum, heart, lung	NA	Cardiomyocytes	Heart	Heart	GO_HEART_PROCESS	CUI_DEVELOPING_HEART_C2_CARDIOMYOCYTE
X137.2	X137	NA	NA	NA	Myocytes	Skeletal muscle	Uterus	GO_STRIATED_MUSCLE_CONTRACTION	CUI_DEVELOPING_HEART_CARDIAC_FIBROBLASTS
X137.3	X137	NA	NA	NA	Smooth muscle cells	Smooth muscle	Thyroid	GO_ACTIN_MEDIATED_CELL_CONTRACTION	DESCARTES_FETAL_EYE_SKELETAL_MUSCLE_CELLS
X137.4	X137	NA	NA	NA	Hepatic stellate cells	Liver	Tongue	GO_CARDIAC_MUSCLE_TISSUE_MORPHOGENESIS	DESCARTES_FETAL_MUSCLE_SKELETAL_MUSCLE_CELLS
X137.5	X137	NA	NA	NA	Pancreatic stellate cells	Pancreas	FetalThyroid	GO_CARDIAC_MUSCLE_CELL_DIFFERENTIATION	RUBENSTEIN_SKELETAL_MUSCLE_SMOOTH_MUSCLE_CELLS
X138.1	X138		blood, bone marrow, lung, lymph node	1701	Ependymal cells	Brain	Trachea	GO_MICROTUBULE_BUNDLE_FORMATION	TRAVAGLINI_LUNG_CILIATED_CELL
X138.2	X138	CD4-positive, alpha-beta T cell	blood, bone marrow, lung, lymph node	2	Keratinocytes	Skin	Lung	GO_POSITIVE_REGULATION_OF_LEUKOCYTE_CHEMOTAXIS	TRAVAGLINI_LUNG_PROXIMAL_CILIATED_CELL
X138.3	X138	CD8-positive, alpha-beta T cell	blood, bone marrow, lung, lymph node	1	Luminal epithelial cells	Mammary gland	BronchialEpithelialCells	GO_REGULATION_OF_CYTOKINE_BIOSYNTHETIC_PROCESS	DESCARTES_MAIN_FETAL_CILIATED_EPITHELIAL_CELLS
X138.4	X138	activated CD4-positive, alpha-beta T cell	blood, bone marrow, lung, lymph node	0	Ductal cells	Pancreas	Colorectaladenocarcinoma	GO_REGULATION_OF_LEUKOCYTE_CHEMOTAXIS	DESCARTES_FETAL_LUNG_CILIATED_EPITHELIAL_CELLS
X138.5	X138	T cell	NA	0	Cholangiocytes	Liver	Prostate	GO_ANTIMICROBIAL_HUMORAL_RESPONSE	DESCARTES_FETAL_STOMACH_CILIATED_EPITHELIAL_CELLS
X139.1	X139		blood, bone marrow, lung, lymph node	3795	T cells	Immune system	CD56+_NKCells	GO_REGULATION_OF_MAST_CELL_ACTIVATION	TRAVAGLINI_LUNG_BASOPHIL_MAST_2_CELL
X139.2	X139	activated CD4-positive, alpha-beta T cell	blood, bone marrow, lung, lymph node	59	NK cells	Immune system	WholeBlood	GO_MYELOID_LEUKOCYTE_ACTIVATION	TRAVAGLINI_LUNG_BASOPHIL_MAST_1_CELL
X139.3	X139	CD4-positive, alpha-beta T cell	blood, bone marrow, lung, lymph node	7	T helper cells	Immune system	CD14+_Monocytes	GO_REGULATION_OF_CYTOKINE_BIOSYNTHETIC_PROCESS	CUI_DEVELOPING_HEART_C7_MAST_CELL
X139.4	X139	CD8-positive, alpha-beta T cell	blood, bone marrow, lung, lymph node	3	T memory cells	Immune system	CD19+_BCells(neg._sel.)	GO_REGULATION_OF_INTERFERON_GAMMA_PRODUCTION	DURANTE_ADULT_OLFACTORY_NEUROEPITHELIUM_MAST_CELLS
X139.5	X139	T cell	NA	3	Macrophages	Immune system	CD8+_Tcells	GO_REGULATION_OF_ALPHA_BETA_T_CELL_ACTIVATION	BUSSLINGER_GASTRIC_IMMUNE_CELLS
X14.1	X14	multi-lymphoid progenitor	umbilical cord blood	65	B cells naive	Immune system	CD34+	GO_B_CELL_RECEPTOR_SIGNALING_PATHWAY	ZHENG_CORD_BLOOD_C7_PUTATIVE_LYMPHOID_PRIMED_MULTIPOTENT_PROGENITOR_1
X14.2	X14	granulocyte macrophage progenitor	umbilical cord blood	50	B cells	Immune system	CD8+_Tcells	GO_ARACHIDONIC_ACID_METABOLIC_PROCESS	BUSSLINGER_GASTRIC_IMMUNE_CELLS
X14.3	X14	lymphoid-primed multipotent progenitor	umbilical cord blood	44	Hematopoietic stem cells	Bone	CD4+_Tcells	GO_B_CELL_DIFFERENTIATION	ZHENG_CORD_BLOOD_C8_PUTATIVE_LYMPHOID_PRIMED_MULTIPOTENT_PROGENITOR_2
X14.4	X14	multi-lymphoid progenitor	umbilical cord blood	33	T memory cells	Immune system	CD19+_BCells(neg._sel.)	GO_IMMUNOGLOBULIN_PRODUCTION	ZHENG_CORD_BLOOD_C10_MULTILYMPHOID_PROGENITOR
X14.5	X14	granulocyte macrophage progenitor	umbilical cord blood	33	Plasmacytoid dendritic cells	Immune system	CD33+_Myeloid	GO_DNA_MODIFICATION	BUSSLINGER_DUODENAL_IMMUNE_CELLS
X140.1	X140	mature B cell	liver	121	B cells naive	Immune system	CD71+_EarlyErythroid	GO_ACUTE_INFLAMMATORY_RESPONSE	DESCARTES_FETAL_INTESTINE_ERYTHROBLASTS
X140.2	X140		liver	77	B cells memory	Immune system	CD19+_BCells(neg._sel.)	GO_PROTEIN_ACTIVATION_CASCADE	AIZARANI_LIVER_C14_HEPATOCYTES_2
X140.3	X140	erythroid lineage cell	liver	60	Erythroid-like and erythroid precursor cells	Blood	Fetalliver	GO_B_CELL_RECEPTOR_SIGNALING_PATHWAY	TRAVAGLINI_LUNG_B_CELL
X140.4	X140	plasma cell	liver	10	B cells	Immune system	CD105+_Endothelial	GO_COMPLEMENT_ACTIVATION	DESCARTES_FETAL_PANCREAS_ERYTHROBLASTS
X140.5	X140	periportal hepatic sinusoidal endothelial cell	liver	3	Hepatocytes	Liver	Bonemarrow	GO_HUMORAL_IMMUNE_RESPONSE_MEDIATED_BY_CIRCULATING_IMMUNOGLOBULIN	DESCARTES_FETAL_KIDNEY_ERYTHROBLASTS
X141.1	X141	cholangiocyte	liver	106	Hepatocytes	Liver	Liver	GO_ACUTE_INFLAMMATORY_RESPONSE	AIZARANI_LIVER_C4_EPCAM_POS_BILE_DUCT_CELLS_1
X141.2	X141		liver	29	Ductal cells	Pancreas	Fetalliver	GO_PROTEIN_ACTIVATION_CASCADE	AIZARANI_LIVER_C7_EPCAM_POS_BILE_DUCT_CELLS_2
X141.3	X141	hepatic stellate cell	liver	3	Cholangiocytes	Liver	small_intestine	GO_COMPLEMENT_ACTIVATION	AIZARANI_LIVER_C11_HEPATOCYTES_1
X141.4	X141	inflammatory macrophage	liver	3	Enterocytes	GI tract	Pancreas	GO_HUMORAL_IMMUNE_RESPONSE_MEDIATED_BY_CIRCULATING_IMMUNOGLOBULIN	DESCARTES_FETAL_LIVER_HEPATOBLASTS
X141.5	X141	periportal hepatic sinusoidal endothelial cell	liver	2	Proximal tubule cells	Kidney	Kidney	GO_STEROL_HOMEOSTASIS	AIZARANI_LIVER_C14_HEPATOCYTES_2
X142.1	X142	hepatocyte	liver	1210	Hepatocytes	Liver	Fetalliver	GO_PROTEIN_ACTIVATION_CASCADE	AIZARANI_LIVER_C11_HEPATOCYTES_1
X142.2	X142	hepatocyte	liver	847	Proximal tubule cells	Kidney	Liver	GO_COMPLEMENT_ACTIVATION	DESCARTES_FETAL_LIVER_HEPATOBLASTS
X142.3	X142	hepatocyte	liver	473	Enterocytes	GI tract	Kidney	GO_ACUTE_INFLAMMATORY_RESPONSE	AIZARANI_LIVER_C14_HEPATOCYTES_2
X142.4	X142	hepatocyte	liver	440	Adipocytes	Connective tissue	Fetallung	GO_ALPHA_AMINO_ACID_CATABOLIC_PROCESS	DESCARTES_FETAL_SPLEEN_AFP_ALB_POSITIVE_CELLS
X142.5	X142	hepatocyte	liver	384	Ductal cells	Pancreas	small_intestine	GO_MONOCARBOXYLIC_ACID_CATABOLIC_PROCESS	DESCARTES_FETAL_PLACENTA_AFP_ALB_POSITIVE_CELLS
X143.1	X143		liver	624	Endothelial cells	Vasculature	Fetallung	GO_PROTEIN_ACTIVATION_CASCADE	AIZARANI_LIVER_C13_LSECS_2
X143.2	X143	periportal hepatic sinusoidal endothelial cell	liver	271	Endothelial cells (aorta)	Vasculature	Lung	GO_ENDOTHELIUM_DEVELOPMENT	AIZARANI_LIVER_C10_MVECS_1
X143.3	X143	central venous hepatic sinusoidal endothelial cell	liver	214	Hepatocytes	Liver	Uterus	GO_REGULATION_OF_ENDOTHELIAL_CELL_PROLIFERATION	AIZARANI_LIVER_C9_LSECS_1
X143.4	X143	portal endothelial cell	liver	168	Platelets	Blood	Placenta	GO_ACUTE_INFLAMMATORY_RESPONSE	AIZARANI_LIVER_C29_MVECS_2
X143.5	X143	central venous hepatic sinusoidal endothelial cell	liver	73	Fibroblasts	Connective tissue	Fetalliver	GO_COMPLEMENT_ACTIVATION	MANNO_MIDBRAIN_NEUROTYPES_HENDO
X144.1	X144	pancreatic ductal cell	pancreas	379	Ductal cells	Pancreas	BronchialEpithelialCells	GO_CELL_CELL_JUNCTION_ASSEMBLY	MURARO_PANCREAS_DUCTAL_CELL
X144.2	X144	pancreatic ductal cell	islet of Langerhans	175	Cholangiocytes	Liver	PancreaticIslet	GO_ESTABLISHMENT_OF_PROTEIN_LOCALIZATION_TO_PLASMA_MEMBRANE	AIZARANI_LIVER_C7_EPCAM_POS_BILE_DUCT_CELLS_2
X144.3	X144	not available	pancreas	23	Basal cells	Epithelium	colon	GO_MONOSACCHARIDE_BIOSYNTHETIC_PROCESS	AIZARANI_LIVER_C4_EPCAM_POS_BILE_DUCT_CELLS_1
X144.4	X144	not available	islet of Langerhans	4	Acinar cells	Pancreas	Pancreas	GO_AEROBIC_RESPIRATION	AIZARANI_LIVER_C24_EPCAM_POS_BILE_DUCT_CELLS_3
X144.5	X144	acinar cell	islet of Langerhans	2	Mammary epithelial cells	Mammary gland	small_intestine	GO_CELLULAR_ALDEHYDE_METABOLIC_PROCESS	AIZARANI_LIVER_C39_EPCAM_POS_BILE_DUCT_CELLS_4
X145.1	X145	pancreatic stellate cell	pancreas	54	Pancreatic stellate cells	Pancreas	SmoothMuscle	GO_MULTICELLULAR_ORGANISMAL_MACROMOLECULE_METABOLIC_PROCESS	MURARO_PANCREAS_MESENCHYMAL_STROMAL_CELL
X145.2	X145	not available	pancreas	26	Fibroblasts	Connective tissue	Adipocyte	GO_MULTICELLULAR_ORGANISM_METABOLIC_PROCESS	GAO_LARGE_INTESTINE_ADULT_CJ_IMMUNE_CELLS
X145.3	X145	endothelial cell	pancreas	16	Hepatic stellate cells	Liver	Lung	GO_EXTRACELLULAR_MATRIX_DISASSEMBLY	MANNO_MIDBRAIN_NEUROTYPES_HPERIC
X145.4	X145	mast cell	pancreas	7	Pericytes	Vasculature	BronchialEpithelialCells	GO_IRE1_MEDIATED_UNFOLDED_PROTEIN_RESPONSE	FAN_EMBRYONIC_CTX_BRAIN_ENDOTHELIAL_2
X145.5	X145	antigen presenting-MHC class II	pancreas	5	Endothelial cells	Vasculature	Placenta	GO_BONE_MORPHOGENESIS	MURARO_PANCREAS_ENDOTHELIAL_CELL
X146.1	X146	not available	pancreas	89	Ductal cells	Pancreas	PancreaticIslet	GO_POSITIVE_REGULATION_OF_INSULIN_SECRETION	MURARO_PANCREAS_DUCTAL_CELL
X146.2	X146	pancreatic ductal cell	pancreas	7	Cholangiocytes	Liver	Pancreas	GO_PANCREAS_DEVELOPMENT	AIZARANI_LIVER_C7_EPCAM_POS_BILE_DUCT_CELLS_2
X146.3	X146	pancreatic A cell	pancreas	1	Acinar cells	Pancreas	Prostate	GO_EXTRACELLULAR_MATRIX_DISASSEMBLY	AIZARANI_LIVER_C24_EPCAM_POS_BILE_DUCT_CELLS_3
X146.4	X146	acinar cell	pancreas	0	Basal cells	Epithelium	Lung	GO_REGULATION_OF_SODIUM_ION_TRANSMEMBRANE_TRANSPORT	AIZARANI_LIVER_C4_EPCAM_POS_BILE_DUCT_CELLS_1
X146.5	X146	antigen presenting-MHC class II	NA	0	Alpha cells	Pancreas	Kidney	GO_POSITIVE_REGULATION_OF_REACTIVE_OXYGEN_SPECIES_METABOLIC_PROCESS	AIZARANI_LIVER_C39_EPCAM_POS_BILE_DUCT_CELLS_4
X147.1	X147	not available	pancreas	373	Alpha cells	Pancreas	PancreaticIslet	GO_POSITIVE_REGULATION_OF_INSULIN_SECRETION	MURARO_PANCREAS_ALPHA_CELL
X147.2	X147	pancreatic D cell	pancreas	1	Beta cells	Pancreas	Pancreas	GO_POSITIVE_REGULATION_OF_PEPTIDE_SECRETION	DESCARTES_FETAL_PANCREAS_ISLET_ENDOCRINE_CELLS
X147.3	X147	acinar cell	pancreas	0	Enteroendocrine cells	GI tract	pineal_night	GO_PEPTIDE_TRANSPORT	BUSSLINGER_GASTRIC_G_CELLS
X147.4	X147	antigen presenting-MHC class II	NA	0	Acinar cells	Pancreas	pineal_day	GO_PEPTIDE_SECRETION	MURARO_PANCREAS_BETA_CELL
X147.5	X147	beta cell	NA	0	Delta cells	Pancreas	Pituitary	GO_REGULATION_OF_INSULIN_SECRETION_INVOLVED_IN_CELLULAR_RESPONSE_TO_GLUCOSE_STIMULUS	BUSSLINGER_GASTRIC_X_CELLS
X148.1	X148	beta cell	pancreas	262	Beta cells	Pancreas	PancreaticIslet	GO_SYNAPTIC_VESICLE_CYCLE	MURARO_PANCREAS_BETA_CELL
X148.2	X148	not available	pancreas	39	Alpha cells	Pancreas	pineal_night	GO_POSITIVE_REGULATION_OF_INSULIN_SECRETION	MURARO_PANCREAS_ALPHA_CELL
X148.3	X148	pancreatic A cell	pancreas	1	Delta cells	Pancreas	Wholebrain	GO_PEPTIDE_SECRETION	DESCARTES_FETAL_PANCREAS_ISLET_ENDOCRINE_CELLS
X148.4	X148	pancreatic D cell	pancreas	1	Enteroendocrine cells	GI tract	pineal_day	GO_PANCREAS_DEVELOPMENT	MANNO_MIDBRAIN_NEUROTYPES_HDA
X148.5	X148	acinar cell	NA	0	Neurons	Brain	Pituitary	GO_POSITIVE_REGULATION_OF_PEPTIDE_SECRETION	DESCARTES_MAIN_FETAL_ISLET_ENDOCRINE_CELLS
X149.1	X149	pancreatic A cell	pancreas	457	Alpha cells	Pancreas	PancreaticIslet	GO_SYNAPTIC_VESICLE_CYCLE	MURARO_PANCREAS_ALPHA_CELL
X149.2	X149	pancreatic A cell	pancreas	224	Enteroendocrine cells	GI tract	pineal_night	GO_POSITIVE_REGULATION_OF_INSULIN_SECRETION	BUSSLINGER_GASTRIC_G_CELLS
X149.3	X149	pancreatic PP cell	pancreas	193	Beta cells	Pancreas	pineal_day	GO_PEPTIDE_SECRETION	BUSSLINGER_GASTRIC_X_CELLS
X149.4	X149	pancreatic A cell	pancreas	193	Gamma (PP) cells	Pancreas	Wholebrain	GO_PEPTIDE_TRANSPORT	GAO_LARGE_INTESTINE_ADULT_CA_ENTEROENDOCRINE_CELLS
X149.5	X149	not available	pancreas	150	Neurons	Brain	Pituitary	GO_REGULATION_OF_INSULIN_SECRETION_INVOLVED_IN_CELLULAR_RESPONSE_TO_GLUCOSE_STIMULUS	DESCARTES_FETAL_PANCREAS_ISLET_ENDOCRINE_CELLS
X15.1	X15	peripheral blood mononuclear cell	blood	770	T cells	Immune system	CD8+_Tcells	GO_REGULATION_OF_ALPHA_BETA_T_CELL_ACTIVATION	BUSSLINGER_GASTRIC_IMMUNE_CELLS
X15.2	X15	peripheral blood mononuclear cell	blood	488	NK cells	Immune system	CD4+_Tcells	GO_LYMPHOCYTE_COSTIMULATION	CUI_DEVELOPING_HEART_C9_B_T_CELL
X15.3	X15	peripheral blood mononuclear cell	blood	378	T memory cells	Immune system	CD56+_NKCells	GO_ALPHA_BETA_T_CELL_ACTIVATION	AIZARANI_LIVER_C1_NK_NKT_CELLS_1
X15.4	X15	peripheral blood mononuclear cell	blood	322	T helper cells	Immune system	WholeBlood	GO_POSITIVE_REGULATION_OF_T_CELL_PROLIFERATION	BUSSLINGER_DUODENAL_IMMUNE_CELLS
X15.5	X15	peripheral blood mononuclear cell	blood	227	Natural killer T cells	Immune system	Lymphnode	GO_POSITIVE_REGULATION_OF_ALPHA_BETA_T_CELL_ACTIVATION	DESCARTES_FETAL_ADRENAL_LYMPHOID_CELLS
X150.1	X150	acinar cell	pancreas	185	Acinar cells	Pancreas	Pancreas	GO_TETRAPYRROLE_METABOLIC_PROCESS	MURARO_PANCREAS_ACINAR_CELL
X150.2	X150	not available	pancreas	12	Ductal cells	Pancreas	PancreaticIslet	GO_FATTY_ACID_BETA_OXIDATION	DESCARTES_FETAL_PANCREAS_ACINAR_CELLS
X150.3	X150	pancreatic A cell	pancreas	1	Cholangiocytes	Liver	colon	GO_WATER_SOLUBLE_VITAMIN_METABOLIC_PROCESS	DESCARTES_MAIN_FETAL_ACINAR_CELLS
X150.4	X150	antigen presenting-MHC class II	pancreas	0	Hepatocytes	Liver	small_intestine	GO_IRE1_MEDIATED_UNFOLDED_PROTEIN_RESPONSE	MURARO_PANCREAS_DUCTAL_CELL
X150.5	X150	beta cell	NA	0	Foveolar cells	GI tract	BronchialEpithelialCells	GO_GLUTATHIONE_METABOLIC_PROCESS	AIZARANI_LIVER_C24_EPCAM_POS_BILE_DUCT_CELLS_3
X151.1	X151	not available	pancreas	160	Alpha cells	Pancreas	PancreaticIslet	GO_POSITIVE_REGULATION_OF_INSULIN_SECRETION	MURARO_PANCREAS_ALPHA_CELL
X151.2	X151	beta cell	pancreas	2	Beta cells	Pancreas	GlobusPallidus	GO_ACTION_POTENTIAL	DESCARTES_FETAL_PANCREAS_ISLET_ENDOCRINE_CELLS
X151.3	X151	pancreatic D cell	pancreas	2	Enteroendocrine cells	GI tract	Ovary	GO_SYNAPTIC_VESICLE_CYCLE	MANNO_MIDBRAIN_NEUROTYPES_HDA
X151.4	X151	pancreatic PP cell	NA	2	Delta cells	Pancreas	CiliaryGanglion	GO_PEPTIDE_TRANSPORT	GAO_LARGE_INTESTINE_ADULT_CA_ENTEROENDOCRINE_CELLS
X151.5	X151	acinar cell	NA	0	Gamma (PP) cells	Pancreas	PrefrontalCortex	GO_REGULATION_OF_CALCIUM_ION_DEPENDENT_EXOCYTOSIS	BUSSLINGER_GASTRIC_G_CELLS
X152.1	X152	not available	pancreas	145	Acinar cells	Pancreas	PancreaticIslet	GO_POSITIVE_REGULATION_OF_INSULIN_SECRETION	MURARO_PANCREAS_ALPHA_CELL
X152.2	X152	acinar cell	pancreas	0	Ductal cells	Pancreas	Pancreas	GO_PANCREAS_DEVELOPMENT	MURARO_PANCREAS_ACINAR_CELL
X152.3	X152	antigen presenting-MHC class II	NA	0	Alpha cells	Pancreas	Kidney	GO_PEPTIDE_SECRETION	DESCARTES_FETAL_PANCREAS_ACINAR_CELLS
X152.4	X152	beta cell	NA	0	Cholangiocytes	Liver	small_intestine	GO_POSITIVE_REGULATION_OF_PEPTIDE_SECRETION	AIZARANI_LIVER_C24_EPCAM_POS_BILE_DUCT_CELLS_3
X152.5	X152	endothelial cell	NA	0	Beta cells	Pancreas	Prostate	GO_PEPTIDE_TRANSPORT	DESCARTES_MAIN_FETAL_ACINAR_CELLS
X153.1	X153	retinal cone cell	retina	73	Photoreceptor cells	Eye	pineal_day	GO_PHOTOTRANSDUCTION	DESCARTES_MAIN_FETAL_PHOTORECEPTOR_CELLS
X153.2	X153	NA	NA	NA	Pinealocytes	Brain	pineal_night	GO_DETECTION_OF_LIGHT_STIMULUS	HU_FETAL_RETINA_PHOTORECEPTOR
X153.3	X153	NA	NA	NA	Neurons	Brain	Fetalbrain	GO_PHOTORECEPTOR_CELL_DIFFERENTIATION	HU_FETAL_RETINA_BIPOLAR
X153.4	X153	NA	NA	NA	Interneurons	Brain	PrefrontalCortex	GO_NEURAL_RETINA_DEVELOPMENT	MANNO_MIDBRAIN_NEUROTYPES_HNBM
X153.5	X153	NA	NA	NA	Purkinje neurons	Brain	GlobusPallidus	GO_SYNAPTIC_VESICLE_CYCLE	MANNO_MIDBRAIN_NEUROTYPES_HDA
X154.1	X154	embryonic stem cell	no_annotation	324	Müller cells	Eye	Wholebrain	GO_LENS_DEVELOPMENT_IN_CAMERA_TYPE_EYE	FAN_OVARY_CL8_MATURE_CUMULUS_GRANULOSA_CELL_2
X154.2	X154	embryonic stem cell	no_annotation	238	Pancreatic stellate cells	Pancreas	Amygdala	GO_NEURAL_TUBE_FORMATION	TRAVAGLINI_LUNG_PROLIFERATING_BASAL_CELL
X154.3	X154	embryonic stem cell	no_annotation	232	Tanycytes	Brain	Fetalbrain	GO_REGULATION_OF_BMP_SIGNALING_PATHWAY	HU_FETAL_RETINA_RPC
X154.4	X154	embryonic stem cell	no_annotation	215	Interneurons	Brain	Colorectaladenocarcinoma	GO_REGULATION_OF_STEM_CELL_PROLIFERATION	HU_FETAL_RETINA_RGC
X154.5	X154	embryonic stem cell	no_annotation	209	Cajal-Retzius cells	Brain	retina	GO_TRANSLATIONAL_TERMINATION	MANNO_MIDBRAIN_NEUROTYPES_HPROGFPL
X155.1	X155	NA	adipose tissue	NA	Gamma delta T cells	Immune system	721_B_lymphoblasts	GO_DNA_STRAND_ELONGATION	ZHONG_PFC_C1_OPC
X155.2	X155	NA	NA	NA	Myoblasts	Skeletal muscle	Leukemia_promyelocytic-HL-60	GO_MITOTIC_SISTER_CHROMATID_SEGREGATION	HAY_BONE_MARROW_ERYTHROBLAST
X155.3	X155	NA	NA	NA	Luteal cells	Reproductive	Leukemialymphoblastic(MOLT-4)	GO_ANAPHASE_PROMOTING_COMPLEX_DEPENDENT_CATABOLIC_PROCESS	FAN_EMBRYONIC_CTX_NSC_2
X155.4	X155	NA	NA	NA	Anterior pituitary gland cells	Brain	CD105+_Endothelial	GO_TRANSLATIONAL_TERMINATION	TRAVAGLINI_LUNG_PROLIFERATING_BASAL_CELL
X155.5	X155	NA	NA	NA	Mesangial cells	Kidney	Leukemia_chronicMyelogenousK-562	GO_REGULATION_OF_CHROMOSOME_SEGREGATION	FAN_EMBRYONIC_CTX_MICROGLIA_1
X156.1	X156	CD8-Positive T-Lymphocytes	blood	85	NK cells	Immune system	CD8+_Tcells	GO_NATURAL_KILLER_CELL_ACTIVATION	CUI_DEVELOPING_HEART_C9_B_T_CELL
X156.2	X156	NA	NA	NA	T cells	Immune system	CD4+_Tcells	GO_LYMPHOCYTE_COSTIMULATION	AIZARANI_LIVER_C1_NK_NKT_CELLS_1
X156.3	X156	NA	NA	NA	T memory cells	Immune system	CD56+_NKCells	GO_REGULATION_OF_ALPHA_BETA_T_CELL_ACTIVATION	DESCARTES_FETAL_ADRENAL_LYMPHOID_CELLS
X156.4	X156	NA	NA	NA	B cells	Immune system	WholeBlood	GO_REGULATION_OF_CELL_KILLING	FAN_EMBRYONIC_CTX_BRAIN_EFFECTOR_T_CELL
X156.5	X156	NA	NA	NA	Gamma delta T cells	Immune system	Lymphnode	GO_POSITIVE_REGULATION_OF_T_CELL_PROLIFERATION	FAN_EMBRYONIC_CTX_BIG_GROUPS_BRAIN_IMMUNE
X157.1	X157	naive B cell	blood	30	B cells naive	Immune system	CD19+_BCells(neg._sel.)	GO_B_CELL_RECEPTOR_SIGNALING_PATHWAY	TRAVAGLINI_LUNG_B_CELL
X157.2	X157	transitional stage B cell	blood	27	B cells memory	Immune system	CD4+_Tcells	GO_IMMUNOGLOBULIN_PRODUCTION	AIZARANI_LIVER_C34_MHC_II_POS_B_CELLS
X157.3	X157	memory B cell	blood	10	B cells	Immune system	CD8+_Tcells	GO_REGULATION_OF_B_CELL_PROLIFERATION	FAN_EMBRYONIC_CTX_BRAIN_B_CELL
X157.4	X157	plasmablast	blood	5	Plasma cells	Immune system	Lymphnode	GO_INTERFERON_GAMMA_MEDIATED_SIGNALING_PATHWAY	GAO_LARGE_INTESTINE_ADULT_CI_MESENCHYMAL_CELLS
X157.5	X157	NA	NA	NA	Plasmacytoid dendritic cells	Immune system	Tonsil	GO_POSITIVE_REGULATION_OF_B_CELL_ACTIVATION	HAY_BONE_MARROW_FOLLICULAR_B_CELL
X158.1	X158	leukocyte	umbilical cord blood	1146	NK cells	Immune system	CD56+_NKCells	GO_RESPONSE_TO_TYPE_I_INTERFERON	BUSSLINGER_GASTRIC_IMMUNE_CELLS
X158.2	X158	NA	NA	NA	Gamma delta T cells	Immune system	CD8+_Tcells	GO_NATURAL_KILLER_CELL_ACTIVATION	BUSSLINGER_DUODENAL_IMMUNE_CELLS
X158.3	X158	NA	NA	NA	T cells	Immune system	CD4+_Tcells	GO_MITOTIC_SISTER_CHROMATID_SEGREGATION	FAN_EMBRYONIC_CTX_BRAIN_EFFECTOR_T_CELL
X158.4	X158	NA	NA	NA	T memory cells	Immune system	WholeBlood	GO_CELLULAR_DEFENSE_RESPONSE	AIZARANI_LIVER_C1_NK_NKT_CELLS_1
X158.5	X158	NA	NA	NA	T helper cells	Immune system	721_B_lymphoblasts	GO_POSITIVE_REGULATION_OF_LEUKOCYTE_MEDIATED_IMMUNITY	HAY_BONE_MARROW_NK_CELLS
X159.1	X159	leukocyte	umbilical cord blood	288	B cells	Immune system	CD19+_BCells(neg._sel.)	GO_RESPONSE_TO_TYPE_I_INTERFERON	BUSSLINGER_DUODENAL_IMMUNE_CELLS
X159.2	X159	NA	NA	NA	B cells naive	Immune system	BDCA4+_DentriticCells	GO_B_CELL_RECEPTOR_SIGNALING_PATHWAY	BUSSLINGER_GASTRIC_IMMUNE_CELLS
X159.3	X159	NA	NA	NA	B cells memory	Immune system	CD56+_NKCells	GO_POSITIVE_REGULATION_OF_B_CELL_ACTIVATION	GAO_LARGE_INTESTINE_ADULT_CI_MESENCHYMAL_CELLS
X159.4	X159	NA	NA	NA	Plasmacytoid dendritic cells	Immune system	CD14+_Monocytes	GO_INTERFERON_GAMMA_MEDIATED_SIGNALING_PATHWAY	DESCARTES_MAIN_FETAL_LYMPHOID_CELLS
X159.5	X159	NA	NA	NA	T memory cells	Immune system	WholeBlood	GO_REGULATION_OF_B_CELL_PROLIFERATION	FAN_OVARY_CL18_B_LYMPHOCYTE
X16.1	X16	peripheral blood mononuclear cell	blood	59	T memory cells	Immune system	CD56+_NKCells	GO_LYMPHOCYTE_COSTIMULATION	BUSSLINGER_DUODENAL_IMMUNE_CELLS
X16.2	X16	NA	NA	NA	T cells	Immune system	CD4+_Tcells	GO_NATURAL_KILLER_CELL_ACTIVATION	BUSSLINGER_GASTRIC_IMMUNE_CELLS
X16.3	X16	NA	NA	NA	NK cells	Immune system	CD8+_Tcells	GO_REGULATION_OF_ALPHA_BETA_T_CELL_ACTIVATION	CUI_DEVELOPING_HEART_C9_B_T_CELL
X16.4	X16	NA	NA	NA	T helper cells	Immune system	WholeBlood	GO_RESPONSE_TO_TYPE_I_INTERFERON	AIZARANI_LIVER_C1_NK_NKT_CELLS_1
X16.5	X16	NA	NA	NA	Thymocytes	Thymus	CD19+_BCells(neg._sel.)	GO_POSITIVE_REGULATION_OF_T_CELL_PROLIFERATION	FAN_EMBRYONIC_CTX_BRAIN_NAIVE_LIKE_T_CELL
X160.1	X160	leukocyte	umbilical cord blood	1113	NK cells	Immune system	CD8+_Tcells	GO_B_CELL_RECEPTOR_SIGNALING_PATHWAY	BUSSLINGER_GASTRIC_IMMUNE_CELLS
X160.2	X160	NA	NA	NA	T cells	Immune system	CD4+_Tcells	GO_POSITIVE_REGULATION_OF_B_CELL_ACTIVATION	BUSSLINGER_DUODENAL_IMMUNE_CELLS
X160.3	X160	NA	NA	NA	T memory cells	Immune system	CD56+_NKCells	GO_LYMPHOCYTE_COSTIMULATION	DESCARTES_FETAL_ADRENAL_LYMPHOID_CELLS
X160.4	X160	NA	NA	NA	Gamma delta T cells	Immune system	WholeBlood	GO_LYMPHOCYTE_ACTIVATION_INVOLVED_IN_IMMUNE_RESPONSE	AIZARANI_LIVER_C1_NK_NKT_CELLS_1
X160.5	X160	NA	NA	NA	T helper cells	Immune system	BDCA4+_DentriticCells	GO_RESPONSE_TO_TYPE_I_INTERFERON	DESCARTES_FETAL_INTESTINE_LYMPHOID_CELLS
X161.1	X161	leukocyte	umbilical cord blood	438	NK cells	Immune system	WholeBlood	GO_REGULATION_OF_MAST_CELL_ACTIVATION	CUI_DEVELOPING_HEART_C7_MAST_CELL
X161.2	X161	NA	NA	NA	Monocytes	Immune system	CD14+_Monocytes	GO_MYELOID_LEUKOCYTE_ACTIVATION	BUSSLINGER_DUODENAL_IMMUNE_CELLS
X161.3	X161	NA	NA	NA	T memory cells	Immune system	CD56+_NKCells	GO_RESPONSE_TO_TYPE_I_INTERFERON	BUSSLINGER_GASTRIC_IMMUNE_CELLS
X161.4	X161	NA	NA	NA	Mast cells	Immune system	CD33+_Myeloid	GO_CELLULAR_DEFENSE_RESPONSE	FAN_OVARY_CL13_MONOCYTE_MACROPHAGE
X161.5	X161	NA	NA	NA	T cells	Immune system	CD19+_BCells(neg._sel.)	GO_REGULATION_OF_ALPHA_BETA_T_CELL_ACTIVATION	TRAVAGLINI_LUNG_BASOPHIL_MAST_1_CELL
X162.1	X162	skin fibroblast	skin	1529	Embryonic stem cells	Zygote	Leukemia_promyelocytic-HL-60	GO_TRANSLATIONAL_TERMINATION	TRAVAGLINI_LUNG_PROLIFERATING_BASAL_CELL
X162.2	X162	skin fibroblast	skin	1162	Pluripotent stem cells	NA	721_B_lymphoblasts	GO_CENTROMERE_COMPLEX_ASSEMBLY	HAY_BONE_MARROW_ERYTHROBLAST
X162.3	X162	skin fibroblast	skin	1128	Tanycytes	Brain	CD105+_Endothelial	GO_MITOTIC_SISTER_CHROMATID_SEGREGATION	MANNO_MIDBRAIN_NEUROTYPES_HPROGBP
X162.4	X162	skin fibroblast	skin	1115	Retinal ganglion cells	Brain	Leukemialymphoblastic(MOLT-4)	GO_DNA_REPLICATION_INDEPENDENT_NUCLEOSOME_ORGANIZATION	MANNO_MIDBRAIN_NEUROTYPES_HPROGFPM
X162.5	X162	skin fibroblast	skin	825	Neuroblasts	Brain	Leukemia_chronicMyelogenousK-562	GO_REGULATION_OF_CHROMOSOME_SEGREGATION	MANNO_MIDBRAIN_NEUROTYPES_HPROGFPL
X163.1	X163	macrophage	blood, decidua, placenta	3234	Macrophages	Immune system	CD14+_Monocytes	GO_REGULATION_OF_MAST_CELL_ACTIVATION	DESCARTES_FETAL_CEREBELLUM_MICROGLIA
X163.2	X163	macrophage	blood, decidua, placenta	2906	Monocytes	Immune system	WholeBlood	GO_MYELOID_LEUKOCYTE_ACTIVATION	MANNO_MIDBRAIN_NEUROTYPES_HMGL
X163.3	X163		blood, decidua, placenta	2410	Dendritic cells	Immune system	CD33+_Myeloid	GO_GRANULOCYTE_MIGRATION	DESCARTES_FETAL_PANCREAS_MYELOID_CELLS
X163.4	X163	macrophage	kidney	1230	Neutrophils	Immune system	BDCA4+_DentriticCells	GO_TOLL_LIKE_RECEPTOR_SIGNALING_PATHWAY	HAY_BONE_MARROW_NEUTROPHIL
X163.5	X163	leukocyte	blood, neoplasm, tonsil	1084	Microglia	Brain	CD56+_NKCells	GO_POSITIVE_REGULATION_OF_LEUKOCYTE_CHEMOTAXIS	TRAVAGLINI_LUNG_CLASSICAL_MONOCYTE_CELL
X164.1	X164	NA	lung	NA	NK cells	Immune system	Lung	GO_TRANSLATIONAL_TERMINATION	TRAVAGLINI_LUNG_PROLIFERATING_MACROPHAGE_CELL
X164.2	X164	NA	NA	NA	T cells	Immune system	BronchialEpithelialCells	GO_GRANULOCYTE_MIGRATION	GAO_LARGE_INTESTINE_ADULT_CI_MESENCHYMAL_CELLS
X164.3	X164	NA	NA	NA	T memory cells	Immune system	Colorectaladenocarcinoma	GO_CHEMOKINE_MEDIATED_SIGNALING_PATHWAY	TRAVAGLINI_LUNG_MESOTHELIAL_CELL
X164.4	X164	NA	NA	NA	Plasma cells	Immune system	CD14+_Monocytes	GO_POSITIVE_REGULATION_OF_LEUKOCYTE_CHEMOTAXIS	TRAVAGLINI_LUNG_PROLIFERATING_BASAL_CELL
X164.5	X164	NA	NA	NA	B cells	Immune system	WholeBlood	GO_REGULATION_OF_LEUKOCYTE_CHEMOTAXIS	DESCARTES_FETAL_ADRENAL_LYMPHOID_CELLS
X165.1	X165	NA	lung	NA	Pulmonary alveolar type I cells	Lungs	Lung	GO_GRANULOCYTE_MIGRATION	TRAVAGLINI_LUNG_ALVEOLAR_EPITHELIAL_TYPE_1_CELL
X165.2	X165	NA	NA	NA	Pulmonary alveolar type II cells	Lungs	Thyroid	GO_CELL_CELL_JUNCTION_ASSEMBLY	MURARO_PANCREAS_DUCTAL_CELL
X165.3	X165	NA	NA	NA	Ductal cells	Pancreas	Fetallung	GO_POSITIVE_REGULATION_OF_LEUKOCYTE_CHEMOTAXIS	DESCARTES_FETAL_EYE_CORNEAL_AND_CONJUNCTIVAL_EPITHELIAL_CELLS
X165.4	X165	NA	NA	NA	Clara cells	Lungs	Prostate	GO_REGULATION_OF_CELLULAR_RESPONSE_TO_TRANSFORMING_GROWTH_FACTOR_BETA_STIMULUS	AIZARANI_LIVER_C24_EPCAM_POS_BILE_DUCT_CELLS_3
X165.5	X165	NA	NA	NA	Endothelial cells	Vasculature	Placenta	GO_REGULATION_OF_PLASMA_MEMBRANE_ORGANIZATION	TRAVAGLINI_LUNG_TREM2_DENDRITIC_CELL
X166.1	X166	NA	lung	NA	Ependymal cells	Brain	Trachea	GO_MICROTUBULE_BUNDLE_FORMATION	TRAVAGLINI_LUNG_CILIATED_CELL
X166.2	X166	NA	NA	NA	Olfactory epithelial cells	Olfactory system	Lung	GO_PROTEIN_COMPLEX_LOCALIZATION	TRAVAGLINI_LUNG_PROXIMAL_CILIATED_CELL
X166.3	X166	NA	NA	NA	Luminal epithelial cells	Mammary gland	Prostate	GO_SMOOTHENED_SIGNALING_PATHWAY	DESCARTES_MAIN_FETAL_CILIATED_EPITHELIAL_CELLS
X166.4	X166	NA	NA	NA	Cholangiocytes	Liver	Thyroid	GO_ANTIMICROBIAL_HUMORAL_RESPONSE	DESCARTES_FETAL_LUNG_CILIATED_EPITHELIAL_CELLS
X166.5	X166	NA	NA	NA	Ductal cells	Pancreas	colon	GO_DETOXIFICATION	DESCARTES_FETAL_STOMACH_CILIATED_EPITHELIAL_CELLS
X167.1	X167	NA	lung	NA	Cholangiocytes	Liver	Lung	GO_TRANSLATIONAL_TERMINATION	DESCARTES_FETAL_EYE_CORNEAL_AND_CONJUNCTIVAL_EPITHELIAL_CELLS
X167.2	X167	NA	NA	NA	Keratinocytes	Skin	BronchialEpithelialCells	GO_GLUTATHIONE_METABOLIC_PROCESS	TRAVAGLINI_LUNG_MESOTHELIAL_CELL
X167.3	X167	NA	NA	NA	Basal cells	Epithelium	Colorectaladenocarcinoma	GO_DETOXIFICATION	TRAVAGLINI_LUNG_PROLIFERATING_BASAL_CELL
X167.4	X167	NA	NA	NA	Ductal cells	Pancreas	Prostate	GO_UNSATURATED_FATTY_ACID_BIOSYNTHETIC_PROCESS	TRAVAGLINI_LUNG_PROXIMAL_BASAL_CELL
X167.5	X167	NA	NA	NA	Pulmonary alveolar type II cells	Lungs	Thyroid	GO_APOPTOTIC_MITOCHONDRIAL_CHANGES	AIZARANI_LIVER_C24_EPCAM_POS_BILE_DUCT_CELLS_3
X168.1	X168	NA	lung	NA	Keratinocytes	Skin	BronchialEpithelialCells	GO_KERATINIZATION	TRAVAGLINI_LUNG_PROLIFERATING_BASAL_CELL
X168.2	X168	NA	NA	NA	Basal cells	Epithelium	Colorectaladenocarcinoma	GO_TRANSLATIONAL_TERMINATION	TRAVAGLINI_LUNG_PROXIMAL_BASAL_CELL
X168.3	X168	NA	NA	NA	Myoepithelial cells	Smooth muscle	Lung	GO_PEPTIDE_CROSS_LINKING	BUSSLINGER_ESOPHAGEAL_LATE_SUPRABASAL_CELLS
X168.4	X168	NA	NA	NA	Epithelial cells	Epithelium	Tongue	GO_MITOCHONDRIAL_MEMBRANE_ORGANIZATION	DESCARTES_FETAL_STOMACH_SQUAMOUS_EPITHELIAL_CELLS
X168.5	X168	NA	NA	NA	Mammary epithelial cells	Mammary gland	Prostate	GO_OXIDATIVE_PHOSPHORYLATION	DESCARTES_MAIN_FETAL_SQUAMOUS_EPITHELIAL_CELLS
X169.1	X169	NA	lung	NA	Endothelial cells	Vasculature	Lung	GO_ENDOTHELIUM_DEVELOPMENT	MANNO_MIDBRAIN_NEUROTYPES_HENDO
X169.2	X169	NA	NA	NA	Fibroblasts	Connective tissue	Fetallung	GO_VASCULOGENESIS	AIZARANI_LIVER_C10_MVECS_1
X169.3	X169	NA	NA	NA	Endothelial cells (aorta)	Vasculature	Adipocyte	GO_REGULATION_OF_ENDOTHELIAL_CELL_PROLIFERATION	GAO_LARGE_INTESTINE_ADULT_CJ_IMMUNE_CELLS
X169.4	X169	NA	NA	NA	Pancreatic stellate cells	Pancreas	SmoothMuscle	GO_NEGATIVE_REGULATION_OF_VASCULATURE_DEVELOPMENT	DESCARTES_FETAL_CEREBELLUM_VASCULAR_ENDOTHELIAL_CELLS
X169.5	X169	NA	NA	NA	Pericytes	Vasculature	Uterus	GO_MULTICELLULAR_ORGANISMAL_MACROMOLECULE_METABOLIC_PROCESS	FAN_EMBRYONIC_CTX_BIG_GROUPS_BRAIN_ENDOTHELIAL
X17.1	X17	embryonic stem cell	no_annotation	88	Embryonic stem cells	Zygote	Leukemia_promyelocytic-HL-60	GO_REGULATION_OF_CHROMOSOME_SEGREGATION	MANNO_MIDBRAIN_NEUROTYPES_HPROGFPL
X17.2	X17	embryonic stem cell	no_annotation	87	Pluripotent stem cells	NA	Leukemialymphoblastic(MOLT-4)	GO_MITOTIC_SISTER_CHROMATID_SEGREGATION	MANNO_MIDBRAIN_NEUROTYPES_HPROGFPM
X17.3	X17	embryonic stem cell	no_annotation	86	Neuroblasts	Brain	721_B_lymphoblasts	GO_REGULATION_OF_SISTER_CHROMATID_SEGREGATION	MANNO_MIDBRAIN_NEUROTYPES_HPROGBP
X17.4	X17	embryonic stem cell	no_annotation	68	Gamma delta T cells	Immune system	CD105+_Endothelial	GO_DNA_STRAND_ELONGATION	ZHONG_PFC_C1_OPC
X17.5	X17	NA	NA	NA	Cajal-Retzius cells	Brain	Lymphoma_burkitts(Daudi)	GO_CENTROMERE_COMPLEX_ASSEMBLY	FAN_EMBRYONIC_CTX_MICROGLIA_1
X170.1	X170	NA	lung	NA	Pulmonary alveolar type II cells	Lungs	Lung	GO_POSITIVE_REGULATION_OF_LEUKOCYTE_CHEMOTAXIS	TRAVAGLINI_LUNG_ALVEOLAR_EPITHELIAL_TYPE_2_CELL
X170.2	X170	NA	NA	NA	Ductal cells	Pancreas	Prostate	GO_UNSATURATED_FATTY_ACID_BIOSYNTHETIC_PROCESS	TRAVAGLINI_LUNG_SIGNALING_ALVEOLAR_EPITHELIAL_TYPE_2_CELL
X170.3	X170	NA	NA	NA	Cholangiocytes	Liver	Fetallung	GO_REACTIVE_OXYGEN_SPECIES_METABOLIC_PROCESS	DESCARTES_FETAL_EYE_CORNEAL_AND_CONJUNCTIVAL_EPITHELIAL_CELLS
X170.4	X170	NA	NA	NA	Clara cells	Lungs	Trachea	GO_GRANULOCYTE_MIGRATION	MURARO_PANCREAS_DUCTAL_CELL
X170.5	X170	NA	NA	NA	Luminal epithelial cells	Mammary gland	BronchialEpithelialCells	GO_COMPLEMENT_ACTIVATION	TRAVAGLINI_LUNG_ALVEOLAR_EPITHELIAL_TYPE_1_CELL
X171.1	X171		blood, decidua	874	NK cells	Immune system	Ovary	GO_DETECTION_OF_MECHANICAL_STIMULUS	DESCARTES_FETAL_CEREBELLUM_MICROGLIA
X171.2	X171	villous cytotrophoblast (VCT)	blood, decidua	30	Macrophages	Immune system	CiliaryGanglion	GO_ACTION_POTENTIAL	DESCARTES_FETAL_CEREBRUM_MICROGLIA
X171.3	X171	granulocyte	blood, decidua	10	T cells	Immune system	AtrioventricularNode	GO_CHLORIDE_TRANSPORT	DESCARTES_FETAL_PLACENTA_LYMPHOID_CELLS
X171.4	X171	T cell	blood, decidua	4	Neutrophils	Immune system	SuperiorCervicalGanglion	GO_TRANSMISSION_OF_NERVE_IMPULSE	DESCARTES_FETAL_ADRENAL_LYMPHOID_CELLS
X171.5	X171	decidual macrophage (dM1)	blood, decidua	2	T memory cells	Immune system	TrigeminalGanglion	GO_DETECTION_OF_LIGHT_STIMULUS	AIZARANI_LIVER_C30_HEPATOCYTES_4
X172.1	X172	placental extravillous trophoblast cell (EVT)	blood, decidua	118	Trophoblast cells	Embryo	Placenta	GO_EXTRACELLULAR_MATRIX_DISASSEMBLY	DESCARTES_MAIN_FETAL_EXTRAVILLOUS_TROPHOBLASTS
X172.2	X172		blood, decidua	23	Mammary epithelial cells	Mammary gland	SmoothMuscle	GO_EMBRYONIC_PLACENTA_DEVELOPMENT	DESCARTES_FETAL_PLACENTA_EXTRAVILLOUS_TROPHOBLASTS
X172.3	X172	syncytiotrophoblast cell (SCT)	blood, decidua	19	Endothelial cells	Vasculature	Lung	GO_IRE1_MEDIATED_UNFOLDED_PROTEIN_RESPONSE	DESCARTES_FETAL_ADRENAL_CSH1_CSH2_POSITIVE_CELLS
X172.4	X172	villous cytotrophoblast (VCT)	blood, decidua	6	Keratinocytes	Skin	BronchialEpithelialCells	GO_OLIGOSACCHARIDE_METABOLIC_PROCESS	DESCARTES_MAIN_FETAL_TROPHOBLAST_GIANT_CELLS
X172.5	X172	CD16-negative natural killer cell (NK CD16-)	blood, decidua	0	Basal cells	Epithelium	Adipocyte	GO_AMINOGLYCAN_CATABOLIC_PROCESS	DESCARTES_FETAL_PLACENTA_TROPHOBLAST_GIANT_CELLS
X173.1	X173	decidual perivascular cell (dP1)	blood, decidua	47	Fibroblasts	Connective tissue	Uterus	GO_MULTICELLULAR_ORGANISMAL_MACROMOLECULE_METABOLIC_PROCESS	FAN_EMBRYONIC_CTX_BRAIN_ENDOTHELIAL_2
X173.2	X173	decidual perivascular cell (dP2)	blood, decidua	33	Pancreatic stellate cells	Pancreas	Adipocyte	GO_MULTICELLULAR_ORGANISM_METABOLIC_PROCESS	MANNO_MIDBRAIN_NEUROTYPES_HPERIC
X173.3	X173	decidual stromal cell (dS3)	blood, decidua	22	Pericytes	Vasculature	SmoothMuscle	GO_EXTRACELLULAR_MATRIX_DISASSEMBLY	GAO_LARGE_INTESTINE_ADULT_CJ_IMMUNE_CELLS
X173.4	X173		blood, decidua	15	Hepatic stellate cells	Liver	UterusCorpus	GO_ARTERY_MORPHOGENESIS	MURARO_PANCREAS_MESENCHYMAL_STROMAL_CELL
X173.5	X173	decidual stromal cell (dS1)	blood, decidua	8	Smooth muscle cells	Smooth muscle	Placenta	GO_ARTERY_DEVELOPMENT	AIZARANI_LIVER_C21_STELLATE_CELLS_1
X174.1	X174	maternal endothelial cell (Endo m)	blood, decidua	72	Endothelial cells	Vasculature	Placenta	GO_ENDOTHELIUM_DEVELOPMENT	MANNO_MIDBRAIN_NEUROTYPES_HENDO
X174.2	X174	lymphatic endothelial cell (Endo l)	blood, decidua	4	Endothelial cells (aorta)	Vasculature	SmoothMuscle	GO_ENDOTHELIAL_CELL_DIFFERENTIATION	AIZARANI_LIVER_C10_MVECS_1
X174.3	X174	fetal endothelial cell (Endo f)	blood, decidua	2	Fibroblasts	Connective tissue	Fetallung	GO_VASCULOGENESIS	FAN_EMBRYONIC_CTX_BRAIN_ENDOTHELIAL_1
X174.4	X174		blood, decidua	0	Hematopoietic stem cells	Bone	Uterus	GO_NEGATIVE_REGULATION_OF_VASCULATURE_DEVELOPMENT	AIZARANI_LIVER_C29_MVECS_2
X174.5	X174	CD16-negative natural killer cell (NK CD16-)	NA	0	Stromal cells	Connective tissue	Lung	GO_REGULATION_OF_ENDOTHELIAL_CELL_PROLIFERATION	MURARO_PANCREAS_ENDOTHELIAL_CELL
X175.1	X175	conventional dendritic cell (DC1)	blood, decidua	30	Dendritic cells	Immune system	BDCA4+_DentriticCells	GO_REGULATION_OF_MAST_CELL_ACTIVATION	DESCARTES_FETAL_CEREBELLUM_MICROGLIA
X175.2	X175	plasma cell	blood, decidua	17	Macrophages	Immune system	CD14+_Monocytes	GO_LYMPHOCYTE_ACTIVATION_INVOLVED_IN_IMMUNE_RESPONSE	HU_FETAL_RETINA_MICROGLIA
X175.3	X175	granulocyte	blood, decidua	5	Plasmacytoid dendritic cells	Immune system	CD33+_Myeloid	GO_FC_GAMMA_RECEPTOR_SIGNALING_PATHWAY	MANNO_MIDBRAIN_NEUROTYPES_HMGL
X175.4	X175	villous cytotrophoblast (VCT)	blood, decidua	4	Monocytes	Immune system	WholeBlood	GO_REGULATION_OF_ALPHA_BETA_T_CELL_ACTIVATION	BUSSLINGER_GASTRIC_IMMUNE_CELLS
X175.5	X175	decidual macrophage (dM2)	blood, decidua	3	T memory cells	Immune system	CD4+_Tcells	GO_REGULATION_OF_B_CELL_PROLIFERATION	CUI_DEVELOPING_HEART_C8_MACROPHAGE
X176.1	X176	glandular epithelial cell (Epi2)	blood, decidua	40	Ductal cells	Pancreas	Trachea	GO_REGULATION_OF_KIDNEY_DEVELOPMENT	DESCARTES_FETAL_PLACENTA_PAEP_MECOM_POSITIVE_CELLS
X176.2	X176		blood, decidua	12	Epithelial cells	Epithelium	Kidney	GO_RESPONSE_TO_TYPE_I_INTERFERON	DESCARTES_MAIN_FETAL_PAEP_MECOM_POSITIVE_CELLS
X176.3	X176	glandular epithelial cell (Epi1)	blood, decidua	7	Cholangiocytes	Liver	Placenta	GO_O_GLYCAN_PROCESSING	DESCARTES_FETAL_EYE_CORNEAL_AND_CONJUNCTIVAL_EPITHELIAL_CELLS
X176.4	X176	lymphatic endothelial cell (Endo l)	blood, decidua	1	Luminal epithelial cells	Mammary gland	Salivarygland	GO_POSITIVE_REGULATION_OF_EPITHELIAL_CELL_DIFFERENTIATION	AIZARANI_LIVER_C7_EPCAM_POS_BILE_DUCT_CELLS_2
X176.5	X176	villous cytotrophoblast (VCT)	blood, decidua	1	Mammary epithelial cells	Mammary gland	PancreaticIslet	GO_NEGATIVE_REGULATION_OF_VIRAL_PROCESS	AIZARANI_LIVER_C4_EPCAM_POS_BILE_DUCT_CELLS_1
X177.1	X177	decidual macrophage (dM1)	blood, decidua	655	Macrophages	Immune system	CD14+_Monocytes	GO_REGULATION_OF_MAST_CELL_ACTIVATION	DESCARTES_FETAL_CEREBELLUM_MICROGLIA
X177.2	X177		blood, decidua	67	Monocytes	Immune system	CD33+_Myeloid	GO_TOLL_LIKE_RECEPTOR_SIGNALING_PATHWAY	MANNO_MIDBRAIN_NEUROTYPES_HMGL
X177.3	X177	Hofbauer cell (HB)	blood, decidua	58	Microglia	Brain	WholeBlood	GO_FC_GAMMA_RECEPTOR_SIGNALING_PATHWAY	ZHONG_PFC_MAJOR_TYPES_MICROGLIA
X177.4	X177	decidual macrophage (dM2)	blood, decidua	56	Kupffer cells	Liver	BDCA4+_DentriticCells	GO_REGULATION_OF_B_CELL_PROLIFERATION	FAN_EMBRYONIC_CTX_BIG_GROUPS_MICROGLIA
X177.5	X177	villous cytotrophoblast (VCT)	blood, decidua	33	Dendritic cells	Immune system	Lymphnode	GO_MYELOID_LEUKOCYTE_ACTIVATION	DESCARTES_FETAL_CEREBRUM_MICROGLIA
X178.1	X178	decidual macrophage (dM2)	blood, decidua	414	Macrophages	Immune system	CD33+_Myeloid	GO_REGULATION_OF_MAST_CELL_ACTIVATION	DESCARTES_FETAL_CEREBELLUM_MICROGLIA
X178.2	X178		blood, decidua	45	Monocytes	Immune system	CD14+_Monocytes	GO_TOLL_LIKE_RECEPTOR_SIGNALING_PATHWAY	MANNO_MIDBRAIN_NEUROTYPES_HMGL
X178.3	X178	decidual macrophage (dM1)	blood, decidua	23	Microglia	Brain	WholeBlood	GO_REGULATION_OF_ALPHA_BETA_T_CELL_ACTIVATION	DESCARTES_FETAL_CEREBRUM_MICROGLIA
X178.4	X178	Hofbauer cell (HB)	blood, decidua	12	Neutrophils	Immune system	BDCA4+_DentriticCells	GO_POSITIVE_REGULATION_OF_LYMPHOCYTE_DIFFERENTIATION	TRAVAGLINI_LUNG_OLR1_CLASSICAL_MONOCYTE_CELL
X178.5	X178	villous cytotrophoblast (VCT)	blood, decidua	10	Dendritic cells	Immune system	Lymphnode	GO_MYELOID_LEUKOCYTE_ACTIVATION	DESCARTES_FETAL_INTESTINE_MYELOID_CELLS
X179.1	X179		blood, decidua	437	NK cells	Immune system	Ovary	GO_DETECTION_OF_MECHANICAL_STIMULUS	DESCARTES_FETAL_PLACENTA_LYMPHOID_CELLS
X179.2	X179	CD16-negative natural killer cell (NK CD16-)	blood, decidua	0	T cells	Immune system	CiliaryGanglion	GO_PEPTIDE_CROSS_LINKING	DESCARTES_FETAL_ADRENAL_LYMPHOID_CELLS
X179.3	X179	CD16-positive natural killer cell (NK CD16+)	NA	0	Macrophages	Immune system	AtrioventricularNode	GO_ACTION_POTENTIAL	DESCARTES_FETAL_INTESTINE_LYMPHOID_CELLS
X179.4	X179	conventional dendritic cell (DC1)	NA	0	T memory cells	Immune system	GlobusPallidus	GO_GRANULOCYTE_MIGRATION	DESCARTES_FETAL_LUNG_LYMPHOID_CELLS
X179.5	X179	decidual macrophage (dM1)	NA	0	Dendritic cells	Immune system	SuperiorCervicalGanglion	GO_POSITIVE_REGULATION_OF_T_CELL_PROLIFERATION	AIZARANI_LIVER_C5_NK_NKT_CELLS_3
X18.1	X18	plasma cell	ascitic fluid, bone marrow	89	Plasma cells	Immune system	BDCA4+_DentriticCells	GO_B_CELL_RECEPTOR_SIGNALING_PATHWAY	GAO_LARGE_INTESTINE_ADULT_CI_MESENCHYMAL_CELLS
X18.2	X18	NA	NA	NA	B cells	Immune system	CD19+_BCells(neg._sel.)	GO_RESPONSE_TO_TYPE_I_INTERFERON	BUSSLINGER_GASTRIC_IMMUNE_CELLS
X18.3	X18	NA	NA	NA	B cells memory	Immune system	CD8+_Tcells	GO_PROTEIN_N_LINKED_GLYCOSYLATION	AIZARANI_LIVER_C8_RESIDENT_B_CELLS_1
X18.4	X18	NA	NA	NA	Plasmacytoid dendritic cells	Immune system	Lymphnode	GO_REGULATION_OF_B_CELL_PROLIFERATION	HAY_BONE_MARROW_PLASMA_CELL
X18.5	X18	NA	NA	NA	Dendritic cells	Immune system	CD4+_Tcells	GO_REGULATION_OF_VIRAL_GENOME_REPLICATION	AIZARANI_LIVER_C38_RESIDENT_B_CELLS_3
X180.1	X180	decidual stromal cell (dS1)	blood, decidua	158	Fibroblasts	Connective tissue	Adipocyte	GO_MULTICELLULAR_ORGANISMAL_MACROMOLECULE_METABOLIC_PROCESS	MURARO_PANCREAS_MESENCHYMAL_STROMAL_CELL
X180.2	X180	decidual stromal cell (dS2)	blood, decidua	158	Pancreatic stellate cells	Pancreas	Uterus	GO_MULTICELLULAR_ORGANISM_METABOLIC_PROCESS	DESCARTES_MAIN_FETAL_IGFBP1_DKK1_POSITIVE_CELLS
X180.3	X180		blood, decidua	51	Hepatic stellate cells	Liver	SmoothMuscle	GO_EXTRACELLULAR_MATRIX_DISASSEMBLY	AIZARANI_LIVER_C21_STELLATE_CELLS_1
X180.4	X180	decidual stromal cell (dS3)	blood, decidua	20	Stromal cells	Connective tissue	UterusCorpus	GO_AMINOGLYCAN_CATABOLIC_PROCESS	HAY_BONE_MARROW_STROMAL
X180.5	X180	fetal fibroblast (fFB1)	blood, decidua	5	Pericytes	Vasculature	Placenta	GO_NEGATIVE_REGULATION_OF_CELL_SUBSTRATE_ADHESION	GAO_LARGE_INTESTINE_ADULT_CJ_IMMUNE_CELLS
X181.1	X181	T cell	blood, decidua	1064	NK cells	Immune system	CD8+_Tcells	GO_ALPHA_BETA_T_CELL_ACTIVATION	DESCARTES_FETAL_ADRENAL_LYMPHOID_CELLS
X181.2	X181	T cell	blood, decidua	706	T cells	Immune system	CD4+_Tcells	GO_REGULATION_OF_ALPHA_BETA_T_CELL_ACTIVATION	DESCARTES_FETAL_PLACENTA_LYMPHOID_CELLS
X181.3	X181	T cell	blood, decidua	259	T memory cells	Immune system	CD56+_NKCells	GO_CELLULAR_DEFENSE_RESPONSE	DESCARTES_FETAL_INTESTINE_LYMPHOID_CELLS
X181.4	X181	decidual natural killer cell (dNK1)	blood, decidua	236	Natural killer T cells	Immune system	Lymphnode	GO_POSITIVE_REGULATION_OF_ALPHA_BETA_T_CELL_ACTIVATION	AIZARANI_LIVER_C1_NK_NKT_CELLS_1
X181.5	X181	decidual natural killer cell (dNK2)	blood, decidua	236	T helper cells	Immune system	WholeBlood	GO_POSITIVE_REGULATION_OF_T_CELL_PROLIFERATION	DESCARTES_FETAL_LUNG_LYMPHOID_CELLS
X182.1	X182	monocyte	blood, decidua	322	Monocytes	Immune system	CD14+_Monocytes	GO_REGULATION_OF_MAST_CELL_ACTIVATION	TRAVAGLINI_LUNG_CLASSICAL_MONOCYTE_CELL
X182.2	X182	plasmacytoid dendritic cell (DC2)	blood, decidua	38	Macrophages	Immune system	CD33+_Myeloid	GO_FC_GAMMA_RECEPTOR_SIGNALING_PATHWAY	AIZARANI_LIVER_C23_KUPFFER_CELLS_3
X182.3	X182	decidual macrophage (dM2)	blood, decidua	2	Neutrophils	Immune system	WholeBlood	GO_TOLL_LIKE_RECEPTOR_SIGNALING_PATHWAY	HAY_BONE_MARROW_NEUTROPHIL
X182.4	X182		blood, decidua	1	Microglia	Brain	BDCA4+_DentriticCells	GO_MYELOID_LEUKOCYTE_ACTIVATION	DESCARTES_FETAL_CEREBELLUM_MICROGLIA
X182.5	X182	villous cytotrophoblast (VCT)	blood, decidua	1	Dendritic cells	Immune system	CD56+_NKCells	GO_LYMPHOCYTE_ACTIVATION_INVOLVED_IN_IMMUNE_RESPONSE	DESCARTES_FETAL_PANCREAS_MYELOID_CELLS
X183.1	X183	cytotrophoblast	blood, decidua, placenta	5412	Trophoblast cells	Embryo	Placenta	GO_TRANSLATIONAL_TERMINATION	DESCARTES_FETAL_ADRENAL_CSH1_CSH2_POSITIVE_CELLS
X183.2	X183		blood, decidua, placenta	3117	Basal cells	Epithelium	Colorectaladenocarcinoma	GO_EMBRYONIC_PLACENTA_DEVELOPMENT	TRAVAGLINI_LUNG_PROLIFERATING_BASAL_CELL
X183.3	X183		blood, decidua, placenta	2660	Principal cells	Kidney	CD105+_Endothelial	GO_ANAPHASE_PROMOTING_COMPLEX_DEPENDENT_CATABOLIC_PROCESS	HAY_BONE_MARROW_ERYTHROBLAST
X183.4	X183		blood, decidua, placenta	2389	Mammary epithelial cells	Mammary gland	BronchialEpithelialCells	GO_MATURATION_OF_SSU_RRNA	DESCARTES_MAIN_FETAL_SYNCYTIOTROPHOBLASTS_AND_VILLOUS_CYTOTROPHOBLASTS
X183.5	X183	cytotrophoblast	blood, decidua, placenta	1949	Keratinocytes	Skin	721_B_lymphoblasts	GO_OXIDATIVE_PHOSPHORYLATION	DESCARTES_FETAL_PLACENTA_SYNCYTIOTROPHOBLASTS_AND_VILLOUS_CYTOTROPHOBLASTS
X184.1	X184	fetal fibroblast	blood, decidua, placenta	2193	Fibroblasts	Connective tissue	SmoothMuscle	GO_MULTICELLULAR_ORGANISMAL_MACROMOLECULE_METABOLIC_PROCESS	HAY_BONE_MARROW_STROMAL
X184.2	X184		blood, decidua, placenta	2070	Pancreatic stellate cells	Pancreas	Adipocyte	GO_MULTICELLULAR_ORGANISM_METABOLIC_PROCESS	CUI_DEVELOPING_HEART_C3_FIBROBLAST_LIKE_CELL
X184.3	X184	uterine perivascular cell	blood, decidua, placenta	15	Hepatic stellate cells	Liver	Placenta	GO_BONE_MORPHOGENESIS	HU_FETAL_RETINA_FIBROBLAST
X184.4	X184	cytotrophoblast	blood, decidua, placenta	9	Pericytes	Vasculature	Uterus	GO_POSITIVE_REGULATION_OF_OSSIFICATION	MURARO_PANCREAS_MESENCHYMAL_STROMAL_CELL
X184.5	X184	Hofbauer cell	blood, decidua, placenta	8	Smooth muscle cells	Smooth muscle	Lung	GO_CARDIAC_SEPTUM_DEVELOPMENT	GAO_LARGE_INTESTINE_ADULT_CJ_IMMUNE_CELLS
X185.1	X185		blood, decidua, placenta	2682	Trophoblast cells	Embryo	Placenta	GO_TRANSLATIONAL_TERMINATION	DESCARTES_MAIN_FETAL_EXTRAVILLOUS_TROPHOBLASTS
X185.2	X185		blood, decidua, placenta	2231	Basal cells	Epithelium	BronchialEpithelialCells	GO_EMBRYONIC_PLACENTA_DEVELOPMENT	DESCARTES_FETAL_ADRENAL_CSH1_CSH2_POSITIVE_CELLS
X185.3	X185	extravillous trophoblast	blood, decidua, placenta	2131	Keratinocytes	Skin	Colorectaladenocarcinoma	GO_EXTRACELLULAR_MATRIX_DISASSEMBLY	DESCARTES_FETAL_PLACENTA_EXTRAVILLOUS_TROPHOBLASTS
X185.4	X185	extravillous trophoblast	blood, decidua, placenta	1125	Mammary epithelial cells	Mammary gland	Lung	GO_MITOTIC_SISTER_CHROMATID_SEGREGATION	TRAVAGLINI_LUNG_PROLIFERATING_BASAL_CELL
X185.5	X185	syncytiotrophoblast	blood, decidua, placenta	224	Pancreatic stellate cells	Pancreas	SmoothMuscle	GO_ANAPHASE_PROMOTING_COMPLEX_DEPENDENT_CATABOLIC_PROCESS	TRAVAGLINI_LUNG_PROLIFERATING_MACROPHAGE_CELL
X186.1	X186		blood, decidua, placenta	1266	Macrophages	Immune system	CD14+_Monocytes	GO_REGULATION_OF_MAST_CELL_ACTIVATION	DESCARTES_FETAL_CEREBELLUM_MICROGLIA
X186.2	X186	Hofbauer cell	blood, decidua, placenta	1221	Microglia	Brain	CD33+_Myeloid	GO_TOLL_LIKE_RECEPTOR_SIGNALING_PATHWAY	MANNO_MIDBRAIN_NEUROTYPES_HMGL
X186.3	X186	macrophage	blood, decidua, placenta	10	Monocytes	Immune system	WholeBlood	GO_MYELOID_LEUKOCYTE_ACTIVATION	ZHONG_PFC_MAJOR_TYPES_MICROGLIA
X186.4	X186	endometrial glandular epithelial cell	blood, decidua, placenta	5	Kupffer cells	Liver	Lung	GO_POSITIVE_REGULATION_OF_TUMOR_NECROSIS_FACTOR_SUPERFAMILY_CYTOKINE_PRODUCTION	FAN_EMBRYONIC_CTX_BIG_GROUPS_MICROGLIA
X186.5	X186	granulocyte	blood, decidua, placenta	3	Dendritic cells	Immune system	BDCA4+_DentriticCells	GO_MYELOID_LEUKOCYTE_DIFFERENTIATION	HU_FETAL_RETINA_MICROGLIA
X187.1	X187		blood, decidua, placenta	736	Trophoblast cells	Embryo	Placenta	GO_EMBRYONIC_PLACENTA_DEVELOPMENT	DESCARTES_FETAL_ADRENAL_CSH1_CSH2_POSITIVE_CELLS
X187.2	X187	syncytiotrophoblast	blood, decidua, placenta	697	Leydig cells	Reproductive	Lung	GO_ENDOSOME_ORGANIZATION	DESCARTES_MAIN_FETAL_TROPHOBLAST_GIANT_CELLS
X187.3	X187	cytotrophoblast	blood, decidua, placenta	22	Mammary epithelial cells	Mammary gland	BronchialEpithelialCells	GO_ERAD_PATHWAY	DESCARTES_FETAL_PLACENTA_TROPHOBLAST_GIANT_CELLS
X187.4	X187	extravillous trophoblast	blood, decidua, placenta	2	Principal cells	Kidney	Prostate	GO_BONE_MORPHOGENESIS	DESCARTES_MAIN_FETAL_SYNCYTIOTROPHOBLASTS_AND_VILLOUS_CYTOTROPHOBLASTS
X187.5	X187	conventional dendritic cell	blood, decidua, placenta	0	Basal cells	Epithelium	Colorectaladenocarcinoma	GO_PEPTIDE_CROSS_LINKING	DESCARTES_FETAL_EYE_CORNEAL_AND_CONJUNCTIVAL_EPITHELIAL_CELLS
X188.1	X188		blood, decidua, placenta	1016	Ductal cells	Pancreas	Lung	GO_TRANSLATIONAL_TERMINATION	DESCARTES_FETAL_PLACENTA_PAEP_MECOM_POSITIVE_CELLS
X188.2	X188	endometrial glandular epithelial cell	blood, decidua, placenta	237	Luminal epithelial cells	Mammary gland	Prostate	GO_REACTIVE_OXYGEN_SPECIES_METABOLIC_PROCESS	DESCARTES_FETAL_EYE_CORNEAL_AND_CONJUNCTIVAL_EPITHELIAL_CELLS
X188.3	X188	cytotrophoblast	blood, decidua, placenta	2	Cholangiocytes	Liver	Placenta	GO_ELECTRON_TRANSPORT_CHAIN	DESCARTES_MAIN_FETAL_PAEP_MECOM_POSITIVE_CELLS
X188.4	X188	decidual cell	blood, decidua, placenta	2	Epithelial cells	Epithelium	Trachea	GO_OXIDATIVE_PHOSPHORYLATION	MURARO_PANCREAS_DUCTAL_CELL
X188.5	X188	extravillous trophoblast	blood, decidua, placenta	1	Basal cells	Epithelium	Thyroid	GO_MITOCHONDRIAL_RESPIRATORY_CHAIN_COMPLEX_ASSEMBLY	AIZARANI_LIVER_C24_EPCAM_POS_BILE_DUCT_CELLS_3
X189.1	X189		blood, decidua, placenta	1066	Erythroid-like and erythroid precursor cells	Blood	CD105+_Endothelial	GO_TRANSLATIONAL_TERMINATION	HAY_BONE_MARROW_ERYTHROBLAST
X189.2	X189	placental endothelial cell	blood, decidua, placenta	72	Endothelial cells	Vasculature	CD71+_EarlyErythroid	GO_OXIDATIVE_PHOSPHORYLATION	TRAVAGLINI_LUNG_PROLIFERATING_BASAL_CELL
X189.3	X189	cytotrophoblast	blood, decidua, placenta	34	Neural stem/precursor cells	Brain	Leukemialymphoblastic(MOLT-4)	GO_MITOTIC_SISTER_CHROMATID_SEGREGATION	MANNO_MIDBRAIN_NEUROTYPES_HNBM
X189.4	X189	granulocyte	blood, decidua, placenta	25	Gamma delta T cells	Immune system	Wholebrain	GO_CENTROMERE_COMPLEX_ASSEMBLY	HU_FETAL_RETINA_BLOOD
X189.5	X189	uterine perivascular cell	blood, decidua, placenta	14	Erythroblasts	Blood	721_B_lymphoblasts	GO_ANAPHASE_PROMOTING_COMPLEX_DEPENDENT_CATABOLIC_PROCESS	MANNO_MIDBRAIN_NEUROTYPES_HDA
X19.1	X19	plasma cell	ascitic fluid, bone marrow	59	Plasma cells	Immune system	721_B_lymphoblasts	GO_PROTEIN_N_LINKED_GLYCOSYLATION	GAO_LARGE_INTESTINE_ADULT_CI_MESENCHYMAL_CELLS
X19.2	X19	NA	NA	NA	B cells	Immune system	Lymphoma_burkitts(Daudi)	GO_B_CELL_RECEPTOR_SIGNALING_PATHWAY	AIZARANI_LIVER_C8_RESIDENT_B_CELLS_1
X19.3	X19	NA	NA	NA	B cells memory	Immune system	Leukemia_promyelocytic-HL-60	GO_LYMPHOCYTE_ACTIVATION_INVOLVED_IN_IMMUNE_RESPONSE	HAY_BONE_MARROW_PLASMA_CELL
X19.4	X19	NA	NA	NA	Plasmacytoid dendritic cells	Immune system	BDCA4+_DentriticCells	GO_IRE1_MEDIATED_UNFOLDED_PROTEIN_RESPONSE	AIZARANI_LIVER_C38_RESIDENT_B_CELLS_3
X19.5	X19	NA	NA	NA	Dendritic cells	Immune system	CD105+_Endothelial	GO_ER_ASSOCIATED_UBIQUITIN_DEPENDENT_PROTEIN_CATABOLIC_PROCESS	FAN_EMBRYONIC_CTX_MICROGLIA_1
X190.1	X190		blood, decidua, placenta	597	Fibroblasts	Connective tissue	Placenta	GO_EMBRYONIC_PLACENTA_DEVELOPMENT	TRAVAGLINI_LUNG_PROLIFERATING_BASAL_CELL
X190.2	X190	fetal fibroblast	blood, decidua, placenta	88	Pancreatic stellate cells	Pancreas	BronchialEpithelialCells	GO_MULTICELLULAR_ORGANISMAL_MACROMOLECULE_METABOLIC_PROCESS	HU_FETAL_RETINA_FIBROBLAST
X190.3	X190	cytotrophoblast	blood, decidua, placenta	9	Basal cells	Epithelium	Colorectaladenocarcinoma	GO_MULTICELLULAR_ORGANISM_METABOLIC_PROCESS	DESCARTES_FETAL_ADRENAL_CSH1_CSH2_POSITIVE_CELLS
X190.4	X190	syncytiotrophoblast	blood, decidua, placenta	7	Myoepithelial cells	Smooth muscle	Lung	GO_CARDIAC_SEPTUM_DEVELOPMENT	TRAVAGLINI_LUNG_PROXIMAL_BASAL_CELL
X190.5	X190	extravillous trophoblast	blood, decidua, placenta	1	Hepatic stellate cells	Liver	SmoothMuscle	GO_TRANSLATIONAL_TERMINATION	HAY_BONE_MARROW_STROMAL
X191.1	X191	decidual cell	blood, decidua, placenta	5038	Fibroblasts	Connective tissue	Adipocyte	GO_MULTICELLULAR_ORGANISMAL_MACROMOLECULE_METABOLIC_PROCESS	HAY_BONE_MARROW_STROMAL
X191.2	X191	decidual cell	blood, decidua, placenta	3545	Pancreatic stellate cells	Pancreas	Uterus	GO_MULTICELLULAR_ORGANISM_METABOLIC_PROCESS	DESCARTES_MAIN_FETAL_IGFBP1_DKK1_POSITIVE_CELLS
X191.3	X191		blood, decidua, placenta	1678	Hepatic stellate cells	Liver	SmoothMuscle	GO_REGULATION_OF_ENDOTHELIAL_CELL_PROLIFERATION	DESCARTES_FETAL_PLACENTA_IGFBP1_DKK1_POSITIVE_CELLS
X191.4	X191	uterine perivascular cell	blood, decidua, placenta	1380	Pericytes	Vasculature	Lung	GO_EXTRACELLULAR_MATRIX_DISASSEMBLY	FAN_OVARY_CL6_PUTATIVE_EARLY_ATRETIC_FOLLICLE_THECAL_CELL_2
X191.5	X191		blood, decidua, placenta	1155	Endothelial cells	Vasculature	Placenta	GO_AMINOGLYCAN_CATABOLIC_PROCESS	TRAVAGLINI_LUNG_ADVENTITIAL_FIBROBLAST_CELL
X192.1	X192	embryonic stem cell	inner cell mass	291	Embryonic stem cells	Zygote	Leukemia_promyelocytic-HL-60	GO_REGULATION_OF_CHROMOSOME_SEGREGATION	MANNO_MIDBRAIN_NEUROTYPES_HPROGBP
X192.2	X192	embryonic stem cell	inner cell mass	201	Pluripotent stem cells	NA	721_B_lymphoblasts	GO_MITOTIC_SISTER_CHROMATID_SEGREGATION	HAY_BONE_MARROW_ERYTHROBLAST
X192.3	X192	embryonic stem cell	inner cell mass	164	Luteal cells	Reproductive	Leukemialymphoblastic(MOLT-4)	GO_CENTROMERE_COMPLEX_ASSEMBLY	MANNO_MIDBRAIN_NEUROTYPES_HPROGFPM
X192.4	X192	embryonic stem cell	inner cell mass	106	Tanycytes	Brain	CD105+_Endothelial	GO_REGULATION_OF_SISTER_CHROMATID_SEGREGATION	MANNO_MIDBRAIN_NEUROTYPES_HPROGFPL
X192.5	X192	NA	NA	NA	Trigeminal neurons	Brain	Lymphoma_burkitts(Daudi)	GO_DNA_STRAND_ELONGATION	ZHONG_PFC_C1_OPC
X193.1	X193	embryonic stem cell	inner cell mass	364	Embryonic stem cells	Zygote	Leukemia_promyelocytic-HL-60	GO_DNA_STRAND_ELONGATION	HAY_BONE_MARROW_ERYTHROBLAST
X193.2	X193	embryonic stem cell	inner cell mass	66	Pluripotent stem cells	NA	721_B_lymphoblasts	GO_TRANSLATIONAL_TERMINATION	TRAVAGLINI_LUNG_PROLIFERATING_BASAL_CELL
X193.3	X193	NA	NA	NA	Gamma delta T cells	Immune system	CD105+_Endothelial	GO_MATURATION_OF_SSU_RRNA	ZHONG_PFC_C1_OPC
X193.4	X193	NA	NA	NA	Trophoblast cells	Embryo	Leukemia_chronicMyelogenousK-562	GO_MITOTIC_SISTER_CHROMATID_SEGREGATION	FAN_EMBRYONIC_CTX_NSC_2
X193.5	X193	NA	NA	NA	Neuroblasts	Brain	Leukemialymphoblastic(MOLT-4)	GO_RNA_3_END_PROCESSING	FAN_EMBRYONIC_CTX_MICROGLIA_1
X194.1	X194	embryonic stem cell	inner cell mass	63	Embryonic stem cells	Zygote	CardiacMyocytes	GO_REGULATION_OF_CHROMOSOME_SEGREGATION	MANNO_MIDBRAIN_NEUROTYPES_HPROGBP
X194.2	X194	NA	NA	NA	Tanycytes	Brain	Leukemia_promyelocytic-HL-60	GO_DORSAL_VENTRAL_PATTERN_FORMATION	FAN_EMBRYONIC_CTX_MICROGLIA_1
X194.3	X194	NA	NA	NA	Germ cells	Reproductive	SuperiorCervicalGanglion	GO_MITOTIC_SISTER_CHROMATID_SEGREGATION	ZHONG_PFC_MAJOR_TYPES_NPCS
X194.4	X194	NA	NA	NA	Neuroblasts	Brain	GlobusPallidus	GO_REGULATION_OF_SISTER_CHROMATID_SEGREGATION	ZHONG_PFC_C1_OPC
X194.5	X194	NA	NA	NA	Interneurons	Brain	Ovary	GO_DIENCEPHALON_DEVELOPMENT	GAO_LARGE_INTESTINE_ADULT_CH_MKI67HIGH_CELLS
X195.1	X195	fibroblast of dermis	blood, dermis	90	Neuroblasts	Brain	Leukemialymphoblastic(MOLT-4)	GO_DNA_STRAND_ELONGATION	HAY_BONE_MARROW_ERYTHROBLAST
X195.2	X195	peripheral blood mononuclear cell	blood, dermis	77	Gamma delta T cells	Immune system	721_B_lymphoblasts	GO_MITOTIC_SISTER_CHROMATID_SEGREGATION	MANNO_MIDBRAIN_NEUROTYPES_HPROGFPL
X195.3	X195	peripheral blood mononuclear cell	blood, dermis	70	Cajal-Retzius cells	Brain	CD105+_Endothelial	GO_CENTROMERE_COMPLEX_ASSEMBLY	MANNO_MIDBRAIN_NEUROTYPES_HPROGBP
X195.4	X195	fibroblast of dermis	blood, dermis	17	Tanycytes	Brain	Leukemia_promyelocytic-HL-60	GO_RNA_3_END_PROCESSING	MANNO_MIDBRAIN_NEUROTYPES_HPROGFPM
X195.5	X195	fibroblast of dermis	blood, dermis	8	Pluripotent stem cells	NA	Lymphoma_burkitts(Daudi)	GO_DNA_REPLICATION_INDEPENDENT_NUCLEOSOME_ORGANIZATION	ZHONG_PFC_C1_OPC
X196.1	X196	peripheral blood mononuclear cell	blood, dermis	35	Neuroblasts	Brain	Fetalbrain	GO_DENDRITE_DEVELOPMENT	MANNO_MIDBRAIN_NEUROTYPES_HNBM
X196.2	X196	fibroblast of dermis	blood, dermis	18	Neurons	Brain	Wholebrain	GO_CENTRAL_NERVOUS_SYSTEM_NEURON_DEVELOPMENT	MANNO_MIDBRAIN_NEUROTYPES_HDA
X196.3	X196	NA	NA	NA	Cajal-Retzius cells	Brain	Amygdala	GO_HIPPOCAMPUS_DEVELOPMENT	HU_FETAL_RETINA_RGC
X196.4	X196	NA	NA	NA	Retinal ganglion cells	Brain	OccipitalLobe	GO_LIMBIC_SYSTEM_DEVELOPMENT	MANNO_MIDBRAIN_NEUROTYPES_HNBML1
X196.5	X196	NA	NA	NA	Interneurons	Brain	pineal_night	GO_METENCEPHALON_DEVELOPMENT	MANNO_MIDBRAIN_NEUROTYPES_HRN
X197.1	X197	blood cell	blood	362	Embryonic stem cells	Zygote	721_B_lymphoblasts	GO_DNA_STRAND_ELONGATION	HAY_BONE_MARROW_ERYTHROBLAST
X197.2	X197	blood cell	blood	148	Pluripotent stem cells	NA	Leukemia_promyelocytic-HL-60	GO_MITOTIC_SISTER_CHROMATID_SEGREGATION	TRAVAGLINI_LUNG_PROLIFERATING_BASAL_CELL
X197.3	X197	blood cell	blood	107	Luteal cells	Reproductive	Leukemialymphoblastic(MOLT-4)	GO_REGULATION_OF_CHROMOSOME_SEGREGATION	MANNO_MIDBRAIN_NEUROTYPES_HPROGFPL
X197.4	X197	embryonic stem cell	inner cell mass	89	Neuroblasts	Brain	CD105+_Endothelial	GO_ANAPHASE_PROMOTING_COMPLEX_DEPENDENT_CATABOLIC_PROCESS	MANNO_MIDBRAIN_NEUROTYPES_HPROGBP
X197.5	X197	blood cell	blood	68	Retinal ganglion cells	Brain	Leukemia_chronicMyelogenousK-562	GO_CENTROMERE_COMPLEX_ASSEMBLY	MANNO_MIDBRAIN_NEUROTYPES_HPROGFPM
X198.1	X198	blood cell	blood	112	Neuroblasts	Brain	721_B_lymphoblasts	GO_AXIS_SPECIFICATION	HAY_BONE_MARROW_ERYTHROBLAST
X198.2	X198	blood cell	blood	81	Embryonic stem cells	Zygote	Leukemialymphoblastic(MOLT-4)	GO_DNA_STRAND_ELONGATION	MANNO_MIDBRAIN_NEUROTYPES_HPROGFPL
X198.3	X198	blood cell	blood	56	Cardiomyocytes	Heart	Colorectaladenocarcinoma	GO_ENDODERM_DEVELOPMENT	TRAVAGLINI_LUNG_PROLIFERATING_BASAL_CELL
X198.4	X198	NA	NA	NA	Luteal cells	Reproductive	Leukemia_chronicMyelogenousK-562	GO_CARDIAC_SEPTUM_DEVELOPMENT	MANNO_MIDBRAIN_NEUROTYPES_HPROGBP
X198.5	X198	NA	NA	NA	Myoblasts	Skeletal muscle	CD105+_Endothelial	GO_ANAPHASE_PROMOTING_COMPLEX_DEPENDENT_CATABOLIC_PROCESS	MANNO_MIDBRAIN_NEUROTYPES_HPROGFPM
X199.1	X199	induced pluripotent stem cell	not applicable, skin	64	Neurons	Brain	pineal_night	GO_SYNAPTIC_VESICLE_CYCLE	MANNO_MIDBRAIN_NEUROTYPES_HDA
X199.2	X199	not applicable	not applicable, skin	0	Interneurons	Brain	pineal_day	GO_ACTION_POTENTIAL	MANNO_MIDBRAIN_NEUROTYPES_HNBM
X199.3	X199	NA	NA	NA	Olfactory epithelial cells	Olfactory system	Fetalbrain	GO_SYNAPSE_ASSEMBLY	MANNO_MIDBRAIN_NEUROTYPES_HDA1
X199.4	X199	NA	NA	NA	Enteric neurons	GI tract	Amygdala	GO_DENDRITE_DEVELOPMENT	MANNO_MIDBRAIN_NEUROTYPES_HDA2
X199.5	X199	NA	NA	NA	Trigeminal neurons	Brain	OccipitalLobe	GO_REGULATION_OF_CALCIUM_ION_DEPENDENT_EXOCYTOSIS	TRAVAGLINI_LUNG_NEUROENDOCRINE_CELL
X2.1	X2	epithelial cell	bronchiole, lung, middle lobe of right lung	50	Epithelial cells	Epithelium	721_B_lymphoblasts	GO_MITOTIC_SISTER_CHROMATID_SEGREGATION	ZHONG_PFC_C1_OPC
X2.2	X2	not applicable	bronchiole, lung, middle lobe of right lung	0	Gamma delta T cells	Immune system	Leukemia_promyelocytic-HL-60	GO_DNA_STRAND_ELONGATION	FAN_EMBRYONIC_CTX_MICROGLIA_1
X2.3	X2	NA	NA	NA	Cholangiocytes	Liver	Leukemialymphoblastic(MOLT-4)	GO_DNA_GEOMETRIC_CHANGE	FAN_EMBRYONIC_CTX_NSC_2
X2.4	X2	NA	NA	NA	Luminal epithelial cells	Mammary gland	BronchialEpithelialCells	GO_REGULATION_OF_CHROMOSOME_SEGREGATION	MANNO_MIDBRAIN_NEUROTYPES_HPROGBP
X2.5	X2	NA	NA	NA	Mammary epithelial cells	Mammary gland	CD105+_Endothelial	GO_ANAPHASE_PROMOTING_COMPLEX_DEPENDENT_CATABOLIC_PROCESS	MANNO_MIDBRAIN_NEUROTYPES_HPROGFPM
X20.1	X20	CD4-positive helper T cell	blood	97	Pinealocytes	Brain	Ovary	GO_ACTION_POTENTIAL	DESCARTES_FETAL_LUNG_CILIATED_EPITHELIAL_CELLS
X20.2	X20	CD4-positive helper T cell	blood	72	Proximal tubule cells	Kidney	CiliaryGanglion	GO_DETECTION_OF_MECHANICAL_STIMULUS	AIZARANI_LIVER_C30_HEPATOCYTES_4
X20.3	X20	NA	NA	NA	Enterocytes	GI tract	GlobusPallidus	GO_TRANSMISSION_OF_NERVE_IMPULSE	DESCARTES_FETAL_STOMACH_CILIATED_EPITHELIAL_CELLS
X20.4	X20	NA	NA	NA	T helper cells	Immune system	AtrioventricularNode	GO_SODIUM_ION_TRANSMEMBRANE_TRANSPORT	MANNO_MIDBRAIN_NEUROTYPES_HDA
X20.5	X20	NA	NA	NA	Purkinje neurons	Brain	SuperiorCervicalGanglion	GO_CHLORIDE_TRANSPORT	MANNO_MIDBRAIN_NEUROTYPES_HGABA
X200.1	X200	amacrine cell	retinal neural layer	205	Neurons	Brain	Wholebrain	GO_SYNAPTIC_VESICLE_CYCLE	MANNO_MIDBRAIN_NEUROTYPES_HDA
X200.2	X200		retinal neural layer	143	Interneurons	Brain	Amygdala	GO_PHOTOTRANSDUCTION	MANNO_MIDBRAIN_NEUROTYPES_HNBM
X200.3	X200	retinal ganglion cell	retinal neural layer	11	Purkinje neurons	Brain	OccipitalLobe	GO_NEURON_NEURON_SYNAPTIC_TRANSMISSION	MANNO_MIDBRAIN_NEUROTYPES_HGABA
X200.4	X200	retinal cone cell	retinal neural layer	2	Photoreceptor cells	Eye	CingulateCortex	GO_SYNAPSE_ASSEMBLY	MANNO_MIDBRAIN_NEUROTYPES_HNBGABA
X200.5	X200	retinal rod cell	retinal neural layer	1	Retinal ganglion cells	Brain	SubthalamicNucleus	GO_DETECTION_OF_LIGHT_STIMULUS	MANNO_MIDBRAIN_NEUROTYPES_HSERT
X201.1	X201	microglial cell	retinal neural layer	143	Macrophages	Immune system	CD14+_Monocytes	GO_PHOTOTRANSDUCTION	ZHONG_PFC_MAJOR_TYPES_MICROGLIA
X201.2	X201		retinal neural layer	6	Microglia	Brain	WholeBlood	GO_DETECTION_OF_LIGHT_STIMULUS	FAN_EMBRYONIC_CTX_BIG_GROUPS_MICROGLIA
X201.3	X201	amacrine cell	retinal neural layer	0	Monocytes	Immune system	CD33+_Myeloid	GO_REGULATION_OF_MAST_CELL_ACTIVATION	HU_FETAL_RETINA_MICROGLIA
X201.4	X201	Muller cell	NA	0	Dendritic cells	Immune system	BDCA4+_DentriticCells	GO_MYELOID_LEUKOCYTE_ACTIVATION	DESCARTES_FETAL_CEREBELLUM_MICROGLIA
X201.5	X201	retinal bipolar neuron	NA	0	Kupffer cells	Liver	CD56+_NKCells	GO_POSITIVE_REGULATION_OF_INTERFERON_GAMMA_PRODUCTION	MANNO_MIDBRAIN_NEUROTYPES_HMGL
X202.1	X202	retinal cone cell	retinal neural layer	483	Photoreceptor cells	Eye	pineal_day	GO_PHOTOTRANSDUCTION	DESCARTES_MAIN_FETAL_PHOTORECEPTOR_CELLS
X202.2	X202		retinal neural layer	194	Pinealocytes	Brain	pineal_night	GO_DETECTION_OF_LIGHT_STIMULUS	HU_FETAL_RETINA_PHOTORECEPTOR
X202.3	X202	retinal cone cell	retinal neural layer	60	Olfactory epithelial cells	Olfactory system	Wholebrain	GO_PHOTORECEPTOR_CELL_DIFFERENTIATION	HU_FETAL_RETINA_BIPOLAR
X202.4	X202	retinal rod cell	retinal neural layer	40	Neurons	Brain	Amygdala	GO_NEURAL_RETINA_DEVELOPMENT	DESCARTES_FETAL_EYE_PHOTORECEPTOR_CELLS
X202.5	X202	retinal rod cell	retinal neural layer	36	Interneurons	Brain	retina	GO_RETINA_HOMEOSTASIS	MANNO_MIDBRAIN_NEUROTYPES_HNBM
X203.1	X203		retinal neural layer	106	Neurons	Brain	Wholebrain	GO_PHOTOTRANSDUCTION	MANNO_MIDBRAIN_NEUROTYPES_HDA
X203.2	X203	retinal ganglion cell	retinal neural layer	2	Interneurons	Brain	Amygdala	GO_SYNAPTIC_VESICLE_CYCLE	MANNO_MIDBRAIN_NEUROTYPES_HNBM
X203.3	X203	amacrine cell	retinal neural layer	0	Retinal ganglion cells	Brain	CingulateCortex	GO_REGULATION_OF_POSTSYNAPTIC_MEMBRANE_POTENTIAL	HU_FETAL_RETINA_RGC
X203.4	X203	microglial cell	NA	0	Purkinje neurons	Brain	SubthalamicNucleus	GO_DETECTION_OF_LIGHT_STIMULUS	MANNO_MIDBRAIN_NEUROTYPES_HOMTN
X203.5	X203	Muller cell	NA	0	Trigeminal neurons	Brain	TemporalLobe	GO_NEURON_NEURON_SYNAPTIC_TRANSMISSION	MANNO_MIDBRAIN_NEUROTYPES_HSERT
X204.1	X204	retinal bipolar neuron	retinal neural layer	1324	Photoreceptor cells	Eye	pineal_day	GO_PHOTOTRANSDUCTION	MANNO_MIDBRAIN_NEUROTYPES_HDA
X204.2	X204	retinal bipolar neuron	retinal neural layer	672	Neurons	Brain	pineal_night	GO_DETECTION_OF_LIGHT_STIMULUS	HU_FETAL_RETINA_BIPOLAR
X204.3	X204	amacrine cell	retinal neural layer	63	Interneurons	Brain	Amygdala	GO_SYNAPTIC_VESICLE_CYCLE	MANNO_MIDBRAIN_NEUROTYPES_HNBM
X204.4	X204		retinal neural layer	59	Pinealocytes	Brain	Wholebrain	GO_PHOTORECEPTOR_CELL_DIFFERENTIATION	MANNO_MIDBRAIN_NEUROTYPES_HGABA
X204.5	X204		retinal neural layer	54	Purkinje neurons	Brain	OccipitalLobe	GO_NEURAL_RETINA_DEVELOPMENT	MANNO_MIDBRAIN_NEUROTYPES_HNBGABA
X205.1	X205	Muller cell	retinal neural layer	560	Photoreceptor cells	Eye	retina	GO_PHOTOTRANSDUCTION	HU_FETAL_RETINA_BIPOLAR
X205.2	X205		retinal neural layer	549	Muller cells	Eye	pineal_day	GO_DETECTION_OF_LIGHT_STIMULUS	HU_FETAL_RETINA_PHOTORECEPTOR
X205.3	X205	retinal rod cell	retinal neural layer	161	Neurons	Brain	Amygdala	GO_PHOTORECEPTOR_CELL_DIFFERENTIATION	MANNO_MIDBRAIN_NEUROTYPES_HDA
X205.4	X205	retinal bipolar neuron	retinal neural layer	27	Pinealocytes	Brain	pineal_night	GO_NEURAL_RETINA_DEVELOPMENT	DESCARTES_MAIN_FETAL_PHOTORECEPTOR_CELLS
X205.5	X205	retinal cone cell	retinal neural layer	5	Interneurons	Brain	Wholebrain	GO_RETINA_HOMEOSTASIS	ZHONG_PFC_MAJOR_TYPES_ASTROCYTES
X206.1	X206	retinal rod cell	retinal neural layer	3146	Photoreceptor cells	Eye	pineal_day	GO_PHOTOTRANSDUCTION	HU_FETAL_RETINA_PHOTORECEPTOR
X206.2	X206	retinal rod cell	retinal neural layer	2588	Pinealocytes	Brain	pineal_night	GO_DETECTION_OF_LIGHT_STIMULUS	DESCARTES_MAIN_FETAL_PHOTORECEPTOR_CELLS
X206.3	X206	retinal rod cell	retinal neural layer	1743	Neurons	Brain	retina	GO_PHOTORECEPTOR_CELL_DIFFERENTIATION	HU_FETAL_RETINA_BIPOLAR
X206.4	X206	retinal rod cell	retinal neural layer	1714	Interneurons	Brain	Amygdala	GO_RETINA_HOMEOSTASIS	DESCARTES_FETAL_EYE_PHOTORECEPTOR_CELLS
X206.5	X206	retinal rod cell	retinal neural layer	1327	Olfactory epithelial cells	Olfactory system	Wholebrain	GO_NEURAL_RETINA_DEVELOPMENT	MANNO_MIDBRAIN_NEUROTYPES_HDA
X207.1	X207	extra thymic aire-expressing cells	tonsil	104	Macrophages	Immune system	CD14+_Monocytes	GO_REGULATION_OF_MAST_CELL_ACTIVATION	DESCARTES_FETAL_CEREBELLUM_MICROGLIA
X207.2	X207	NA	NA	NA	Dendritic cells	Immune system	CD33+_Myeloid	GO_FC_GAMMA_RECEPTOR_SIGNALING_PATHWAY	HU_FETAL_RETINA_MICROGLIA
X207.3	X207	NA	NA	NA	Monocytes	Immune system	WholeBlood	GO_INTERFERON_GAMMA_MEDIATED_SIGNALING_PATHWAY	MANNO_MIDBRAIN_NEUROTYPES_HMGL
X207.4	X207	NA	NA	NA	Microglia	Brain	BDCA4+_DentriticCells	GO_TOLL_LIKE_RECEPTOR_SIGNALING_PATHWAY	CUI_DEVELOPING_HEART_C8_MACROPHAGE
X207.5	X207	NA	NA	NA	B cells memory	Immune system	CD56+_NKCells	GO_REGULATION_OF_ALPHA_BETA_T_CELL_ACTIVATION	DESCARTES_FETAL_THYMUS_ANTIGEN_PRESENTING_CELLS
X208.1	X208	extra thymic aire-expressing cells	tonsil	76	Macrophages	Immune system	CD14+_Monocytes	GO_INTERFERON_GAMMA_MEDIATED_SIGNALING_PATHWAY	DESCARTES_FETAL_THYMUS_ANTIGEN_PRESENTING_CELLS
X208.2	X208	NA	NA	NA	Monocytes	Immune system	CD33+_Myeloid	GO_NEURON_FATE_COMMITMENT	GAO_LARGE_INTESTINE_24W_C11_PANETH_LIKE_CELL
X208.3	X208	NA	NA	NA	Dendritic cells	Immune system	WholeBlood	GO_POSITIVE_REGULATION_OF_LYMPHOCYTE_DIFFERENTIATION	CUI_DEVELOPING_HEART_C8_MACROPHAGE
X208.4	X208	NA	NA	NA	Microglia	Brain	Tonsil	GO_MYELOID_LEUKOCYTE_DIFFERENTIATION	HU_FETAL_RETINA_MICROGLIA
X208.5	X208	NA	NA	NA	Plasmacytoid dendritic cells	Immune system	Lymphnode	GO_LYMPHOCYTE_ACTIVATION_INVOLVED_IN_IMMUNE_RESPONSE	DESCARTES_FETAL_CEREBELLUM_MICROGLIA
X209.1	X209	extra thymic aire-expressing cells	tonsil	75	Dendritic cells	Immune system	CD14+_Monocytes	GO_INTERFERON_GAMMA_MEDIATED_SIGNALING_PATHWAY	DESCARTES_FETAL_THYMUS_ANTIGEN_PRESENTING_CELLS
X209.2	X209	NA	NA	NA	Macrophages	Immune system	CD33+_Myeloid	GO_POSITIVE_REGULATION_OF_LYMPHOCYTE_DIFFERENTIATION	DESCARTES_MAIN_FETAL_ANTIGEN_PRESENTING_CELLS
X209.3	X209	NA	NA	NA	Plasmacytoid dendritic cells	Immune system	WholeBlood	GO_REGULATION_OF_INTERLEUKIN_12_PRODUCTION	BUSSLINGER_GASTRIC_IMMUNE_CELLS
X209.4	X209	NA	NA	NA	Monocytes	Immune system	Lymphnode	GO_REGULATION_OF_ALPHA_BETA_T_CELL_ACTIVATION	DESCARTES_FETAL_CEREBELLUM_MICROGLIA
X209.5	X209	NA	NA	NA	B cells	Immune system	BDCA4+_DentriticCells	GO_POSITIVE_REGULATION_OF_ALPHA_BETA_T_CELL_ACTIVATION	HU_FETAL_RETINA_MICROGLIA
X21.1	X21	CD4-positive helper T cell	blood	59	T memory cells	Immune system	CD4+_Tcells	GO_ALPHA_BETA_T_CELL_ACTIVATION	BUSSLINGER_GASTRIC_IMMUNE_CELLS
X21.2	X21	NA	NA	NA	T cells	Immune system	CD8+_Tcells	GO_LYMPHOCYTE_COSTIMULATION	BUSSLINGER_DUODENAL_IMMUNE_CELLS
X21.3	X21	NA	NA	NA	T helper cells	Immune system	CD56+_NKCells	GO_LYMPHOCYTE_ACTIVATION_INVOLVED_IN_IMMUNE_RESPONSE	AIZARANI_LIVER_C3_NK_NKT_CELLS_2
X21.4	X21	NA	NA	NA	NK cells	Immune system	Lymphnode	GO_T_CELL_ACTIVATION_INVOLVED_IN_IMMUNE_RESPONSE	DURANTE_ADULT_OLFACTORY_NEUROEPITHELIUM_CD8_T_CELLS
X21.5	X21	NA	NA	NA	Thymocytes	Thymus	Ovary	GO_NATURAL_KILLER_CELL_ACTIVATION	CUI_DEVELOPING_HEART_C9_B_T_CELL
X210.1	X210	extra thymic aire-expressing cells	tonsil	52	Macrophages	Immune system	CD14+_Monocytes	GO_REGULATION_OF_MAST_CELL_ACTIVATION	DESCARTES_FETAL_CEREBELLUM_MICROGLIA
X210.2	X210	NA	NA	NA	Monocytes	Immune system	CD33+_Myeloid	GO_POSITIVE_REGULATION_OF_TUMOR_NECROSIS_FACTOR_SUPERFAMILY_CYTOKINE_PRODUCTION	MANNO_MIDBRAIN_NEUROTYPES_HMGL
X210.3	X210	NA	NA	NA	Dendritic cells	Immune system	WholeBlood	GO_TOLL_LIKE_RECEPTOR_SIGNALING_PATHWAY	DESCARTES_FETAL_THYMUS_ANTIGEN_PRESENTING_CELLS
X210.4	X210	NA	NA	NA	Microglia	Brain	BDCA4+_DentriticCells	GO_REGULATION_OF_INTERLEUKIN_12_PRODUCTION	HU_FETAL_RETINA_MICROGLIA
X210.5	X210	NA	NA	NA	Plasmacytoid dendritic cells	Immune system	Lymphnode	GO_POSITIVE_REGULATION_OF_LYMPHOCYTE_DIFFERENTIATION	CUI_DEVELOPING_HEART_C8_MACROPHAGE
X211.1	X211	NA	kidney, liver, skin, yolk sac	NA	Hepatocytes	Liver	Fetalliver	GO_PROTEIN_ACTIVATION_CASCADE	DESCARTES_FETAL_LIVER_HEPATOBLASTS
X211.2	X211	NA	NA	NA	Enterocytes	GI tract	Liver	GO_ALPHA_AMINO_ACID_CATABOLIC_PROCESS	DESCARTES_FETAL_SPLEEN_AFP_ALB_POSITIVE_CELLS
X211.3	X211	NA	NA	NA	Erythroid-like and erythroid precursor cells	Blood	Fetallung	GO_STEROL_HOMEOSTASIS	DESCARTES_FETAL_PLACENTA_AFP_ALB_POSITIVE_CELLS
X211.4	X211	NA	NA	NA	Proximal tubule cells	Kidney	Kidney	GO_COMPLEMENT_ACTIVATION	AIZARANI_LIVER_C11_HEPATOCYTES_1
X211.5	X211	NA	NA	NA	Epsilon cells	Pancreas	small_intestine	GO_NEGATIVE_REGULATION_OF_WOUND_HEALING	AIZARANI_LIVER_C14_HEPATOCYTES_2
X212.1	X212	NA	kidney, liver, skin, yolk sac	NA	Platelets	Blood	CD105+_Endothelial	GO_HOMOTYPIC_CELL_CELL_ADHESION	DESCARTES_MAIN_FETAL_MEGAKARYOCYTES
X212.2	X212	NA	NA	NA	Megakaryocytes	Immune system	CD71+_EarlyErythroid	GO_REGULATION_OF_MAST_CELL_ACTIVATION	DESCARTES_FETAL_LUNG_MEGAKARYOCYTES
X212.3	X212	NA	NA	NA	Erythroid-like and erythroid precursor cells	Blood	CD34+	GO_TRANSLATIONAL_TERMINATION	TRAVAGLINI_LUNG_PLATELET_MEGAKARYOCYTE_CELL
X212.4	X212	NA	NA	NA	Hematopoietic stem cells	Bone	721_B_lymphoblasts	GO_MITOTIC_SISTER_CHROMATID_SEGREGATION	HAY_BONE_MARROW_ERYTHROBLAST
X212.5	X212	NA	NA	NA	Gamma delta T cells	Immune system	Leukemia_chronicMyelogenousK-562	GO_REGULATION_OF_COAGULATION	DESCARTES_FETAL_ADRENAL_MEGAKARYOCYTES
X213.1	X213	NA	kidney, liver, skin, yolk sac	NA	Macrophages	Immune system	CD14+_Monocytes	GO_REGULATION_OF_MAST_CELL_ACTIVATION	MANNO_MIDBRAIN_NEUROTYPES_HMGL
X213.2	X213	NA	NA	NA	Monocytes	Immune system	WholeBlood	GO_TOLL_LIKE_RECEPTOR_SIGNALING_PATHWAY	DESCARTES_FETAL_CEREBELLUM_MICROGLIA
X213.3	X213	NA	NA	NA	Kupffer cells	Liver	CD33+_Myeloid	GO_POSITIVE_REGULATION_OF_LEUKOCYTE_CHEMOTAXIS	DESCARTES_FETAL_LIVER_MYELOID_CELLS
X213.4	X213	NA	NA	NA	Microglia	Brain	BDCA4+_DentriticCells	GO_POSITIVE_REGULATION_OF_TUMOR_NECROSIS_FACTOR_SUPERFAMILY_CYTOKINE_PRODUCTION	ZHONG_PFC_MAJOR_TYPES_MICROGLIA
X213.5	X213	NA	NA	NA	Erythroid-like and erythroid precursor cells	Blood	CD56+_NKCells	GO_MYELOID_LEUKOCYTE_ACTIVATION	FAN_EMBRYONIC_CTX_BIG_GROUPS_MICROGLIA
X214.1	X214	NA	kidney, liver, skin, yolk sac	NA	Erythroid-like and erythroid precursor cells	Blood	CD71+_EarlyErythroid	GO_REGULATION_OF_MAST_CELL_ACTIVATION	DESCARTES_FETAL_INTESTINE_ERYTHROBLASTS
X214.2	X214	NA	NA	NA	Macrophages	Immune system	CD105+_Endothelial	GO_MYELOID_CELL_HOMEOSTASIS	DESCARTES_FETAL_PANCREAS_ERYTHROBLASTS
X214.3	X214	NA	NA	NA	Monocytes	Immune system	CD14+_Monocytes	GO_DETOXIFICATION	DESCARTES_FETAL_KIDNEY_ERYTHROBLASTS
X214.4	X214	NA	NA	NA	Kupffer cells	Liver	Bonemarrow	GO_ERYTHROCYTE_HOMEOSTASIS	HU_FETAL_RETINA_BLOOD
X214.5	X214	NA	NA	NA	Microglia	Brain	WholeBlood	GO_GRANULOCYTE_MIGRATION	DESCARTES_MAIN_FETAL_ERYTHROBLASTS
X215.1	X215	CD8-positive, alpha-beta T cell	blood	83	T cells	Immune system	CD4+_Tcells	GO_NATURAL_KILLER_CELL_ACTIVATION	BUSSLINGER_DUODENAL_IMMUNE_CELLS
X215.2	X215	NA	NA	NA	NK cells	Immune system	CD8+_Tcells	GO_ALPHA_BETA_T_CELL_ACTIVATION	BUSSLINGER_GASTRIC_IMMUNE_CELLS
X215.3	X215	NA	NA	NA	T memory cells	Immune system	CD56+_NKCells	GO_LYMPHOCYTE_COSTIMULATION	CUI_DEVELOPING_HEART_C9_B_T_CELL
X215.4	X215	NA	NA	NA	Thymocytes	Thymus	WholeBlood	GO_REGULATION_OF_ALPHA_BETA_T_CELL_ACTIVATION	AIZARANI_LIVER_C1_NK_NKT_CELLS_1
X215.5	X215	NA	NA	NA	Natural killer T cells	Immune system	Lymphnode	GO_T_CELL_ACTIVATION_INVOLVED_IN_IMMUNE_RESPONSE	FAN_EMBRYONIC_CTX_BRAIN_NAIVE_LIKE_T_CELL
X216.1	X216	CD8-positive, alpha-beta T cell	blood	66	T cells	Immune system	CD4+_Tcells	GO_NATURAL_KILLER_CELL_ACTIVATION	BUSSLINGER_GASTRIC_IMMUNE_CELLS
X216.2	X216	NA	NA	NA	NK cells	Immune system	CD8+_Tcells	GO_REGULATION_OF_ALPHA_BETA_T_CELL_ACTIVATION	CUI_DEVELOPING_HEART_C9_B_T_CELL
X216.3	X216	NA	NA	NA	T memory cells	Immune system	CD56+_NKCells	GO_ALPHA_BETA_T_CELL_ACTIVATION	BUSSLINGER_DUODENAL_IMMUNE_CELLS
X216.4	X216	NA	NA	NA	T helper cells	Immune system	WholeBlood	GO_T_CELL_ACTIVATION_INVOLVED_IN_IMMUNE_RESPONSE	AIZARANI_LIVER_C1_NK_NKT_CELLS_1
X216.5	X216	NA	NA	NA	Natural killer T cells	Immune system	Lymphnode	GO_POSITIVE_REGULATION_OF_ALPHA_BETA_T_CELL_ACTIVATION	AIZARANI_LIVER_C5_NK_NKT_CELLS_3
X217.1	X217	CD8-positive, alpha-beta T cell	blood	60	NK cells	Immune system	CD4+_Tcells	GO_NATURAL_KILLER_CELL_ACTIVATION	BUSSLINGER_GASTRIC_IMMUNE_CELLS
X217.2	X217	NA	NA	NA	T cells	Immune system	CD8+_Tcells	GO_REGULATION_OF_ALPHA_BETA_T_CELL_ACTIVATION	BUSSLINGER_DUODENAL_IMMUNE_CELLS
X217.3	X217	NA	NA	NA	T memory cells	Immune system	CD56+_NKCells	GO_LYMPHOCYTE_COSTIMULATION	CUI_DEVELOPING_HEART_C9_B_T_CELL
X217.4	X217	NA	NA	NA	Gamma delta T cells	Immune system	WholeBlood	GO_RESPONSE_TO_TYPE_I_INTERFERON	AIZARANI_LIVER_C1_NK_NKT_CELLS_1
X217.5	X217	NA	NA	NA	Natural killer T cells	Immune system	CD19+_BCells(neg._sel.)	GO_POSITIVE_REGULATION_OF_ALPHA_BETA_T_CELL_ACTIVATION	FAN_EMBRYONIC_CTX_BRAIN_EFFECTOR_T_CELL
X22.1	X22	CD4-positive helper T cell	blood	56	T memory cells	Immune system	CD4+_Tcells	GO_ALPHA_BETA_T_CELL_ACTIVATION	BUSSLINGER_GASTRIC_IMMUNE_CELLS
X22.2	X22	NA	NA	NA	T cells	Immune system	CD8+_Tcells	GO_T_CELL_ACTIVATION_INVOLVED_IN_IMMUNE_RESPONSE	AIZARANI_LIVER_C3_NK_NKT_CELLS_2
X22.3	X22	NA	NA	NA	NK cells	Immune system	Ovary	GO_LYMPHOCYTE_ACTIVATION_INVOLVED_IN_IMMUNE_RESPONSE	CUI_DEVELOPING_HEART_C9_B_T_CELL
X22.4	X22	NA	NA	NA	T helper cells	Immune system	SuperiorCervicalGanglion	GO_REGULATION_OF_ALPHA_BETA_T_CELL_ACTIVATION	FAN_EMBRYONIC_CTX_BRAIN_NAIVE_LIKE_T_CELL
X22.5	X22	NA	NA	NA	Thymocytes	Thymus	CiliaryGanglion	GO_NATURAL_KILLER_CELL_ACTIVATION	AIZARANI_LIVER_C1_NK_NKT_CELLS_1
X23.1	X23	ureteric bud; kidney collecting duct cell	kidney	313	Principal cells	Kidney	Thyroid	GO_METANEPHROS_DEVELOPMENT	DESCARTES_FETAL_KIDNEY_URETERIC_BUD_CELLS
X23.2	X23		kidney	260	Distal tubule cells	Kidney	Prostate	GO_MESONEPHROS_DEVELOPMENT	MENON_FETAL_KIDNEY_6_COLLECTING_DUCT_CELLS
X23.3	X23		kidney	108	Ductal cells	Pancreas	Colorectaladenocarcinoma	GO_NEPHRON_EPITHELIUM_DEVELOPMENT	MENON_FETAL_KIDNEY_8_CONNECTING_TUBULE_CELLS
X23.4	X23	kidney connecting tubule epithelial cell	kidney	49	Cholangiocytes	Liver	BronchialEpithelialCells	GO_RENAL_TUBULE_DEVELOPMENT	AIZARANI_LIVER_C7_EPCAM_POS_BILE_DUCT_CELLS_2
X23.5	X23	kidney loop of Henle epithelial cell	kidney	11	Luminal epithelial cells	Mammary gland	colon	GO_KIDNEY_MORPHOGENESIS	MURARO_PANCREAS_DUCTAL_CELL
X24.1	X24	NA	testis	NA	Sertoli cells	Reproductive	TestisGermCell	GO_PERIPHERAL_NERVOUS_SYSTEM_DEVELOPMENT	FAN_OVARY_CL8_MATURE_CUMULUS_GRANULOSA_CELL_2
X24.2	X24	NA	NA	NA	Peritubular myoid cells	Reproductive	Testis	GO_NEGATIVE_REGULATION_OF_REPRODUCTIVE_PROCESS	FAN_OVARY_CL15_SMALL_ANTRAL_FOLLICLE_GRANULOSA_CELL
X24.3	X24	NA	NA	NA	Leydig cells	Reproductive	TestisSeminiferousTubule	GO_TRANSFORMING_GROWTH_FACTOR_BETA_RECEPTOR_SIGNALING_PATHWAY	FAN_OVARY_CL3_MATURE_CUMULUS_GRANULOSA_CELL_1
X24.4	X24	NA	NA	NA	Hepatic stellate cells	Liver	pineal_day	GO_OVARIAN_FOLLICLE_DEVELOPMENT	FAN_OVARY_CL11_MURAL_GRANULOSA_CELL
X24.5	X24	NA	NA	NA	Podocytes	Kidney	Fetalbrain	GO_GLUTATHIONE_METABOLIC_PROCESS	FAN_OVARY_CL10_PUTATIVE_EARLY_ATRESIA_GRANULOSA_CELL
X25.1	X25	NA	testis	NA	Endothelial cells	Vasculature	Lung	GO_ENDOTHELIUM_DEVELOPMENT	MANNO_MIDBRAIN_NEUROTYPES_HENDO
X25.2	X25	NA	NA	NA	Endothelial cells (aorta)	Vasculature	Uterus	GO_VASCULOGENESIS	AIZARANI_LIVER_C10_MVECS_1
X25.3	X25	NA	NA	NA	Germ cells	Reproductive	Thyroid	GO_ENDOTHELIAL_CELL_DIFFERENTIATION	FAN_EMBRYONIC_CTX_BRAIN_ENDOTHELIAL_1
X25.4	X25	NA	NA	NA	Hematopoietic stem cells	Bone	Fetallung	GO_NEGATIVE_REGULATION_OF_VASCULATURE_DEVELOPMENT	DESCARTES_FETAL_CEREBELLUM_VASCULAR_ENDOTHELIAL_CELLS
X25.5	X25	NA	NA	NA	Peritubular myoid cells	Reproductive	Testis	GO_REGULATION_OF_ENDOTHELIAL_CELL_PROLIFERATION	DURANTE_ADULT_OLFACTORY_NEUROEPITHELIUM_PERICYTES
X26.1	X26	NA	testis	NA	Germ cells	Reproductive	Testis	GO_MALE_MEIOSIS	HAY_BONE_MARROW_ERYTHROBLAST
X26.2	X26	NA	NA	NA	Spermatocytes	Reproductive	TestisIntersitial	GO_MEIOSIS_I	ZHONG_PFC_C1_OPC
X26.3	X26	NA	NA	NA	Olfactory epithelial cells	Olfactory system	TestisSeminiferousTubule	GO_CHROMOSOME_ORGANIZATION_INVOLVED_IN_MEIOTIC_CELL_CYCLE	FAN_EMBRYONIC_CTX_MICROGLIA_1
X26.4	X26	NA	NA	NA	Retinal ganglion cells	Brain	TestisLeydigCell	GO_MEIOTIC_CHROMOSOME_SEGREGATION	TRAVAGLINI_LUNG_PROLIFERATING_NK_T_CELL
X26.5	X26	NA	NA	NA	Cajal-Retzius cells	Brain	TestisGermCell	GO_CENTROMERE_COMPLEX_ASSEMBLY	FAN_EMBRYONIC_CTX_NSC_2
X27.1	X27	NA	testis	NA	Macrophages	Immune system	CD14+_Monocytes	GO_REGULATION_OF_MAST_CELL_ACTIVATION	MANNO_MIDBRAIN_NEUROTYPES_HMGL
X27.2	X27	NA	NA	NA	Monocytes	Immune system	CD33+_Myeloid	GO_MYELOID_LEUKOCYTE_ACTIVATION	ZHONG_PFC_MAJOR_TYPES_MICROGLIA
X27.3	X27	NA	NA	NA	Microglia	Brain	WholeBlood	GO_TOLL_LIKE_RECEPTOR_SIGNALING_PATHWAY	HU_FETAL_RETINA_MICROGLIA
X27.4	X27	NA	NA	NA	Dendritic cells	Immune system	BDCA4+_DentriticCells	GO_GRANULOCYTE_MIGRATION	CUI_DEVELOPING_HEART_C8_MACROPHAGE
X27.5	X27	NA	NA	NA	Kupffer cells	Liver	CD56+_NKCells	GO_POSITIVE_REGULATION_OF_TUMOR_NECROSIS_FACTOR_SUPERFAMILY_CYTOKINE_PRODUCTION	FAN_EMBRYONIC_CTX_BIG_GROUPS_MICROGLIA
X28.1	X28	NA	testis	NA	Smooth muscle cells	Smooth muscle	Uterus	GO_VASCULOGENESIS	FAN_OVARY_CL14_MATURE_SMOOTH_MUSCLE_CELL
X28.2	X28	NA	NA	NA	Pericytes	Vasculature	Lung	GO_ARTERY_MORPHOGENESIS	RUBENSTEIN_SKELETAL_MUSCLE_SMOOTH_MUSCLE_CELLS
X28.3	X28	NA	NA	NA	Mesangial cells	Kidney	Adipocyte	GO_REGULATION_OF_CELLULAR_RESPONSE_TO_TRANSFORMING_GROWTH_FACTOR_BETA_STIMULUS	DURANTE_ADULT_OLFACTORY_NEUROEPITHELIUM_VASCULAR_SMOOTH_MUSCLE_CELLS
X28.4	X28	NA	NA	NA	Hepatic stellate cells	Liver	TestisGermCell	GO_CARDIOCYTE_DIFFERENTIATION	FAN_EMBRYONIC_CTX_BRAIN_ENDOTHELIAL_2
X28.5	X28	NA	NA	NA	Pancreatic stellate cells	Pancreas	Thyroid	GO_REGULATION_OF_RELEASE_OF_SEQUESTERED_CALCIUM_ION_INTO_CYTOSOL	MANNO_MIDBRAIN_NEUROTYPES_HPERIC
X29.1	X29	NA	testis	NA	Germ cells	Reproductive	TestisGermCell	GO_MALE_MEIOSIS	DESCARTES_MAIN_FETAL_CILIATED_EPITHELIAL_CELLS
X29.2	X29	NA	NA	NA	Spermatocytes	Reproductive	TestisIntersitial	GO_MEIOSIS_I	DESCARTES_FETAL_LUNG_CILIATED_EPITHELIAL_CELLS
X29.3	X29	NA	NA	NA	Sertoli cells	Reproductive	TestisSeminiferousTubule	GO_CHROMOSOME_ORGANIZATION_INVOLVED_IN_MEIOTIC_CELL_CYCLE	DESCARTES_FETAL_STOMACH_CILIATED_EPITHELIAL_CELLS
X29.4	X29	NA	NA	NA	Peritubular myoid cells	Reproductive	TestisLeydigCell	GO_MEIOTIC_CHROMOSOME_SEGREGATION	TRAVAGLINI_LUNG_PROXIMAL_CILIATED_CELL
X29.5	X29	NA	NA	NA	Leydig cells	Reproductive	Testis	GO_OOGENESIS	DURANTE_ADULT_OLFACTORY_NEUROEPITHELIUM_RESPIRATORY_CILIATED_CELLS
X3.1	X3	bone marrow cell	bone marrow	168	B cells naive	Immune system	AtrioventricularNode	GO_DETECTION_OF_MECHANICAL_STIMULUS	DESCARTES_FETAL_CEREBELLUM_MICROGLIA
X3.2	X3	bone marrow cell	bone marrow	141	B cells	Immune system	CiliaryGanglion	GO_ACTION_POTENTIAL	AIZARANI_LIVER_C30_HEPATOCYTES_4
X3.3	X3	NA	NA	NA	Neutrophils	Immune system	Ovary	GO_B_CELL_RECEPTOR_SIGNALING_PATHWAY	DESCARTES_FETAL_CEREBRUM_MICROGLIA
X3.4	X3	NA	NA	NA	Hematopoietic stem cells	Bone	SuperiorCervicalGanglion	GO_TRANSMISSION_OF_NERVE_IMPULSE	MANNO_MIDBRAIN_NEUROTYPES_HGABA
X3.5	X3	NA	NA	NA	B cells memory	Immune system	TrigeminalGanglion	GO_HEMATOPOIETIC_PROGENITOR_CELL_DIFFERENTIATION	DESCARTES_FETAL_LUNG_CILIATED_EPITHELIAL_CELLS
X30.1	X30	NA	testis	NA	Germ cells	Reproductive	TestisIntersitial	GO_MALE_MEIOSIS	DESCARTES_MAIN_FETAL_CILIATED_EPITHELIAL_CELLS
X30.2	X30	NA	NA	NA	Spermatocytes	Reproductive	TestisGermCell	GO_CELL_CELL_RECOGNITION	DESCARTES_FETAL_LUNG_CILIATED_EPITHELIAL_CELLS
X30.3	X30	NA	NA	NA	Ependymal cells	Brain	TestisLeydigCell	GO_MEIOSIS_I	DESCARTES_FETAL_STOMACH_CILIATED_EPITHELIAL_CELLS
X30.4	X30	NA	NA	NA	Olfactory epithelial cells	Olfactory system	TestisSeminiferousTubule	GO_CHROMOSOME_ORGANIZATION_INVOLVED_IN_MEIOTIC_CELL_CYCLE	GAO_ESOPHAGUS_25W_C1_CILIATED_EPITHELIAL_CELLS
X30.5	X30	NA	NA	NA	Photoreceptor cells	Eye	Testis	GO_MEIOTIC_CHROMOSOME_SEGREGATION	DURANTE_ADULT_OLFACTORY_NEUROEPITHELIUM_RESPIRATORY_CILIATED_CELLS
X31.1	X31	NA	testis	NA	Peritubular myoid cells	Reproductive	Uterus	GO_MULTICELLULAR_ORGANISMAL_MACROMOLECULE_METABOLIC_PROCESS	FAN_OVARY_CL6_PUTATIVE_EARLY_ATRETIC_FOLLICLE_THECAL_CELL_2
X31.2	X31	NA	NA	NA	Fibroblasts	Connective tissue	Adipocyte	GO_MULTICELLULAR_ORGANISM_METABOLIC_PROCESS	HAY_BONE_MARROW_STROMAL
X31.3	X31	NA	NA	NA	Pancreatic stellate cells	Pancreas	SmoothMuscle	GO_PALATE_DEVELOPMENT	CUI_DEVELOPING_HEART_C3_FIBROBLAST_LIKE_CELL
X31.4	X31	NA	NA	NA	Hepatic stellate cells	Liver	Thyroid	GO_METANEPHROS_DEVELOPMENT	HU_FETAL_RETINA_FIBROBLAST
X31.5	X31	NA	NA	NA	Leydig cells	Reproductive	Adrenalgland	GO_MESONEPHROS_DEVELOPMENT	GAO_LARGE_INTESTINE_ADULT_CJ_IMMUNE_CELLS
X32.1	X32	NA	testis	NA	Fibroblasts	Connective tissue	Uterus	GO_MULTICELLULAR_ORGANISMAL_MACROMOLECULE_METABOLIC_PROCESS	FAN_OVARY_CL6_PUTATIVE_EARLY_ATRETIC_FOLLICLE_THECAL_CELL_2
X32.2	X32	NA	NA	NA	Peritubular myoid cells	Reproductive	Adipocyte	GO_PALATE_DEVELOPMENT	HAY_BONE_MARROW_STROMAL
X32.3	X32	NA	NA	NA	Pancreatic stellate cells	Pancreas	SmoothMuscle	GO_REGULATION_OF_CELLULAR_RESPONSE_TO_TRANSFORMING_GROWTH_FACTOR_BETA_STIMULUS	CUI_DEVELOPING_HEART_C3_FIBROBLAST_LIKE_CELL
X32.4	X32	NA	NA	NA	Hepatic stellate cells	Liver	TestisGermCell	GO_ARTERY_DEVELOPMENT	GAO_LARGE_INTESTINE_ADULT_CJ_IMMUNE_CELLS
X32.5	X32	NA	NA	NA	Smooth muscle cells	Smooth muscle	retina	GO_CELLULAR_RESPONSE_TO_AMINO_ACID_STIMULUS	RUBENSTEIN_SKELETAL_MUSCLE_FAP_CELLS
X33.1	X33	NA	testis	NA	Germ cells	Reproductive	TestisSeminiferousTubule	GO_MALE_MEIOSIS	ZHONG_PFC_C1_OPC
X33.2	X33	NA	NA	NA	Spermatocytes	Reproductive	TestisIntersitial	GO_MEIOTIC_CHROMOSOME_SEGREGATION	FAN_EMBRYONIC_CTX_MICROGLIA_1
X33.3	X33	NA	NA	NA	Cajal-Retzius cells	Brain	TestisGermCell	GO_CHROMOSOME_ORGANIZATION_INVOLVED_IN_MEIOTIC_CELL_CYCLE	MANNO_MIDBRAIN_NEUROTYPES_HPROGFPL
X33.4	X33	NA	NA	NA	Neurons	Brain	TestisLeydigCell	GO_MEIOSIS_I	FAN_EMBRYONIC_CTX_NSC_2
X33.5	X33	NA	NA	NA	Interneurons	Brain	Testis	GO_OOGENESIS	TRAVAGLINI_LUNG_PROLIFERATING_NK_T_CELL
X34.1	X34	NA	testis	NA	Germ cells	Reproductive	Testis	GO_MALE_MEIOSIS	HAY_BONE_MARROW_ERYTHROBLAST
X34.2	X34	NA	NA	NA	Spermatocytes	Reproductive	TestisSeminiferousTubule	GO_CHROMOSOME_ORGANIZATION_INVOLVED_IN_MEIOTIC_CELL_CYCLE	TRAVAGLINI_LUNG_PROLIFERATING_BASAL_CELL
X34.3	X34	NA	NA	NA	Peritubular myoid cells	Reproductive	TestisIntersitial	GO_MEIOSIS_I	ZHONG_PFC_C1_OPC
X34.4	X34	NA	NA	NA	Leydig cells	Reproductive	TestisGermCell	GO_MEIOTIC_CHROMOSOME_SEGREGATION	TRAVAGLINI_LUNG_PROLIFERATING_NK_T_CELL
X34.5	X34	NA	NA	NA	Pancreatic stellate cells	Pancreas	TestisLeydigCell	GO_OOGENESIS	FAN_EMBRYONIC_CTX_NSC_2
X35.1	X35		inner cell mass, juxtamedullary cortex, outer cortex of kidney	222	Myocytes	Skeletal muscle	Leukemia_promyelocytic-HL-60	GO_ACTIN_MEDIATED_CELL_CONTRACTION	DESCARTES_FETAL_EYE_SKELETAL_MUSCLE_CELLS
X35.2	X35	muscle cell 2	inner cell mass, juxtamedullary cortex, outer cortex of kidney	99	Myoblasts	Skeletal muscle	CD105+_Endothelial	GO_STRIATED_MUSCLE_CONTRACTION	DESCARTES_MAIN_FETAL_SKELETAL_MUSCLE_CELLS
X35.3	X35	muscle cell 1	inner cell mass, juxtamedullary cortex, outer cortex of kidney	50	Cardiomyocytes	Heart	Leukemia_chronicMyelogenousK-562	GO_TRANSLATIONAL_TERMINATION	DESCARTES_FETAL_MUSCLE_SKELETAL_MUSCLE_CELLS
X35.4	X35	unknown 2	inner cell mass, juxtamedullary cortex, outer cortex of kidney	28	Satellite cells	Skeletal muscle	721_B_lymphoblasts	GO_ACTIN_FILAMENT_BASED_MOVEMENT	HAY_BONE_MARROW_ERYTHROBLAST
X35.5	X35	neuronal cell	inner cell mass, juxtamedullary cortex, outer cortex of kidney	4	Cajal-Retzius cells	Brain	Leukemialymphoblastic(MOLT-4)	GO_EMBRYONIC_SKELETAL_SYSTEM_MORPHOGENESIS	TRAVAGLINI_LUNG_PROLIFERATING_BASAL_CELL
X36.1	X36		kidney	1490	Podocytes	Kidney	Thyroid	GO_NEPHRON_EPITHELIUM_DEVELOPMENT	MENON_FETAL_KIDNEY_4_PODOCYTES
X36.2	X36	glomerular visceral epithelial cell	kidney	1170	Adipocyte progenitor cells	Connective tissue	Lung	GO_METANEPHROS_DEVELOPMENT	LAKE_ADULT_KIDNEY_C2_PODOCYTES
X36.3	X36	glomerular visceral epithelial cell 4	inner cell mass, juxtamedullary cortex, outer cortex of kidney	698	Hepatic stellate cells	Liver	Wholebrain	GO_MESONEPHROS_DEVELOPMENT	HAY_BONE_MARROW_STROMAL
X36.4	X36	glomerular visceral epithelial cell 1	inner cell mass, juxtamedullary cortex, outer cortex of kidney	677	Mesothelial cells	Epithelium	Uterus	GO_MESONEPHRIC_TUBULE_MORPHOGENESIS	FAN_OVARY_CL6_PUTATIVE_EARLY_ATRETIC_FOLLICLE_THECAL_CELL_2
X36.5	X36		kidney	592	Pancreatic stellate cells	Pancreas	SmoothMuscle	GO_KIDNEY_MORPHOGENESIS	HU_FETAL_RETINA_FIBROBLAST
X37.1	X37	mesenchymal stem cell of the bone marrow	bone marrow	157	Fibroblasts	Connective tissue	SmoothMuscle	GO_MULTICELLULAR_ORGANISMAL_MACROMOLECULE_METABOLIC_PROCESS	MURARO_PANCREAS_MESENCHYMAL_STROMAL_CELL
X37.2	X37	mesenchymal stem cell of the bone marrow	bone marrow	59	Pancreatic stellate cells	Pancreas	Adipocyte	GO_MULTICELLULAR_ORGANISM_METABOLIC_PROCESS	HAY_BONE_MARROW_STROMAL
X37.3	X37	NA	NA	NA	Hepatic stellate cells	Liver	Uterus	GO_NEGATIVE_REGULATION_OF_CELL_SUBSTRATE_ADHESION	HU_FETAL_RETINA_FIBROBLAST
X37.4	X37	NA	NA	NA	Mesangial cells	Kidney	BronchialEpithelialCells	GO_EMBRYONIC_SKELETAL_SYSTEM_MORPHOGENESIS	GAO_LARGE_INTESTINE_ADULT_CJ_IMMUNE_CELLS
X37.5	X37	NA	NA	NA	Smooth muscle cells	Smooth muscle	CardiacMyocytes	GO_CELLULAR_RESPONSE_TO_AMINO_ACID_STIMULUS	AIZARANI_LIVER_C21_STELLATE_CELLS_1
X38.1	X38	lung ciliated cell	lung parenchyma	214	Ependymal cells	Brain	Trachea	GO_MICROTUBULE_BUNDLE_FORMATION	TRAVAGLINI_LUNG_CILIATED_CELL
X38.2	X38	lung secretory cell	lung parenchyma	28	Luminal epithelial cells	Mammary gland	colon	GO_PROTEIN_COMPLEX_LOCALIZATION	DESCARTES_MAIN_FETAL_CILIATED_EPITHELIAL_CELLS
X38.3	X38		lung parenchyma	24	Epithelial cells	Epithelium	Fetallung	GO_GRANULOCYTE_MIGRATION	DESCARTES_FETAL_LUNG_CILIATED_EPITHELIAL_CELLS
X38.4	X38	lung macrophage	lung parenchyma	2	Ductal cells	Pancreas	Lung	GO_SMOOTHENED_SIGNALING_PATHWAY	TRAVAGLINI_LUNG_PROXIMAL_CILIATED_CELL
X38.5	X38	B cell	lung parenchyma	1	Clara cells	Lungs	TestisLeydigCell	GO_ANTIMICROBIAL_HUMORAL_RESPONSE	DESCARTES_FETAL_STOMACH_CILIATED_EPITHELIAL_CELLS
X39.1	X39	type I pneumocyte	lung parenchyma	119	Pulmonary alveolar type I cells	Lungs	Lung	GO_PEPTIDE_CROSS_LINKING	TRAVAGLINI_LUNG_ALVEOLAR_EPITHELIAL_TYPE_1_CELL
X39.2	X39	lung secretory cell	lung parenchyma	8	Pulmonary alveolar type II cells	Lungs	Fetallung	GO_GRANULOCYTE_MIGRATION	MURARO_PANCREAS_DUCTAL_CELL
X39.3	X39		lung parenchyma	6	Clara cells	Lungs	Trachea	GO_POSITIVE_REGULATION_OF_LEUKOCYTE_CHEMOTAXIS	DESCARTES_FETAL_EYE_CORNEAL_AND_CONJUNCTIVAL_EPITHELIAL_CELLS
X39.4	X39	type II pneumocyte	lung parenchyma	4	Ductal cells	Pancreas	colon	GO_WATER_HOMEOSTASIS	AIZARANI_LIVER_C24_EPCAM_POS_BILE_DUCT_CELLS_3
X39.5	X39	transformed epithelial cell	lung parenchyma	3	Epithelial cells	Epithelium	Thyroid	GO_SENSORY_PERCEPTION_OF_TASTE	AIZARANI_LIVER_C7_EPCAM_POS_BILE_DUCT_CELLS_2
X4.1	X4	bone marrow cell	bone marrow	165	Hematopoietic stem cells	Bone	CD34+	GO_HEMATOPOIETIC_PROGENITOR_CELL_DIFFERENTIATION	ZHENG_CORD_BLOOD_C4_PUTATIVE_EARLY_ERYTHROID_COMMITMENT
X4.2	X4	bone marrow cell	bone marrow	130	Neutrophils	Immune system	CD8+_Tcells	GO_DETECTION_OF_MECHANICAL_STIMULUS	ZHENG_CORD_BLOOD_C7_PUTATIVE_LYMPHOID_PRIMED_MULTIPOTENT_PROGENITOR_1
X4.3	X4	bone marrow cell	bone marrow	96	Erythroid-like and erythroid precursor cells	Blood	AtrioventricularNode	GO_SOMATIC_DIVERSIFICATION_OF_IMMUNE_RECEPTORS	BUSSLINGER_GASTRIC_IMMUNE_CELLS
X4.4	X4	bone marrow cell	bone marrow	88	B cells naive	Immune system	CiliaryGanglion	GO_DNA_GEOMETRIC_CHANGE	DESCARTES_FETAL_CEREBELLUM_MICROGLIA
X4.5	X4	bone marrow cell	bone marrow	76	Erythroblasts	Blood	SuperiorCervicalGanglion	GO_B_CELL_RECEPTOR_SIGNALING_PATHWAY	DESCARTES_FETAL_PLACENTA_LYMPHOID_CELLS
X40.1	X40	lung macrophage	lung parenchyma	467	Macrophages	Immune system	CD14+_Monocytes	GO_REGULATION_OF_MAST_CELL_ACTIVATION	TRAVAGLINI_LUNG_TREM2_DENDRITIC_CELL
X40.2	X40	lung macrophage	lung parenchyma	463	Monocytes	Immune system	CD33+_Myeloid	GO_GRANULOCYTE_MIGRATION	TRAVAGLINI_LUNG_PROLIFERATING_MACROPHAGE_CELL
X40.3	X40		lung parenchyma	7	Dendritic cells	Immune system	WholeBlood	GO_TOLL_LIKE_RECEPTOR_SIGNALING_PATHWAY	TRAVAGLINI_LUNG_MACROPHAGE_CELL
X40.4	X40	B cell	lung parenchyma	5	Neutrophils	Immune system	BDCA4+_DentriticCells	GO_INTERFERON_GAMMA_MEDIATED_SIGNALING_PATHWAY	CUI_DEVELOPING_HEART_C8_MACROPHAGE
X40.5	X40	B cell	lung parenchyma	3	Kupffer cells	Liver	CD56+_NKCells	GO_MYELOID_LEUKOCYTE_ACTIVATION	DESCARTES_FETAL_CEREBELLUM_MICROGLIA
X41.1	X41	transformed epithelial cell	lung parenchyma	146	Endothelial cells	Vasculature	Fetallung	GO_POSITIVE_REGULATION_OF_LEUKOCYTE_CHEMOTAXIS	AIZARANI_LIVER_C29_MVECS_2
X41.2	X41	fibroblast of lung	lung parenchyma	88	Fibroblasts	Connective tissue	SmoothMuscle	GO_GRANULOCYTE_MIGRATION	TRAVAGLINI_LUNG_ADVENTITIAL_FIBROBLAST_CELL
X41.3	X41	lymphocyte	lung parenchyma	73	Mesothelial cells	Epithelium	Uterus	GO_MULTICELLULAR_ORGANISMAL_MACROMOLECULE_METABOLIC_PROCESS	HAY_BONE_MARROW_STROMAL
X41.4	X41	lung endothelial cell	lung parenchyma	63	Monocytes	Immune system	Lung	GO_REGULATION_OF_LEUKOCYTE_CHEMOTAXIS	GAO_LARGE_INTESTINE_ADULT_CJ_IMMUNE_CELLS
X41.5	X41		lung parenchyma	18	Pancreatic stellate cells	Pancreas	Adipocyte	GO_MULTICELLULAR_ORGANISM_METABOLIC_PROCESS	AIZARANI_LIVER_C10_MVECS_1
X42.1	X42	T cell	lung parenchyma	175	Macrophages	Immune system	WholeBlood	GO_GRANULOCYTE_MIGRATION	BUSSLINGER_GASTRIC_IMMUNE_CELLS
X42.2	X42	lung macrophage	lung parenchyma	170	Monocytes	Immune system	CD14+_Monocytes	GO_REGULATION_OF_MAST_CELL_ACTIVATION	MANNO_MIDBRAIN_NEUROTYPES_HMGL
X42.3	X42	lung macrophage	lung parenchyma	96	Dendritic cells	Immune system	CD33+_Myeloid	GO_CELLULAR_DEFENSE_RESPONSE	CUI_DEVELOPING_HEART_C8_MACROPHAGE
X42.4	X42	natural killer cell	lung parenchyma	92	NK cells	Immune system	CD56+_NKCells	GO_MYELOID_LEUKOCYTE_ACTIVATION	BUSSLINGER_DUODENAL_IMMUNE_CELLS
X42.5	X42	T cell	lung parenchyma	88	T cells	Immune system	CD8+_Tcells	GO_REGULATION_OF_INTERFERON_GAMMA_PRODUCTION	HU_FETAL_RETINA_MICROGLIA
X43.1	X43	B cell	lung parenchyma	160	Pulmonary alveolar type II cells	Lungs	Lung	GO_GRANULOCYTE_MIGRATION	TRAVAGLINI_LUNG_ALVEOLAR_EPITHELIAL_TYPE_2_CELL
X43.2	X43		lung parenchyma	141	Macrophages	Immune system	WholeBlood	GO_REGULATION_OF_LEUKOCYTE_CHEMOTAXIS	CUI_DEVELOPING_HEART_C8_MACROPHAGE
X43.3	X43	type I pneumocyte	lung parenchyma	11	Monocytes	Immune system	CD14+_Monocytes	GO_REGULATION_OF_INTERFERON_GAMMA_PRODUCTION	TRAVAGLINI_LUNG_EREG_DENDRITIC_CELL
X43.4	X43	lung endothelial cell	lung parenchyma	9	Neutrophils	Immune system	CD33+_Myeloid	GO_MYELOID_LEUKOCYTE_ACTIVATION	MANNO_MIDBRAIN_NEUROTYPES_HMGL
X43.5	X43	fibroblast of lung	lung parenchyma	1	Endothelial cells	Vasculature	Fetallung	GO_POSITIVE_REGULATION_OF_LEUKOCYTE_CHEMOTAXIS	MURARO_PANCREAS_DUCTAL_CELL
X44.1	X44	mast cell	lung parenchyma	309	Macrophages	Immune system	WholeBlood	GO_REGULATION_OF_MAST_CELL_ACTIVATION	TRAVAGLINI_LUNG_BASOPHIL_MAST_2_CELL
X44.2	X44		lung parenchyma	8	Monocytes	Immune system	CD14+_Monocytes	GO_MYELOID_LEUKOCYTE_ACTIVATION	TRAVAGLINI_LUNG_BASOPHIL_MAST_1_CELL
X44.3	X44	B cell	lung parenchyma	3	Mast cells	Immune system	CD56+_NKCells	GO_GRANULOCYTE_MIGRATION	CUI_DEVELOPING_HEART_C7_MAST_CELL
X44.4	X44	lung endothelial cell	lung parenchyma	1	NK cells	Immune system	CD33+_Myeloid	GO_LYMPHOCYTE_COSTIMULATION	DURANTE_ADULT_OLFACTORY_NEUROEPITHELIUM_MAST_CELLS
X44.5	X44	fibroblast of lung	lung parenchyma	0	Dendritic cells	Immune system	CD8+_Tcells	GO_REGULATION_OF_INTERFERON_GAMMA_PRODUCTION	BUSSLINGER_GASTRIC_IMMUNE_CELLS
X45.1	X45	lung macrophage	lung parenchyma	249	Monocytes	Immune system	CD14+_Monocytes	GO_GRANULOCYTE_MIGRATION	TRAVAGLINI_LUNG_OLR1_CLASSICAL_MONOCYTE_CELL
X45.2	X45	B cell	lung parenchyma	40	Macrophages	Immune system	WholeBlood	GO_MYELOID_LEUKOCYTE_ACTIVATION	TRAVAGLINI_LUNG_EREG_DENDRITIC_CELL
X45.3	X45		lung parenchyma	14	Neutrophils	Immune system	CD33+_Myeloid	GO_REGULATION_OF_MAST_CELL_ACTIVATION	CUI_DEVELOPING_HEART_C8_MACROPHAGE
X45.4	X45	transformed epithelial cell	lung parenchyma	9	Dendritic cells	Immune system	CD56+_NKCells	GO_CHEMOKINE_MEDIATED_SIGNALING_PATHWAY	AIZARANI_LIVER_C23_KUPFFER_CELLS_3
X45.5	X45	fibroblast of lung	lung parenchyma	2	Microglia	Brain	BDCA4+_DentriticCells	GO_REGULATION_OF_LEUKOCYTE_CHEMOTAXIS	TRAVAGLINI_LUNG_CLASSICAL_MONOCYTE_CELL
X46.1	X46	type II pneumocyte	lung parenchyma	412	Pulmonary alveolar type II cells	Lungs	Lung	GO_POSITIVE_REGULATION_OF_LEUKOCYTE_CHEMOTAXIS	TRAVAGLINI_LUNG_ALVEOLAR_EPITHELIAL_TYPE_2_CELL
X46.2	X46	type II pneumocyte	lung parenchyma	128	Clara cells	Lungs	Trachea	GO_GRANULOCYTE_MIGRATION	TRAVAGLINI_LUNG_SIGNALING_ALVEOLAR_EPITHELIAL_TYPE_2_CELL
X46.3	X46		lung parenchyma	79	Ductal cells	Pancreas	Fetallung	GO_REGULATION_OF_LEUKOCYTE_CHEMOTAXIS	DESCARTES_FETAL_EYE_CORNEAL_AND_CONJUNCTIVAL_EPITHELIAL_CELLS
X46.4	X46		lung parenchyma	68	Luminal epithelial cells	Mammary gland	colon	GO_NEGATIVE_REGULATION_OF_LIPID_METABOLIC_PROCESS	MURARO_PANCREAS_DUCTAL_CELL
X46.5	X46	lung secretory cell	lung parenchyma	53	Epithelial cells	Epithelium	Prostate	GO_UNSATURATED_FATTY_ACID_BIOSYNTHETIC_PROCESS	TRAVAGLINI_LUNG_ALVEOLAR_EPITHELIAL_TYPE_1_CELL
X47.1	X47	hepatocyte	liver	263	Hepatocytes	Liver	Fetalliver	GO_PROTEIN_ACTIVATION_CASCADE	AIZARANI_LIVER_C11_HEPATOCYTES_1
X47.2	X47	not applicable	liver	0	Proximal tubule cells	Kidney	Liver	GO_COMPLEMENT_ACTIVATION	AIZARANI_LIVER_C14_HEPATOCYTES_2
X47.3	X47	NA	NA	NA	Enterocytes	GI tract	Kidney	GO_ACUTE_INFLAMMATORY_RESPONSE	DESCARTES_FETAL_LIVER_HEPATOBLASTS
X47.4	X47	NA	NA	NA	Adipocytes	Connective tissue	Fetallung	GO_MONOCARBOXYLIC_ACID_CATABOLIC_PROCESS	DESCARTES_FETAL_SPLEEN_AFP_ALB_POSITIVE_CELLS
X47.5	X47	NA	NA	NA	Ductal cells	Pancreas	small_intestine	GO_NEGATIVE_REGULATION_OF_WOUND_HEALING	AIZARANI_LIVER_C17_HEPATOCYTES_3
X48.1	X48	hepatocyte	liver	132	Ductal cells	Pancreas	Fetalliver	GO_PROTEIN_ACTIVATION_CASCADE	AIZARANI_LIVER_C4_EPCAM_POS_BILE_DUCT_CELLS_1
X48.2	X48	not applicable	liver	54	Hepatocytes	Liver	Fetallung	GO_NEGATIVE_REGULATION_OF_WOUND_HEALING	AIZARANI_LIVER_C7_EPCAM_POS_BILE_DUCT_CELLS_2
X48.3	X48	NA	NA	NA	Cholangiocytes	Liver	Pancreas	GO_ACUTE_INFLAMMATORY_RESPONSE	MURARO_PANCREAS_DUCTAL_CELL
X48.4	X48	NA	NA	NA	Enterocytes	GI tract	Liver	GO_COMPLEMENT_ACTIVATION	DESCARTES_FETAL_LIVER_HEPATOBLASTS
X48.5	X48	NA	NA	NA	Proximal tubule cells	Kidney	PancreaticIslet	GO_STEROL_HOMEOSTASIS	AIZARANI_LIVER_C39_EPCAM_POS_BILE_DUCT_CELLS_4
X49.1	X49	not applicable	liver	149	Neutrophils	Immune system	CD14+_Monocytes	GO_REGULATION_OF_MAST_CELL_ACTIVATION	DESCARTES_FETAL_CEREBELLUM_MICROGLIA
X49.2	X49	hepatocyte	liver	14	Macrophages	Immune system	WholeBlood	GO_B_CELL_RECEPTOR_SIGNALING_PATHWAY	HU_FETAL_RETINA_MICROGLIA
X49.3	X49	NA	NA	NA	Monocytes	Immune system	CD33+_Myeloid	GO_LYMPHOCYTE_ACTIVATION_INVOLVED_IN_IMMUNE_RESPONSE	CUI_DEVELOPING_HEART_C8_MACROPHAGE
X49.4	X49	NA	NA	NA	Erythroid-like and erythroid precursor cells	Blood	BDCA4+_DentriticCells	GO_INTEGRIN_MEDIATED_SIGNALING_PATHWAY	MANNO_MIDBRAIN_NEUROTYPES_HMGL
X49.5	X49	NA	NA	NA	Platelets	Blood	CD4+_Tcells	GO_MYELOID_LEUKOCYTE_ACTIVATION	BUSSLINGER_GASTRIC_IMMUNE_CELLS
X5.1	X5	NA	brain	NA	Bergmann glia	Brain	SuperiorCervicalGanglion	GO_ACTION_POTENTIAL	MANNO_MIDBRAIN_NEUROTYPES_HRGL2C
X5.2	X5	NA	NA	NA	Astrocytes	Brain	AtrioventricularNode	GO_TRANSMISSION_OF_NERVE_IMPULSE	ZHONG_PFC_MAJOR_TYPES_OPC
X5.3	X5	NA	NA	NA	Satellite glial cells	Brain	OccipitalLobe	GO_DETECTION_OF_MECHANICAL_STIMULUS	FAN_EMBRYONIC_CTX_BIG_GROUPS_GLIAL
X5.4	X5	NA	NA	NA	Oligodendrocyte progenitor cells	Brain	CiliaryGanglion	GO_REGULATION_OF_SYNAPTIC_TRANSMISSION_GLUTAMATERGIC	MANNO_MIDBRAIN_NEUROTYPES_HRGL2A
X5.5	X5	NA	NA	NA	Muller cells	Eye	DorsalRootGanglion	GO_SODIUM_ION_TRANSMEMBRANE_TRANSPORT	MANNO_MIDBRAIN_NEUROTYPES_HRGL2B
X50.1	X50	not applicable	liver	137	Hepatocytes	Liver	Fetalliver	GO_ALPHA_AMINO_ACID_CATABOLIC_PROCESS	DESCARTES_FETAL_LIVER_HEPATOBLASTS
X50.2	X50	hepatocyte	liver	0	Enterocytes	GI tract	Liver	GO_PROTEIN_ACTIVATION_CASCADE	DESCARTES_FETAL_SPLEEN_AFP_ALB_POSITIVE_CELLS
X50.3	X50	NA	NA	NA	Proximal tubule cells	Kidney	Kidney	GO_MONOCARBOXYLIC_ACID_CATABOLIC_PROCESS	DESCARTES_FETAL_PLACENTA_AFP_ALB_POSITIVE_CELLS
X50.4	X50	NA	NA	NA	Erythroid-like and erythroid precursor cells	Blood	Fetallung	GO_NEGATIVE_REGULATION_OF_WOUND_HEALING	AIZARANI_LIVER_C11_HEPATOCYTES_1
X50.5	X50	NA	NA	NA	Epsilon cells	Pancreas	small_intestine	GO_STEROL_HOMEOSTASIS	AIZARANI_LIVER_C14_HEPATOCYTES_2
X51.1	X51	not applicable	liver	135	Hepatic stellate cells	Liver	Uterus	GO_MULTICELLULAR_ORGANISMAL_MACROMOLECULE_METABOLIC_PROCESS	GAO_LARGE_INTESTINE_ADULT_CJ_IMMUNE_CELLS
X51.2	X51	hepatocyte	liver	0	Fibroblasts	Connective tissue	Fetallung	GO_MULTICELLULAR_ORGANISM_METABOLIC_PROCESS	CUI_DEVELOPING_HEART_C3_FIBROBLAST_LIKE_CELL
X51.3	X51	NA	NA	NA	Pancreatic stellate cells	Pancreas	Adipocyte	GO_ARTERY_DEVELOPMENT	HU_FETAL_RETINA_FIBROBLAST
X51.4	X51	NA	NA	NA	Pericytes	Vasculature	SmoothMuscle	GO_ARTERY_MORPHOGENESIS	HAY_BONE_MARROW_STROMAL
X51.5	X51	NA	NA	NA	Mesangial cells	Kidney	UterusCorpus	GO_OUTFLOW_TRACT_MORPHOGENESIS	AIZARANI_LIVER_C21_STELLATE_CELLS_1
X52.1	X52	not applicable	liver	100	Erythroid-like and erythroid precursor cells	Blood	CD105+_Endothelial	GO_DNA_STRAND_ELONGATION	HAY_BONE_MARROW_ERYTHROBLAST
X52.2	X52	hepatocyte	liver	6	Erythroblasts	Blood	CD71+_EarlyErythroid	GO_TRANSLATIONAL_TERMINATION	DESCARTES_MAIN_FETAL_ERYTHROBLASTS
X52.3	X52	NA	NA	NA	Gamma delta T cells	Immune system	CD34+	GO_CENTROMERE_COMPLEX_ASSEMBLY	DESCARTES_FETAL_PANCREAS_ERYTHROBLASTS
X52.4	X52	NA	NA	NA	Alveolar macrophages	Lungs	Leukemialymphoblastic(MOLT-4)	GO_DNA_GEOMETRIC_CHANGE	DESCARTES_FETAL_INTESTINE_ERYTHROBLASTS
X52.5	X52	NA	NA	NA	Germ cells	Reproductive	721_B_lymphoblasts	GO_MITOTIC_SISTER_CHROMATID_SEGREGATION	DESCARTES_FETAL_STOMACH_ERYTHROBLASTS
X53.1	X53	not applicable	liver	38	Hepatocytes	Liver	Fetalliver	GO_PROTEIN_ACTIVATION_CASCADE	AIZARANI_LIVER_C11_HEPATOCYTES_1
X53.2	X53	hepatocyte	liver	37	Enterocytes	GI tract	Liver	GO_COMPLEMENT_ACTIVATION	DESCARTES_FETAL_LIVER_HEPATOBLASTS
X53.3	X53	NA	NA	NA	Proximal tubule cells	Kidney	Kidney	GO_ACUTE_INFLAMMATORY_RESPONSE	AIZARANI_LIVER_C14_HEPATOCYTES_2
X53.4	X53	NA	NA	NA	Epsilon cells	Pancreas	Fetallung	GO_NEGATIVE_REGULATION_OF_WOUND_HEALING	DESCARTES_FETAL_SPLEEN_AFP_ALB_POSITIVE_CELLS
X53.5	X53	NA	NA	NA	Adipocytes	Connective tissue	small_intestine	GO_ALPHA_AMINO_ACID_CATABOLIC_PROCESS	DESCARTES_FETAL_PLACENTA_AFP_ALB_POSITIVE_CELLS
X54.1	X54	not applicable	liver	70	B cells	Immune system	CD19+_BCells(neg._sel.)	GO_B_CELL_RECEPTOR_SIGNALING_PATHWAY	TRAVAGLINI_LUNG_B_CELL
X54.2	X54	hepatocyte	liver	0	B cells memory	Immune system	CD4+_Tcells	GO_IMMUNOGLOBULIN_PRODUCTION	AIZARANI_LIVER_C34_MHC_II_POS_B_CELLS
X54.3	X54	NA	NA	NA	B cells naive	Immune system	CD8+_Tcells	GO_B_CELL_DIFFERENTIATION	FAN_EMBRYONIC_CTX_BRAIN_B_CELL
X54.4	X54	NA	NA	NA	Plasma cells	Immune system	Lymphoma_burkitts(Daudi)	GO_PRODUCTION_OF_MOLECULAR_MEDIATOR_OF_IMMUNE_RESPONSE	DESCARTES_FETAL_LIVER_LYMPHOID_CELLS
X54.5	X54	NA	NA	NA	Plasmacytoid dendritic cells	Immune system	Leukemialymphoblastic(MOLT-4)	GO_PROTEIN_LOCALIZATION_TO_CHROMOSOME	GAO_LARGE_INTESTINE_ADULT_CI_MESENCHYMAL_CELLS
X55.1	X55	not applicable	liver	67	Hepatocytes	Liver	Fetalliver	GO_PROTEIN_ACTIVATION_CASCADE	DESCARTES_FETAL_LIVER_HEPATOBLASTS
X55.2	X55	hepatocyte	liver	0	Enterocytes	GI tract	Liver	GO_ALPHA_AMINO_ACID_CATABOLIC_PROCESS	DESCARTES_FETAL_SPLEEN_AFP_ALB_POSITIVE_CELLS
X55.3	X55	NA	NA	NA	Proximal tubule cells	Kidney	Kidney	GO_MONOCARBOXYLIC_ACID_CATABOLIC_PROCESS	DESCARTES_FETAL_PLACENTA_AFP_ALB_POSITIVE_CELLS
X55.4	X55	NA	NA	NA	Epsilon cells	Pancreas	Fetallung	GO_STEROL_HOMEOSTASIS	AIZARANI_LIVER_C11_HEPATOCYTES_1
X55.5	X55	NA	NA	NA	Adipocytes	Connective tissue	small_intestine	GO_FATTY_ACID_BETA_OXIDATION	AIZARANI_LIVER_C14_HEPATOCYTES_2
X56.1	X56	not applicable	liver	65	Hepatocytes	Liver	Fetalliver	GO_PROTEIN_ACTIVATION_CASCADE	DESCARTES_FETAL_SPLEEN_AFP_ALB_POSITIVE_CELLS
X56.2	X56	hepatocyte	liver	0	Erythroid-like and erythroid precursor cells	Blood	CD34+	GO_REGULATION_OF_COAGULATION	DESCARTES_FETAL_PLACENTA_AFP_ALB_POSITIVE_CELLS
X56.3	X56	NA	NA	NA	Platelets	Blood	Leukemialymphoblastic(MOLT-4)	GO_NEGATIVE_REGULATION_OF_WOUND_HEALING	DESCARTES_FETAL_LIVER_HEPATOBLASTS
X56.4	X56	NA	NA	NA	B cells naive	Immune system	CD105+_Endothelial	GO_REGULATION_OF_LIPID_CATABOLIC_PROCESS	AIZARANI_LIVER_C14_HEPATOCYTES_2
X56.5	X56	NA	NA	NA	B cells	Immune system	721_B_lymphoblasts	GO_STEROL_TRANSPORT	AIZARANI_LIVER_C11_HEPATOCYTES_1
X57.1	X57	leukocyte	blood, neoplasm, tonsil	270	Plasmacytoid dendritic cells	Immune system	BDCA4+_DentriticCells	GO_REGULATION_OF_MAST_CELL_ACTIVATION	HAY_BONE_MARROW_DENDRITIC_CELL
X57.2	X57	NA	NA	NA	Monocytes	Immune system	CD14+_Monocytes	GO_REGULATION_OF_B_CELL_PROLIFERATION	TRAVAGLINI_LUNG_PLASMACYTOID_DENDRITIC_CELL
X57.3	X57	NA	NA	NA	T memory cells	Immune system	CD56+_NKCells	GO_POSITIVE_REGULATION_OF_B_CELL_ACTIVATION	FAN_OVARY_CL18_B_LYMPHOCYTE
X57.4	X57	NA	NA	NA	Dendritic cells	Immune system	CD19+_BCells(neg._sel.)	GO_B_CELL_RECEPTOR_SIGNALING_PATHWAY	BUSSLINGER_DUODENAL_IMMUNE_CELLS
X57.5	X57	NA	NA	NA	B cells	Immune system	WholeBlood	GO_REGULATION_OF_INTERFERON_GAMMA_PRODUCTION	GAO_LARGE_INTESTINE_ADULT_CI_MESENCHYMAL_CELLS
X58.1	X58	group 3 innate lymphoid cell	tonsil	170	NK cells	Immune system	CD4+_Tcells	GO_NATURAL_KILLER_CELL_ACTIVATION	CUI_DEVELOPING_HEART_C9_B_T_CELL
X58.2	X58	group 3 innate lymphoid cell	tonsil	129	T memory cells	Immune system	CD8+_Tcells	GO_ALPHA_BETA_T_CELL_ACTIVATION	DESCARTES_FETAL_INTESTINE_LYMPHOID_CELLS
X58.3	X58	group 2 innate lymphoid cell	tonsil	117	T cells	Immune system	CD56+_NKCells	GO_REGULATION_OF_ALPHA_BETA_T_CELL_ACTIVATION	DESCARTES_FETAL_ADRENAL_LYMPHOID_CELLS
X58.4	X58	group 1 innate lymphoid cell	tonsil	111	T helper cells	Immune system	Lymphnode	GO_POSITIVE_REGULATION_OF_T_CELL_PROLIFERATION	BUSSLINGER_DUODENAL_IMMUNE_CELLS
X58.5	X58	natural killer cell	tonsil	64	Natural killer T cells	Immune system	WholeBlood	GO_POSITIVE_REGULATION_OF_LEUKOCYTE_MEDIATED_IMMUNITY	BUSSLINGER_GASTRIC_IMMUNE_CELLS
X59.1	X59	not applicable	inner cell mass, neocortex, skin	132	Neurons	Brain	Fetalbrain	GO_DENDRITE_DEVELOPMENT	MANNO_MIDBRAIN_NEUROTYPES_HDA
X59.2	X59	fibroblast	inner cell mass, neocortex, skin	67	Interneurons	Brain	OccipitalLobe	GO_CENTRAL_NERVOUS_SYSTEM_NEURON_DEVELOPMENT	MANNO_MIDBRAIN_NEUROTYPES_HNBM
X59.3	X59	not applicable	inner cell mass, neocortex, skin	55	Neuroblasts	Brain	PrefrontalCortex	GO_SYNAPSE_ASSEMBLY	MANNO_MIDBRAIN_NEUROTYPES_HGABA
X59.4	X59	not applicable	inner cell mass, neocortex, skin	16	Immature neurons	Brain	GlobusPallidus	GO_ACTION_POTENTIAL	MANNO_MIDBRAIN_NEUROTYPES_HDA1
X59.5	X59	fibroblast	inner cell mass, neocortex, skin	6	Cajal-Retzius cells	Brain	Amygdala	GO_FOREBRAIN_GENERATION_OF_NEURONS	MANNO_MIDBRAIN_NEUROTYPES_HNBML5
X6.1	X6	NA	skin	NA	Melanocytes	Skin	Leukemia_chronicMyelogenousK-562	GO_PIGMENTATION	DURANTE_ADULT_OLFACTORY_NEUROEPITHELIUM_OLFACTORY_ENSHEATHING_GLIA
X6.2	X6	NA	NA	NA	Schwann cells	Brain	SmoothMuscle	GO_PIGMENT_METABOLIC_PROCESS	MURARO_PANCREAS_MESENCHYMAL_STROMAL_CELL
X6.3	X6	NA	NA	NA	Pancreatic stellate cells	Pancreas	Spinalcord	GO_TRANSLATIONAL_TERMINATION	DESCARTES_FETAL_HEART_SCHWANN_CELLS
X6.4	X6	NA	NA	NA	Oligodendrocyte progenitor cells	Brain	721_B_lymphoblasts	GO_ELECTRON_TRANSPORT_CHAIN	DESCARTES_FETAL_PANCREAS_ENS_GLIA
X6.5	X6	NA	NA	NA	Embryonic stem cells	Zygote	Adipocyte	GO_OXIDATIVE_PHOSPHORYLATION	DESCARTES_MAIN_FETAL_SCHWANN_CELLS
X60.1	X60	fibroblast	inner cell mass, neocortex, skin	154	Neural stem/precursor cells	Brain	Fetalbrain	GO_FOREBRAIN_GENERATION_OF_NEURONS	MANNO_MIDBRAIN_NEUROTYPES_HNBM
X60.2	X60	fibroblast	inner cell mass, neocortex, skin	87	Immature neurons	Brain	OccipitalLobe	GO_NEURAL_PRECURSOR_CELL_PROLIFERATION	MANNO_MIDBRAIN_NEUROTYPES_HDA
X60.3	X60	not applicable	inner cell mass, neocortex, skin	61	Neuroblasts	Brain	CiliaryGanglion	GO_CENTRAL_NERVOUS_SYSTEM_NEURON_DEVELOPMENT	MANNO_MIDBRAIN_NEUROTYPES_HPROGBP
X60.4	X60	not applicable	inner cell mass, neocortex, skin	48	Interneurons	Brain	SuperiorCervicalGanglion	GO_LIMBIC_SYSTEM_DEVELOPMENT	MANNO_MIDBRAIN_NEUROTYPES_HPROGFPL
X60.5	X60	fibroblast	inner cell mass, neocortex, skin	29	Cajal-Retzius cells	Brain	Leukemialymphoblastic(MOLT-4)	GO_HIPPOCAMPUS_DEVELOPMENT	MANNO_MIDBRAIN_NEUROTYPES_HGABA
X61.1	X61	fibroblast	inner cell mass, neocortex, skin	45	Fibroblasts	Connective tissue	Uterus	GO_EPITHELIAL_TO_MESENCHYMAL_TRANSITION	HU_FETAL_RETINA_FIBROBLAST
X61.2	X61	not applicable	inner cell mass, neocortex, skin	9	Pancreatic stellate cells	Pancreas	SmoothMuscle	GO_NEURON_PROJECTION_EXTENSION	MURARO_PANCREAS_MESENCHYMAL_STROMAL_CELL
X61.3	X61	NA	NA	NA	Hepatic stellate cells	Liver	Fetalbrain	GO_CENTRAL_NERVOUS_SYSTEM_NEURON_DEVELOPMENT	HAY_BONE_MARROW_STROMAL
X61.4	X61	NA	NA	NA	Stromal cells	Connective tissue	Adipocyte	GO_FOREBRAIN_GENERATION_OF_NEURONS	CUI_DEVELOPING_HEART_C3_FIBROBLAST_LIKE_CELL
X61.5	X61	NA	NA	NA	Chondrocytes	Connective tissue	SuperiorCervicalGanglion	GO_REGULATION_OF_CARTILAGE_DEVELOPMENT	MENON_FETAL_KIDNEY_3_STROMAL_CELLS
X62.1	X62	NA	breast, lymph node	NA	B cells	Immune system	CD19+_BCells(neg._sel.)	GO_B_CELL_RECEPTOR_SIGNALING_PATHWAY	TRAVAGLINI_LUNG_B_CELL
X62.2	X62	NA	NA	NA	B cells naive	Immune system	CD8+_Tcells	GO_IMMUNOGLOBULIN_PRODUCTION	BUSSLINGER_GASTRIC_IMMUNE_CELLS
X62.3	X62	NA	NA	NA	B cells memory	Immune system	Tonsil	GO_LYMPHOCYTE_ACTIVATION_INVOLVED_IN_IMMUNE_RESPONSE	DESCARTES_FETAL_SPLEEN_LYMPHOID_CELLS
X62.4	X62	NA	NA	NA	Plasma cells	Immune system	CD4+_Tcells	GO_REGULATION_OF_B_CELL_PROLIFERATION	HAY_BONE_MARROW_FOLLICULAR_B_CELL
X62.5	X62	NA	NA	NA	Plasmacytoid dendritic cells	Immune system	Lymphnode	GO_PRODUCTION_OF_MOLECULAR_MEDIATOR_OF_IMMUNE_RESPONSE	DESCARTES_FETAL_ADRENAL_LYMPHOID_CELLS
X63.1	X63	NA	breast, lymph node	NA	Luminal epithelial cells	Mammary gland	Skin	GO_DETECTION_OF_MECHANICAL_STIMULUS	DESCARTES_FETAL_KIDNEY_URETERIC_BUD_CELLS
X63.2	X63	NA	NA	NA	Mammary epithelial cells	Mammary gland	Trachea	GO_SODIUM_ION_TRANSMEMBRANE_TRANSPORT	DESCARTES_FETAL_EYE_CORNEAL_AND_CONJUNCTIVAL_EPITHELIAL_CELLS
X63.3	X63	NA	NA	NA	Cholangiocytes	Liver	AtrioventricularNode	GO_REGULATION_OF_KIDNEY_DEVELOPMENT	LAKE_ADULT_KIDNEY_C17_COLLECTING_SYSTEM_PCS_STRESSED_DISSOC_SUBSET
X63.4	X63	NA	NA	NA	Airway goblet cells	Lungs	SuperiorCervicalGanglion	GO_KIDNEY_MORPHOGENESIS	DESCARTES_FETAL_PLACENTA_PAEP_MECOM_POSITIVE_CELLS
X63.5	X63	NA	NA	NA	Sertoli cells	Reproductive	CiliaryGanglion	GO_TRANSMISSION_OF_NERVE_IMPULSE	AIZARANI_LIVER_C4_EPCAM_POS_BILE_DUCT_CELLS_1
X64.1	X64	NA	breast, lymph node	NA	Luminal epithelial cells	Mammary gland	colon	GO_REGULATION_OF_KIDNEY_DEVELOPMENT	DESCARTES_FETAL_KIDNEY_URETERIC_BUD_CELLS
X64.2	X64	NA	NA	NA	Mammary epithelial cells	Mammary gland	Skin	GO_REGULATION_OF_STEM_CELL_PROLIFERATION	DESCARTES_FETAL_EYE_CORNEAL_AND_CONJUNCTIVAL_EPITHELIAL_CELLS
X64.3	X64	NA	NA	NA	Airway goblet cells	Lungs	Salivarygland	GO_METANEPHROS_DEVELOPMENT	AIZARANI_LIVER_C24_EPCAM_POS_BILE_DUCT_CELLS_3
X64.4	X64	NA	NA	NA	Principal cells	Kidney	BronchialEpithelialCells	GO_MESONEPHRIC_TUBULE_MORPHOGENESIS	AIZARANI_LIVER_C7_EPCAM_POS_BILE_DUCT_CELLS_2
X64.5	X64	NA	NA	NA	Cholangiocytes	Liver	Trachea	GO_NEPHRON_EPITHELIUM_DEVELOPMENT	DESCARTES_FETAL_ADRENAL_CSH1_CSH2_POSITIVE_CELLS
X65.1	X65	NA	breast, lymph node	NA	Macrophages	Immune system	WholeBlood	GO_RESPONSE_TO_TYPE_I_INTERFERON	BUSSLINGER_GASTRIC_IMMUNE_CELLS
X65.2	X65	NA	NA	NA	T cells	Immune system	CD8+_Tcells	GO_REGULATION_OF_VIRAL_GENOME_REPLICATION	DESCARTES_FETAL_CEREBELLUM_MICROGLIA
X65.3	X65	NA	NA	NA	NK cells	Immune system	CD33+_Myeloid	GO_INTERFERON_GAMMA_MEDIATED_SIGNALING_PATHWAY	MANNO_MIDBRAIN_NEUROTYPES_HMGL
X65.4	X65	NA	NA	NA	T memory cells	Immune system	CD4+_Tcells	GO_NEGATIVE_REGULATION_OF_VIRAL_PROCESS	BUSSLINGER_DUODENAL_IMMUNE_CELLS
X65.5	X65	NA	NA	NA	Monocytes	Immune system	CD56+_NKCells	GO_REGULATION_OF_ALPHA_BETA_T_CELL_ACTIVATION	AIZARANI_LIVER_C1_NK_NKT_CELLS_1
X66.1	X66	NA	breast, lymph node	NA	Mammary epithelial cells	Mammary gland	Trachea	GO_REGULATION_OF_KIDNEY_DEVELOPMENT	AIZARANI_LIVER_C39_EPCAM_POS_BILE_DUCT_CELLS_4
X66.2	X66	NA	NA	NA	Fibroblasts	Connective tissue	Salivarygland	GO_EMBRYONIC_SKELETAL_SYSTEM_MORPHOGENESIS	DESCARTES_FETAL_EYE_CORNEAL_AND_CONJUNCTIVAL_EPITHELIAL_CELLS
X66.3	X66	NA	NA	NA	Chondrocytes	Connective tissue	Skin	GO_KIDNEY_MORPHOGENESIS	DESCARTES_FETAL_KIDNEY_URETERIC_BUD_CELLS
X66.4	X66	NA	NA	NA	Keratinocytes	Skin	BronchialEpithelialCells	GO_NEURAL_TUBE_FORMATION	MURARO_PANCREAS_DUCTAL_CELL
X66.5	X66	NA	NA	NA	Cholangiocytes	Liver	colon	GO_CANONICAL_WNT_SIGNALING_PATHWAY	MURARO_PANCREAS_MESENCHYMAL_STROMAL_CELL
X67.1	X67	NA	breast, lymph node	NA	Cholangiocytes	Liver	Trachea	GO_EPIDERMAL_GROWTH_FACTOR_RECEPTOR_SIGNALING_PATHWAY	AIZARANI_LIVER_C39_EPCAM_POS_BILE_DUCT_CELLS_4
X67.2	X67	NA	NA	NA	Mammary epithelial cells	Mammary gland	colon	GO_ERBB_SIGNALING_PATHWAY	AIZARANI_LIVER_C24_EPCAM_POS_BILE_DUCT_CELLS_3
X67.3	X67	NA	NA	NA	Luminal epithelial cells	Mammary gland	BronchialEpithelialCells	GO_POSITIVE_REGULATION_OF_AUTOPHAGY	MURARO_PANCREAS_DUCTAL_CELL
X67.4	X67	NA	NA	NA	Epithelial cells	Epithelium	Skin	GO_REGULATION_OF_CELLULAR_RESPONSE_TO_HEAT	DESCARTES_FETAL_KIDNEY_URETERIC_BUD_CELLS
X67.5	X67	NA	NA	NA	Airway goblet cells	Lungs	SuperiorCervicalGanglion	GO_REGULATION_OF_KIDNEY_DEVELOPMENT	DESCARTES_FETAL_EYE_CORNEAL_AND_CONJUNCTIVAL_EPITHELIAL_CELLS
X68.1	X68	NA	breast, lymph node	NA	Mammary epithelial cells	Mammary gland	Trachea	GO_POSITIVE_REGULATION_OF_AUTOPHAGY	DESCARTES_FETAL_EYE_CORNEAL_AND_CONJUNCTIVAL_EPITHELIAL_CELLS
X68.2	X68	NA	NA	NA	Luminal epithelial cells	Mammary gland	colon	GO_PEPTIDYL_LYSINE_METHYLATION	DESCARTES_FETAL_KIDNEY_URETERIC_BUD_CELLS
X68.3	X68	NA	NA	NA	Epithelial cells	Epithelium	Salivarygland	GO_REGULATION_OF_KIDNEY_DEVELOPMENT	AIZARANI_LIVER_C39_EPCAM_POS_BILE_DUCT_CELLS_4
X68.4	X68	NA	NA	NA	Ductal cells	Pancreas	Skin	GO_EMBRYONIC_PLACENTA_DEVELOPMENT	AIZARANI_LIVER_C24_EPCAM_POS_BILE_DUCT_CELLS_3
X68.5	X68	NA	NA	NA	Cholangiocytes	Liver	Tonsil	GO_IMMUNOGLOBULIN_PRODUCTION	MURARO_PANCREAS_DUCTAL_CELL
X69.1	X69	mononuclear cell of bone marrow	bone marrow	543	B cells naive	Immune system	CD34+	GO_B_CELL_RECEPTOR_SIGNALING_PATHWAY	ZHENG_CORD_BLOOD_C7_PUTATIVE_LYMPHOID_PRIMED_MULTIPOTENT_PROGENITOR_1
X69.2	X69	mononuclear cell of bone marrow	bone marrow	417	B cells	Immune system	CD8+_Tcells	GO_IMMUNOGLOBULIN_PRODUCTION	HAY_BONE_MARROW_CD34_POS_HSC
X69.3	X69	mononuclear cell of bone marrow	bone marrow	344	Hematopoietic stem cells	Bone	CD4+_Tcells	GO_DNA_MODIFICATION	ZHENG_CORD_BLOOD_C4_PUTATIVE_EARLY_ERYTHROID_COMMITMENT
X69.4	X69	mononuclear cell of bone marrow	bone marrow	254	Platelets	Blood	Leukemialymphoblastic(MOLT-4)	GO_LEUKOCYTE_HOMEOSTASIS	DESCARTES_FETAL_CEREBELLUM_MICROGLIA
X69.5	X69	mononuclear cell of bone marrow	bone marrow	171	Neutrophils	Immune system	AtrioventricularNode	GO_LYMPHOCYTE_HOMEOSTASIS	GAO_LARGE_INTESTINE_ADULT_CI_MESENCHYMAL_CELLS
X7.1	X7	myoepithelial cell of mammary gland	breast epithelium	170	Basal cells	Epithelium	Uterus	GO_ACUTE_INFLAMMATORY_RESPONSE	HAY_BONE_MARROW_STROMAL
X7.2	X7	luminal epithelial cell of mammary gland	breast epithelium	1	Myoepithelial cells	Smooth muscle	SmoothMuscle	GO_MOVEMENT_IN_ENVIRONMENT_OF_OTHER_ORGANISM_INVOLVED_IN_SYMBIOTIC_INTERACTION	MURARO_PANCREAS_MESENCHYMAL_STROMAL_CELL
X7.3	X7	NA	breast epithelium	NA	Keratinocytes	Skin	BronchialEpithelialCells	GO_GLAND_MORPHOGENESIS	AIZARANI_LIVER_C39_EPCAM_POS_BILE_DUCT_CELLS_4
X7.4	X7	NA	NA	NA	Mammary epithelial cells	Mammary gland	Skin	GO_DETECTION_OF_MECHANICAL_STIMULUS	TRAVAGLINI_LUNG_BASAL_CELL
X7.5	X7	NA	NA	NA	Ductal cells	Pancreas	Appendix	GO_REGULATION_OF_CELL_MATRIX_ADHESION	MURARO_PANCREAS_DUCTAL_CELL
X70.1	X70	mononuclear cell of bone marrow	bone marrow	73	B cells	Immune system	CD34+	GO_B_CELL_RECEPTOR_SIGNALING_PATHWAY	FAN_EMBRYONIC_CTX_BIG_GROUPS_BRAIN_IMMUNE
X70.2	X70	NA	NA	NA	B cells naive	Immune system	Lymphoma_burkitts(Daudi)	GO_IMMUNOGLOBULIN_PRODUCTION	FAN_EMBRYONIC_CTX_BRAIN_B_CELL
X70.3	X70	NA	NA	NA	B cells memory	Immune system	Leukemia_promyelocytic-HL-60	GO_POSITIVE_REGULATION_OF_LYMPHOCYTE_DIFFERENTIATION	GAO_LARGE_INTESTINE_ADULT_CI_MESENCHYMAL_CELLS
X70.4	X70	NA	NA	NA	Platelets	Blood	Leukemialymphoblastic(MOLT-4)	GO_ANTIGEN_PROCESSING_AND_PRESENTATION_OF_EXOGENOUS_PEPTIDE_ANTIGEN_VIA_MHC_CLASS_I	ZHENG_CORD_BLOOD_C8_PUTATIVE_LYMPHOID_PRIMED_MULTIPOTENT_PROGENITOR_2
X70.5	X70	NA	NA	NA	Plasma cells	Immune system	CD19+_BCells(neg._sel.)	GO_LEUKOCYTE_HOMEOSTASIS	CUI_DEVELOPING_HEART_C8_MACROPHAGE
X71.1	X71	mononuclear cell of bone marrow	bone marrow	70	Hematopoietic stem cells	Bone	Ovary	GO_ACTION_POTENTIAL	HAY_BONE_MARROW_CD34_POS_HSC
X71.2	X71	NA	NA	NA	B cells naive	Immune system	AtrioventricularNode	GO_NATURAL_KILLER_CELL_ACTIVATION	ZHENG_CORD_BLOOD_C4_PUTATIVE_EARLY_ERYTHROID_COMMITMENT
X71.3	X71	NA	NA	NA	Platelets	Blood	CiliaryGanglion	GO_REGULATION_OF_POSTSYNAPTIC_MEMBRANE_POTENTIAL	ZHENG_CORD_BLOOD_C7_PUTATIVE_LYMPHOID_PRIMED_MULTIPOTENT_PROGENITOR_1
X71.4	X71	NA	NA	NA	B cells	Immune system	SuperiorCervicalGanglion	GO_DETECTION_OF_MECHANICAL_STIMULUS	FAN_EMBRYONIC_CTX_BIG_GROUPS_BRAIN_IMMUNE
X71.5	X71	NA	NA	NA	B cells memory	Immune system	GlobusPallidus	GO_POSITIVE_REGULATION_OF_LYMPHOCYTE_DIFFERENTIATION	BUSSLINGER_GASTRIC_IMMUNE_CELLS
X72.1	X72	NA	skin	NA	Melanocytes	Skin	721_B_lymphoblasts	GO_PIGMENTATION	FAN_EMBRYONIC_CTX_MICROGLIA_1
X72.2	X72	NA	NA	NA	Schwann cells	Brain	Leukemia_promyelocytic-HL-60	GO_PIGMENT_METABOLIC_PROCESS	ZHONG_PFC_C1_OPC
X72.3	X72	NA	NA	NA	Erythroblasts	Blood	Leukemialymphoblastic(MOLT-4)	GO_REGULATION_OF_CHROMOSOME_SEGREGATION	HAY_BONE_MARROW_ERYTHROBLAST
X72.4	X72	NA	NA	NA	Oligodendrocytes	Brain	CD105+_Endothelial	GO_MITOTIC_SISTER_CHROMATID_SEGREGATION	FAN_EMBRYONIC_CTX_NSC_2
X72.5	X72	NA	NA	NA	Oligodendrocyte progenitor cells	Brain	Leukemia_chronicMyelogenousK-562	GO_DETECTION_OF_MECHANICAL_STIMULUS	MANNO_MIDBRAIN_NEUROTYPES_HPROGBP
X73.1	X73	NA	skin	NA	Melanocytes	Skin	SmoothMuscle	GO_REGULATION_OF_CHROMOSOME_SEGREGATION	MURARO_PANCREAS_MESENCHYMAL_STROMAL_CELL
X73.2	X73	NA	NA	NA	Schwann cells	Brain	BronchialEpithelialCells	GO_REGULATION_OF_ADHERENS_JUNCTION_ORGANIZATION	FAN_EMBRYONIC_CTX_MICROGLIA_1
X73.3	X73	NA	NA	NA	Neural stem/precursor cells	Brain	721_B_lymphoblasts	GO_EMBRYONIC_SKELETAL_SYSTEM_MORPHOGENESIS	DESCARTES_MAIN_FETAL_SCHWANN_CELLS
X73.4	X73	NA	NA	NA	Embryonic stem cells	Zygote	Leukemia_promyelocytic-HL-60	GO_CYTOKINESIS	DESCARTES_FETAL_PANCREAS_ENS_GLIA
X73.5	X73	NA	NA	NA	Bergmann glia	Brain	CardiacMyocytes	GO_DNA_GEOMETRIC_CHANGE	ZHONG_PFC_C1_OPC
X74.1	X74	NA	skin	NA	Melanocytes	Skin	SmoothMuscle	GO_PIGMENTATION	FAN_EMBRYONIC_CTX_MICROGLIA_1
X74.2	X74	NA	NA	NA	Schwann cells	Brain	Leukemia_promyelocytic-HL-60	GO_ANAPHASE_PROMOTING_COMPLEX_DEPENDENT_CATABOLIC_PROCESS	HAY_BONE_MARROW_ERYTHROBLAST
X74.3	X74	NA	NA	NA	Erythroblasts	Blood	721_B_lymphoblasts	GO_NEUROEPITHELIAL_CELL_DIFFERENTIATION	ZHONG_PFC_C1_OPC
X74.4	X74	NA	NA	NA	Oligodendrocyte progenitor cells	Brain	Leukemia_chronicMyelogenousK-562	GO_PIGMENT_METABOLIC_PROCESS	FAN_EMBRYONIC_CTX_NSC_2
X74.5	X74	NA	NA	NA	Neuroblasts	Brain	CD105+_Endothelial	GO_REGULATION_OF_CHROMOSOME_SEGREGATION	DESCARTES_FETAL_PANCREAS_ENS_GLIA
X75.1	X75	pancreatic A cell	islet of Langerhans	484	Alpha cells	Pancreas	PancreaticIslet	GO_SYNAPTIC_VESICLE_CYCLE	MURARO_PANCREAS_ALPHA_CELL
X75.2	X75	type B pancreatic cell	islet of Langerhans	286	Beta cells	Pancreas	Pituitary	GO_ACTION_POTENTIAL	DESCARTES_FETAL_PANCREAS_ISLET_ENDOCRINE_CELLS
X75.3	X75	pancreatic A cell	islet of Langerhans	117	Enteroendocrine cells	GI tract	pineal_night	GO_PEPTIDE_SECRETION	MANNO_MIDBRAIN_NEUROTYPES_HDA
X75.4	X75	pancreatic D cell	islet of Langerhans	37	Delta cells	Pancreas	pineal_day	GO_PEPTIDE_TRANSPORT	BUSSLINGER_GASTRIC_G_CELLS
X75.5	X75	not available	islet of Langerhans	21	Neurons	Brain	OccipitalLobe	GO_REGULATION_OF_CALCIUM_ION_DEPENDENT_EXOCYTOSIS	GAO_LARGE_INTESTINE_ADULT_CA_ENTEROENDOCRINE_CELLS
X76.1	X76	pancreatic ductal cell	islet of Langerhans	56	Ductal cells	Pancreas	Pancreas	GO_PANCREAS_DEVELOPMENT	AIZARANI_LIVER_C7_EPCAM_POS_BILE_DUCT_CELLS_2
X76.2	X76	not available	islet of Langerhans	24	Cholangiocytes	Liver	PancreaticIslet	GO_SODIUM_ION_TRANSMEMBRANE_TRANSPORT	AIZARANI_LIVER_C4_EPCAM_POS_BILE_DUCT_CELLS_1
X76.3	X76	pancreatic A cell	islet of Langerhans	2	Acinar cells	Pancreas	Skin	GO_DIGESTIVE_SYSTEM_PROCESS	MURARO_PANCREAS_DUCTAL_CELL
X76.4	X76	acinar cell	islet of Langerhans	0	Epithelial cells	Epithelium	CiliaryGanglion	GO_REGULATION_OF_SODIUM_ION_TRANSMEMBRANE_TRANSPORT	AIZARANI_LIVER_C24_EPCAM_POS_BILE_DUCT_CELLS_3
X76.5	X76	mesenchymal cell	NA	0	Hepatocytes	Liver	Ovary	GO_NEGATIVE_REGULATION_OF_WOUND_HEALING	DESCARTES_FETAL_PANCREAS_DUCTAL_CELLS
X77.1	X77	mesenchymal cell	islet of Langerhans	53	Fibroblasts	Connective tissue	Adipocyte	GO_MULTICELLULAR_ORGANISMAL_MACROMOLECULE_METABOLIC_PROCESS	GAO_LARGE_INTESTINE_ADULT_CJ_IMMUNE_CELLS
X77.2	X77	not available	islet of Langerhans	19	Pancreatic stellate cells	Pancreas	Uterus	GO_MULTICELLULAR_ORGANISM_METABOLIC_PROCESS	HAY_BONE_MARROW_STROMAL
X77.3	X77	pancreatic A cell	islet of Langerhans	2	Endothelial cells	Vasculature	SmoothMuscle	GO_ARTERY_DEVELOPMENT	AIZARANI_LIVER_C21_STELLATE_CELLS_1
X77.4	X77	type B pancreatic cell	islet of Langerhans	1	Hepatic stellate cells	Liver	Fetallung	GO_ARTERY_MORPHOGENESIS	MURARO_PANCREAS_MESENCHYMAL_STROMAL_CELL
X77.5	X77	acinar cell	islet of Langerhans	0	Pericytes	Vasculature	Placenta	GO_REGULATION_OF_ENDOTHELIAL_CELL_PROLIFERATION	MANNO_MIDBRAIN_NEUROTYPES_HPERIC
X78.1	X78	acinar cell	islet of Langerhans	75	Acinar cells	Pancreas	PancreaticIslet	GO_REGULATION_OF_TRANSLATIONAL_INITIATION	MURARO_PANCREAS_ACINAR_CELL
X78.2	X78	mesenchymal cell	islet of Langerhans	0	Ductal cells	Pancreas	Pancreas	GO_WATER_SOLUBLE_VITAMIN_METABOLIC_PROCESS	DESCARTES_FETAL_PANCREAS_ACINAR_CELLS
X78.3	X78	not available	NA	0	Hepatocytes	Liver	small_intestine	GO_DIGESTIVE_SYSTEM_PROCESS	DESCARTES_MAIN_FETAL_ACINAR_CELLS
X78.4	X78	pancreatic A cell	NA	0	Foveolar cells	GI tract	colon	GO_GOLGI_ORGANIZATION	MURARO_PANCREAS_DUCTAL_CELL
X78.5	X78	pancreatic D cell	NA	0	Cholangiocytes	Liver	Trachea	GO_IRE1_MEDIATED_UNFOLDED_PROTEIN_RESPONSE	AIZARANI_LIVER_C24_EPCAM_POS_BILE_DUCT_CELLS_3
X79.1	X79	pancreatic A cell	islet of Langerhans	231	Alpha cells	Pancreas	PancreaticIslet	GO_SYNAPTIC_VESICLE_CYCLE	MURARO_PANCREAS_ALPHA_CELL
X79.2	X79	type B pancreatic cell	islet of Langerhans	26	Neurons	Brain	OccipitalLobe	GO_ACTION_POTENTIAL	MANNO_MIDBRAIN_NEUROTYPES_HDA
X79.3	X79	pancreatic D cell	islet of Langerhans	8	Enteroendocrine cells	GI tract	pineal_night	GO_REGULATION_OF_CALCIUM_ION_DEPENDENT_EXOCYTOSIS	GAO_LARGE_INTESTINE_ADULT_CA_ENTEROENDOCRINE_CELLS
X79.4	X79	not available	islet of Langerhans	2	Beta cells	Pancreas	Pituitary	GO_SODIUM_ION_TRANSMEMBRANE_TRANSPORT	BUSSLINGER_GASTRIC_G_CELLS
X79.5	X79	acinar cell	islet of Langerhans	1	Delta cells	Pancreas	pineal_day	GO_PEPTIDE_TRANSPORT	DESCARTES_FETAL_PANCREAS_ISLET_ENDOCRINE_CELLS
X8.1	X8	myoepithelial cell of mammary gland	breast epithelium	114	Myoepithelial cells	Smooth muscle	BronchialEpithelialCells	GO_GLAND_MORPHOGENESIS	MURARO_PANCREAS_MESENCHYMAL_STROMAL_CELL
X8.2	X8	luminal epithelial cell of mammary gland	breast epithelium	20	Basal cells	Epithelium	Uterus	GO_RENAL_TUBULE_DEVELOPMENT	AIZARANI_LIVER_C39_EPCAM_POS_BILE_DUCT_CELLS_4
X8.3	X8	NA	breast epithelium	NA	Keratinocytes	Skin	SmoothMuscle	GO_MOLTING_CYCLE	MURARO_PANCREAS_DUCTAL_CELL
X8.4	X8	NA	NA	NA	Mammary epithelial cells	Mammary gland	Skin	GO_REGULATION_OF_EPIDERMIS_DEVELOPMENT	AIZARANI_LIVER_C20_LSECS_3
X8.5	X8	NA	NA	NA	Ductal cells	Pancreas	SuperiorCervicalGanglion	GO_MESONEPHROS_DEVELOPMENT	HAY_BONE_MARROW_STROMAL
X80.1	X80	acinar cell	islet of Langerhans	252	Acinar cells	Pancreas	PancreaticIslet	GO_WATER_SOLUBLE_VITAMIN_METABOLIC_PROCESS	MURARO_PANCREAS_ACINAR_CELL
X80.2	X80	pancreatic A cell	islet of Langerhans	4	Ductal cells	Pancreas	Pancreas	GO_DIGESTIVE_SYSTEM_PROCESS	DESCARTES_FETAL_PANCREAS_ACINAR_CELLS
X80.3	X80	not available	islet of Langerhans	2	Foveolar cells	GI tract	small_intestine	GO_RESPONSE_TO_ZINC_ION	DESCARTES_MAIN_FETAL_ACINAR_CELLS
X80.4	X80	mesenchymal cell	islet of Langerhans	0	Cholangiocytes	Liver	colon	GO_IRE1_MEDIATED_UNFOLDED_PROTEIN_RESPONSE	AIZARANI_LIVER_C24_EPCAM_POS_BILE_DUCT_CELLS_3
X80.5	X80	pancreatic D cell	NA	0	Hepatocytes	Liver	Trachea	GO_TETRAPYRROLE_METABOLIC_PROCESS	AIZARANI_LIVER_C39_EPCAM_POS_BILE_DUCT_CELLS_4
X81.1	X81	pancreatic ductal cell	islet of Langerhans	157	Ductal cells	Pancreas	PancreaticIslet	GO_ESTABLISHMENT_OF_PROTEIN_LOCALIZATION_TO_PLASMA_MEMBRANE	MURARO_PANCREAS_DUCTAL_CELL
X81.2	X81	not available	islet of Langerhans	5	Cholangiocytes	Liver	Pancreas	GO_CELL_CELL_JUNCTION_ASSEMBLY	AIZARANI_LIVER_C39_EPCAM_POS_BILE_DUCT_CELLS_4
X81.3	X81	pancreatic A cell	islet of Langerhans	2	Mammary epithelial cells	Mammary gland	colon	GO_MOVEMENT_IN_ENVIRONMENT_OF_OTHER_ORGANISM_INVOLVED_IN_SYMBIOTIC_INTERACTION	AIZARANI_LIVER_C7_EPCAM_POS_BILE_DUCT_CELLS_2
X81.4	X81	acinar cell	islet of Langerhans	1	Acinar cells	Pancreas	BronchialEpithelialCells	GO_NEGATIVE_REGULATION_OF_I_KAPPAB_KINASE_NF_KAPPAB_SIGNALING	AIZARANI_LIVER_C24_EPCAM_POS_BILE_DUCT_CELLS_3
X81.5	X81	mesenchymal cell	islet of Langerhans	0	Keratinocytes	Skin	Trachea	GO_SODIUM_ION_TRANSMEMBRANE_TRANSPORT	AIZARANI_LIVER_C4_EPCAM_POS_BILE_DUCT_CELLS_1
X82.1	X82	pancreatic A cell	islet of Langerhans	149	Alpha cells	Pancreas	PancreaticIslet	GO_SYNAPTIC_VESICLE_CYCLE	MURARO_PANCREAS_ALPHA_CELL
X82.2	X82	not available	islet of Langerhans	13	Enteroendocrine cells	GI tract	pineal_night	GO_POSITIVE_REGULATION_OF_INSULIN_SECRETION	BUSSLINGER_GASTRIC_G_CELLS
X82.3	X82	acinar cell	islet of Langerhans	0	Beta cells	Pancreas	pineal_day	GO_VESICLE_DOCKING	BUSSLINGER_GASTRIC_X_CELLS
X82.4	X82	mesenchymal cell	NA	0	Neurons	Brain	OccipitalLobe	GO_PEPTIDE_SECRETION	MANNO_MIDBRAIN_NEUROTYPES_HDA
X82.5	X82	pancreatic D cell	NA	0	Gamma (PP) cells	Pancreas	Pituitary	GO_PEPTIDE_TRANSPORT	GAO_LARGE_INTESTINE_ADULT_CA_ENTEROENDOCRINE_CELLS
X83.1	X83	not available	islet of Langerhans	142	Beta cells	Pancreas	PancreaticIslet	GO_SYNAPTIC_VESICLE_CYCLE	MURARO_PANCREAS_BETA_CELL
X83.2	X83	type B pancreatic cell	islet of Langerhans	11	Alpha cells	Pancreas	pineal_night	GO_VESICLE_DOCKING	MURARO_PANCREAS_ALPHA_CELL
X83.3	X83	pancreatic D cell	islet of Langerhans	9	Delta cells	Pancreas	Pituitary	GO_IRE1_MEDIATED_UNFOLDED_PROTEIN_RESPONSE	MANNO_MIDBRAIN_NEUROTYPES_HDA
X83.4	X83	acinar cell	islet of Langerhans	0	Enteroendocrine cells	GI tract	pineal_day	GO_POSITIVE_REGULATION_OF_INSULIN_SECRETION	DESCARTES_FETAL_PANCREAS_ISLET_ENDOCRINE_CELLS
X83.5	X83	mesenchymal cell	NA	0	Neurons	Brain	Amygdala	GO_PEPTIDE_SECRETION	MURARO_PANCREAS_DELTA_CELL
X84.1	X84	acinar cell	islet of Langerhans	80	Acinar cells	Pancreas	PancreaticIslet	GO_WATER_SOLUBLE_VITAMIN_METABOLIC_PROCESS	DESCARTES_FETAL_PANCREAS_ACINAR_CELLS
X84.2	X84	pancreatic A cell	islet of Langerhans	6	Foveolar cells	GI tract	Pancreas	GO_DIGESTIVE_SYSTEM_PROCESS	DESCARTES_MAIN_FETAL_ACINAR_CELLS
X84.3	X84	not available	islet of Langerhans	1	Enterocytes	GI tract	small_intestine	GO_TETRAPYRROLE_METABOLIC_PROCESS	MURARO_PANCREAS_ACINAR_CELL
X84.4	X84	pancreatic D cell	islet of Langerhans	1	Cholangiocytes	Liver	Ovary	GO_PANCREAS_DEVELOPMENT	DESCARTES_FETAL_LIVER_HEPATOBLASTS
X84.5	X84	type B pancreatic cell	NA	1	Alpha cells	Pancreas	CiliaryGanglion	GO_ACTION_POTENTIAL	DESCARTES_FETAL_KIDNEY_URETERIC_BUD_CELLS
X85.1	X85	type B pancreatic cell	islet of Langerhans	471	Alpha cells	Pancreas	PancreaticIslet	GO_PANCREAS_DEVELOPMENT	MURARO_PANCREAS_ALPHA_CELL
X85.2	X85	pancreatic A cell	islet of Langerhans	348	Beta cells	Pancreas	pineal_night	GO_ACTION_POTENTIAL	MANNO_MIDBRAIN_NEUROTYPES_HDA
X85.3	X85	pancreatic A cell	islet of Langerhans	293	Enteroendocrine cells	GI tract	OccipitalLobe	GO_POSITIVE_REGULATION_OF_INSULIN_SECRETION	MURARO_PANCREAS_BETA_CELL
X85.4	X85	pancreatic A cell	islet of Langerhans	245	Delta cells	Pancreas	Pituitary	GO_SYNAPTIC_VESICLE_CYCLE	BUSSLINGER_GASTRIC_G_CELLS
X85.5	X85	type B pancreatic cell	islet of Langerhans	182	Neurons	Brain	pineal_day	GO_PEPTIDE_SECRETION	GAO_LARGE_INTESTINE_ADULT_CA_ENTEROENDOCRINE_CELLS
X86.1	X86	neoplastic cell	brain	636	Bergmann glia	Brain	Spinalcord	GO_OLIGODENDROCYTE_DIFFERENTIATION	MANNO_MIDBRAIN_NEUROTYPES_HRGL2A
X86.2	X86	astrocyte	brain	5	Astrocytes	Brain	Amygdala	GO_GLIAL_CELL_DEVELOPMENT	ZHONG_PFC_MAJOR_TYPES_ASTROCYTES
X86.3	X86	vascular cell	brain	1	Muller cells	Eye	OccipitalLobe	GO_SYNAPSE_ASSEMBLY	MANNO_MIDBRAIN_NEUROTYPES_HRGL2B
X86.4	X86	immune cell	brain	0	Satellite glial cells	Brain	PrefrontalCortex	GO_ENSHEATHMENT_OF_NEURONS	FAN_EMBRYONIC_CTX_BIG_GROUPS_GLIAL
X86.5	X86	neuron	NA	0	Schwann cells	Brain	Wholebrain	GO_NUCLEOTIDE_PHOSPHORYLATION	MANNO_MIDBRAIN_NEUROTYPES_HRGL2C
X87.1	X87	immune cell	brain	660	Macrophages	Immune system	CD33+_Myeloid	GO_REGULATION_OF_MAST_CELL_ACTIVATION	DESCARTES_FETAL_CEREBELLUM_MICROGLIA
X87.2	X87	immune cell	brain	631	Microglia	Brain	CD14+_Monocytes	GO_MYELOID_LEUKOCYTE_ACTIVATION	MANNO_MIDBRAIN_NEUROTYPES_HMGL
X87.3	X87	immune cell	brain	488	Monocytes	Immune system	WholeBlood	GO_FC_GAMMA_RECEPTOR_SIGNALING_PATHWAY	DESCARTES_FETAL_CEREBRUM_MICROGLIA
X87.4	X87	vascular cell	brain	1	Kupffer cells	Liver	BDCA4+_DentriticCells	GO_TOLL_LIKE_RECEPTOR_SIGNALING_PATHWAY	ZHONG_PFC_MAJOR_TYPES_MICROGLIA
X87.5	X87	astrocyte	brain	0	Dendritic cells	Immune system	Lymphnode	GO_INTEGRIN_MEDIATED_SIGNALING_PATHWAY	HU_FETAL_RETINA_MICROGLIA
X88.1	X88	oligodendrocyte precursor cell	brain	393	Oligodendrocyte progenitor cells	Brain	OccipitalLobe	GO_OLIGODENDROCYTE_DIFFERENTIATION	MANNO_MIDBRAIN_NEUROTYPES_HOPC
X88.2	X88	astrocyte	brain	0	Schwann cells	Brain	Amygdala	GO_SYNAPSE_ASSEMBLY	ZHONG_PFC_MAJOR_TYPES_OPC
X88.3	X88	immune cell	NA	0	Oligodendrocytes	Brain	PrefrontalCortex	GO_PROTEOGLYCAN_METABOLIC_PROCESS	MANNO_MIDBRAIN_NEUROTYPES_HDA
X88.4	X88	neoplastic cell	NA	0	Neurons	Brain	Fetalbrain	GO_REGULATION_OF_SYNAPTIC_TRANSMISSION_GLUTAMATERGIC	MANNO_MIDBRAIN_NEUROTYPES_HNBM
X88.5	X88	neuron	NA	0	Astrocytes	Brain	Spinalcord	GO_POSITIVE_REGULATION_OF_SYNAPSE_ASSEMBLY	MANNO_MIDBRAIN_NEUROTYPES_HGABA
X89.1	X89	neoplastic cell	brain	293	Oligodendrocyte progenitor cells	Brain	Fetalbrain	GO_OLIGODENDROCYTE_DIFFERENTIATION	MANNO_MIDBRAIN_NEUROTYPES_HRGL2B
X89.2	X89	oligodendrocyte precursor cell	brain	4	Bergmann glia	Brain	OccipitalLobe	GO_ACTION_POTENTIAL	MANNO_MIDBRAIN_NEUROTYPES_HOPC
X89.3	X89	astrocyte	brain	1	Astrocytes	Brain	CiliaryGanglion	GO_CENTRAL_NERVOUS_SYSTEM_NEURON_DEVELOPMENT	FAN_EMBRYONIC_CTX_BIG_GROUPS_GLIAL
X89.4	X89	immune cell	brain	1	Neural stem/precursor cells	Brain	PrefrontalCortex	GO_SYNAPSE_ASSEMBLY	MANNO_MIDBRAIN_NEUROTYPES_HRGL2C
X89.5	X89	neuron	NA	1	Ependymal cells	Brain	Spinalcord	GO_NEURAL_RETINA_DEVELOPMENT	MANNO_MIDBRAIN_NEUROTYPES_HRGL2A
X9.1	X9	luminal epithelial cell of mammary gland	breast epithelium	128	Luminal epithelial cells	Mammary gland	Trachea	GO_GOLGI_ORGANIZATION	MURARO_PANCREAS_DUCTAL_CELL
X9.2	X9	myoepithelial cell of mammary gland	breast epithelium	2	Basal cells	Epithelium	BronchialEpithelialCells	GO_IRE1_MEDIATED_UNFOLDED_PROTEIN_RESPONSE	MURARO_PANCREAS_ACINAR_CELL
X9.3	X9	NA	breast epithelium	NA	Mammary epithelial cells	Mammary gland	Salivarygland	GO_REGULATION_OF_DNA_TEMPLATED_TRANSCRIPTION_IN_RESPONSE_TO_STRESS	AIZARANI_LIVER_C39_EPCAM_POS_BILE_DUCT_CELLS_4
X9.4	X9	NA	NA	NA	Ductal cells	Pancreas	colon	GO_REGULATION_OF_ADHERENS_JUNCTION_ORGANIZATION	DESCARTES_FETAL_EYE_CORNEAL_AND_CONJUNCTIVAL_EPITHELIAL_CELLS
X9.5	X9	NA	NA	NA	Keratinocytes	Skin	Pancreas	GO_REGULATION_OF_CELL_JUNCTION_ASSEMBLY	AIZARANI_LIVER_C24_EPCAM_POS_BILE_DUCT_CELLS_3
X90.1	X90	neoplastic cell	brain	107	Neurons	Brain	Amygdala	GO_SYNAPSE_ASSEMBLY	MANNO_MIDBRAIN_NEUROTYPES_HDA
X90.2	X90	neuron	brain	19	Interneurons	Brain	Fetalbrain	GO_CENTRAL_NERVOUS_SYSTEM_NEURON_DEVELOPMENT	MANNO_MIDBRAIN_NEUROTYPES_HNBM
X90.3	X90	oligodendrocyte precursor cell	brain	2	Oligodendrocyte progenitor cells	Brain	OccipitalLobe	GO_POSITIVE_REGULATION_OF_SYNAPSE_ASSEMBLY	MANNO_MIDBRAIN_NEUROTYPES_HGABA
X90.4	X90	astrocyte	brain	0	Bergmann glia	Brain	Wholebrain	GO_TRANSMISSION_OF_NERVE_IMPULSE	ZHONG_PFC_C3_MICROGLIA
X90.5	X90	immune cell	NA	0	Purkinje neurons	Brain	PrefrontalCortex	GO_ACTION_POTENTIAL	MANNO_MIDBRAIN_NEUROTYPES_HDA1
X91.1	X91	neoplastic cell	brain	47	Macrophages	Immune system	Spinalcord	GO_ACTION_POTENTIAL	DESCARTES_FETAL_CEREBELLUM_MICROGLIA
X91.2	X91	immune cell	brain	35	Microglia	Brain	CD33+_Myeloid	GO_HUMORAL_IMMUNE_RESPONSE_MEDIATED_BY_CIRCULATING_IMMUNOGLOBULIN	ZHONG_PFC_MAJOR_TYPES_MICROGLIA
X91.3	X91	oligodendrocyte precursor cell	brain	7	Monocytes	Immune system	CD14+_Monocytes	GO_COMPLEMENT_ACTIVATION	FAN_EMBRYONIC_CTX_BIG_GROUPS_MICROGLIA
X91.4	X91	astrocyte	brain	2	Kupffer cells	Liver	OlfactoryBulb	GO_REGULATION_OF_SODIUM_ION_TRANSPORT	AIZARANI_LIVER_C6_KUPFFER_CELLS_2
X91.5	X91	vascular cell	brain	2	Bergmann glia	Brain	GlobusPallidus	GO_OLIGODENDROCYTE_DIFFERENTIATION	HU_FETAL_RETINA_MICROGLIA
X92.1	X92	astrocyte	brain	80	Astrocytes	Brain	Spinalcord	GO_ALPHA_AMINO_ACID_CATABOLIC_PROCESS	FAN_EMBRYONIC_CTX_ASTROCYTE_2
X92.2	X92	neoplastic cell	brain	1	Bergmann glia	Brain	PrefrontalCortex	GO_OLIGODENDROCYTE_DIFFERENTIATION	ZHONG_PFC_MAJOR_TYPES_ASTROCYTES
X92.3	X92	immune cell	brain	0	Satellite glial cells	Brain	Amygdala	GO_ACTION_POTENTIAL	MANNO_MIDBRAIN_NEUROTYPES_HRGL2A
X92.4	X92	neuron	NA	0	Muller cells	Eye	OccipitalLobe	GO_MONOCARBOXYLIC_ACID_CATABOLIC_PROCESS	MANNO_MIDBRAIN_NEUROTYPES_HRGL2B
X92.5	X92	oligodendrocyte	NA	0	Schwann cells	Brain	Hypothalamus	GO_SYNAPSE_ASSEMBLY	FAN_EMBRYONIC_CTX_BIG_GROUPS_GLIAL
X93.1	X93	oligodendrocyte	brain	80	Oligodendrocytes	Brain	Spinalcord	GO_ENSHEATHMENT_OF_NEURONS	FAN_EMBRYONIC_CTX_OLIG
X93.2	X93	astrocyte	brain	0	Schwann cells	Brain	ParietalLobe	GO_OLIGODENDROCYTE_DIFFERENTIATION	ZHONG_PFC_C4_PTGDS_POS_OPC
X93.3	X93	immune cell	NA	0	Oligodendrocyte progenitor cells	Brain	OccipitalLobe	GO_NEGATIVE_REGULATION_OF_AXONOGENESIS	MANNO_MIDBRAIN_NEUROTYPES_HDA
X93.4	X93	neoplastic cell	NA	0	Satellite glial cells	Brain	Hypothalamus	GO_GLIAL_CELL_DEVELOPMENT	DURANTE_ADULT_OLFACTORY_NEUROEPITHELIUM_OLFACTORY_ENSHEATHING_GLIA
X93.5	X93	neuron	NA	0	Bergmann glia	Brain	Thalamus	GO_ADENYLATE_CYCLASE_INHIBITING_G_PROTEIN_COUPLED_RECEPTOR_SIGNALING_PATHWAY	DESCARTES_FETAL_MUSCLE_SCHWANN_CELLS
X94.1	X94	epithelial cell	lung	208	Keratinocytes	Skin	BronchialEpithelialCells	GO_MOVEMENT_IN_ENVIRONMENT_OF_OTHER_ORGANISM_INVOLVED_IN_SYMBIOTIC_INTERACTION	AIZARANI_LIVER_C39_EPCAM_POS_BILE_DUCT_CELLS_4
X94.2	X94	epithelial cell	lung	178	Epithelial cells	Epithelium	Trachea	GO_NIK_NF_KAPPAB_SIGNALING	MURARO_PANCREAS_DUCTAL_CELL
X94.3	X94	epithelial cell	lung	154	Luminal epithelial cells	Mammary gland	colon	GO_MATURATION_OF_SSU_RRNA	DESCARTES_FETAL_EYE_CORNEAL_AND_CONJUNCTIVAL_EPITHELIAL_CELLS
X94.4	X94	NA	NA	NA	Ductal cells	Pancreas	SmoothMuscle	GO_REGULATION_OF_ADHERENS_JUNCTION_ORGANIZATION	AIZARANI_LIVER_C24_EPCAM_POS_BILE_DUCT_CELLS_3
X94.5	X94	NA	NA	NA	Pulmonary alveolar type II cells	Lungs	Skin	GO_CELL_CELL_JUNCTION_ASSEMBLY	MURARO_PANCREAS_ACINAR_CELL
X95.1	X95	pre-conventional dendritic cell	blood, umbilical cord blood	148	Neutrophils	Immune system	CD33+_Myeloid	GO_REGULATION_OF_MAST_CELL_ACTIVATION	CUI_DEVELOPING_HEART_C8_MACROPHAGE
X95.2	X95	conventional dendritic cell	blood, umbilical cord blood	0	Monocytes	Immune system	CD14+_Monocytes	GO_RESPONSE_TO_FUNGUS	HAY_BONE_MARROW_NEUTROPHIL
X95.3	X95	NA	NA	NA	Macrophages	Immune system	CD34+	GO_DNA_GEOMETRIC_CHANGE	TRAVAGLINI_LUNG_CLASSICAL_MONOCYTE_CELL
X95.4	X95	NA	NA	NA	Eosinophils	Immune system	WholeBlood	GO_ANTIGEN_PROCESSING_AND_PRESENTATION_OF_EXOGENOUS_PEPTIDE_ANTIGEN_VIA_MHC_CLASS_I	RUBENSTEIN_SKELETAL_MUSCLE_MYELOID_CELLS
X95.5	X95	NA	NA	NA	Platelets	Blood	BDCA4+_DentriticCells	GO_CYTOPLASMIC_TRANSLATION	DESCARTES_FETAL_PANCREAS_MYELOID_CELLS
X96.1	X96	pre-conventional dendritic cell	blood, umbilical cord blood	214	Monocytes	Immune system	CD14+_Monocytes	GO_REGULATION_OF_MAST_CELL_ACTIVATION	TRAVAGLINI_LUNG_CLASSICAL_MONOCYTE_CELL
X96.2	X96	pre-conventional dendritic cell	blood, umbilical cord blood	156	Dendritic cells	Immune system	CD33+_Myeloid	GO_B_CELL_RECEPTOR_SIGNALING_PATHWAY	DESCARTES_FETAL_CEREBELLUM_MICROGLIA
X96.3	X96	pre-conventional dendritic cell	blood, umbilical cord blood	123	Macrophages	Immune system	WholeBlood	GO_MYELOID_LEUKOCYTE_ACTIVATION	DESCARTES_FETAL_PANCREAS_MYELOID_CELLS
X96.4	X96	conventional dendritic cell	blood, umbilical cord blood	73	Neutrophils	Immune system	BDCA4+_DentriticCells	GO_LYMPHOCYTE_ACTIVATION_INVOLVED_IN_IMMUNE_RESPONSE	CUI_DEVELOPING_HEART_C8_MACROPHAGE
X96.5	X96	pre-conventional dendritic cell	blood, umbilical cord blood	70	B cells naive	Immune system	CD56+_NKCells	GO_TOLL_LIKE_RECEPTOR_SIGNALING_PATHWAY	BUSSLINGER_GASTRIC_IMMUNE_CELLS
X97.1	X97	pre-conventional dendritic cell	blood, umbilical cord blood	63	Monocytes	Immune system	CD33+_Myeloid	GO_ELECTRON_TRANSPORT_CHAIN	CUI_DEVELOPING_HEART_C8_MACROPHAGE
X97.2	X97	conventional dendritic cell	blood, umbilical cord blood	0	Dendritic cells	Immune system	CD14+_Monocytes	GO_OXIDATIVE_PHOSPHORYLATION	RUBENSTEIN_SKELETAL_MUSCLE_MYELOID_CELLS
X97.3	X97	NA	NA	NA	Plasmacytoid dendritic cells	Immune system	BDCA4+_DentriticCells	GO_ORGAN_REGENERATION	AIZARANI_LIVER_C2_KUPFFER_CELLS_1
X97.4	X97	NA	NA	NA	Macrophages	Immune system	WholeBlood	GO_NEUTRAL_LIPID_METABOLIC_PROCESS	AIZARANI_LIVER_C25_KUPFFER_CELLS_4
X97.5	X97	NA	NA	NA	B cells	Immune system	Leukemialymphoblastic(MOLT-4)	GO_MYELOID_LEUKOCYTE_ACTIVATION	FAN_OVARY_CL13_MONOCYTE_MACROPHAGE
X98.1	X98	telencephalic progenitor cell	embryo	123	Bergmann glia	Brain	Fetalbrain	GO_SYNAPSE_ASSEMBLY	MANNO_MIDBRAIN_NEUROTYPES_HRGL2A
X98.2	X98	medial ganglionic eminence progenitor	embryo	108	Neural stem/precursor cells	Brain	Amygdala	GO_HIPPOCAMPUS_DEVELOPMENT	FAN_EMBRYONIC_CTX_BIG_GROUPS_GLIAL
X98.3	X98	medial ganglionic eminence progenitor	embryo	92	Neuroblasts	Brain	OccipitalLobe	GO_CENTRAL_NERVOUS_SYSTEM_NEURON_DEVELOPMENT	HU_FETAL_RETINA_RGC
X98.4	X98	telencephalic progenitor cell	embryo	62	Interneurons	Brain	Hypothalamus	GO_OLIGODENDROCYTE_DIFFERENTIATION	MANNO_MIDBRAIN_NEUROTYPES_HNBM
X98.5	X98	telencephalic progenitor cell	embryo	52	Astrocytes	Brain	Wholebrain	GO_LIMBIC_SYSTEM_DEVELOPMENT	ZHONG_PFC_MAJOR_TYPES_ASTROCYTES
X99.1	X99	cortical interneuron	embryo	273	Neurons	Brain	Fetalbrain	GO_SYNAPSE_ASSEMBLY	MANNO_MIDBRAIN_NEUROTYPES_HDA
X99.2	X99	medial ganglionic eminence neuron	embryo	190	Interneurons	Brain	Amygdala	GO_CENTRAL_NERVOUS_SYSTEM_NEURON_DEVELOPMENT	MANNO_MIDBRAIN_NEUROTYPES_HNBM
X99.3	X99	cortical interneuron	embryo	152	Neuroblasts	Brain	OccipitalLobe	GO_DENDRITE_DEVELOPMENT	MANNO_MIDBRAIN_NEUROTYPES_HGABA
X99.4	X99	cortical interneuron	embryo	126	Purkinje neurons	Brain	Wholebrain	GO_FOREBRAIN_GENERATION_OF_NEURONS	MANNO_MIDBRAIN_NEUROTYPES_HDA1
X99.5	X99	medial ganglionic eminence neuron	embryo	101	Retinal ganglion cells	Brain	PrefrontalCortex	GO_HIPPOCAMPUS_DEVELOPMENT	MANNO_MIDBRAIN_NEUROTYPES_HDA2
