# Supplementary material for: Single-cell signatures identify microenvironment factors in tumors associated with patient outcomes
Source: Cell Rep Methods. 2024 Jun 17;4(6):100799. doi: 10.1016/j.crmeth.2024.100799 (PMC11228369; doi:10.1016/j.crmeth.2024.100799)
Supplement: Table S3. Survival separation of exemplars, related to Figure 5 — The table includes numbers and acronyms used in survival analysis. [file mmc4.xlsx]

## Sheet: 0_Overview
Tables in this document
1_outcome_table_p<0.05	CoxPH survival analysis of exemplar signatures in TCGA tumor types. Samples are divided in up- and down-groups (binomial fit or median split). Survival analysis is performed not subtype-corrected (naive), and subtye-corrected. SOS = Signature Outcome Separation, SO-HR = Signature Outcome Hazard Ratio, OS = outcome separation, N = number of samples.	Table shows all results with a subtype-corrected CoxPH p-value (fdr adjusted) <= 0.05
2_outcome_table_p<0.25		Table shows all results with a subtype-corrected CoxPH p-value (fdr adjusted) <= 0.25
3_outcome_table_full		Table shows all results. Each sample group (N down, N up) has to be >= 10 samples.

## Sheet: 1_outcome_table_p<0.05
CoxPH survival analysis of exemplar signatures in TCGA tumor types. Samples are divided in up- and down-groups (binomial fit or median split).
Survival analysis is performed not subtype-corrected (naive), and subtye-corrected.
SOS = Signature Outcome Separation, SO-HR = Signature Outcome Hazard Ratio, OS = outcome separation, N = number of samples.
Table shows all results with a subtype-corrected CoxPH p-value (fdr adjusted) <= 0.05
tumor type	exemplar signature	subtype-corrected SOS [unadj. pval]	subtype-corrected SOS [fdr-adj pval]	subtype-corrected SO-HR	naive SOS [unadj. pval]	naive SOS [fdr-adj pval]	naive SO-HR	survival grouping	N down	N up	N total	subtype OS [fdr-adj pval]
KIRC	X125: cortical excitatory neuron from organoids	0.000257693	0.0248674	3.64183	0.000112761	0.00272036	3.70112	median split (no bimodal fit)	474	10	607	1.44416e-06
	X184: fetal fibroblast	1.07288e-06	0.000207066	2.23099	5.3069e-12	1.02423e-09	2.87868	median split (no bimodal fit)	354	130
	X54: B cells from liver	0.000603073	0.0387977	1.83598	0.00306416	0.0219031	1.67944	median split (no bimodal fit)	382	102
	X145: pancreatic stellate cell	0.000817599	0.0394491	0.575949	1.55632e-05	0.000750926	0.503326	median split (no bimodal fit)	239	244
LAML	X92: astrocyte from brain	0.000247612	0.0428368	3.86916	1.89296e-05	0.000818705	3.59868	bimodal fit	69	20	151	0.000118341
	X112: stromal cell, metanephric cap and kidney interstitial myofibroblast from kidney	0.000531871	0.0460068	3.64914	0.00452641	0.0244709	2.25949	bimodal fit	82	24
LIHC	X88: oligodendrocyte precursor cell	8.38749e-06	0.00166072	5.316	6.56925e-07	0.000130071	5.40363	median split (no bimodal fit)	217	12	424	0.233434
	X197: embryonic stem cells	0.000416447	0.0274855	3.18155	0.000258311	0.0170486	3.11713	bimodal fit	124	25
	X30: Germ cells from testis	0.000643367	0.0318467	3.10912	0.000212723	0.0170486	3.0024	bimodal fit	106	28
	X18: Plasma cells from bone marrow	9.53736e-05	0.00944198	2.90984	0.000491969	0.019482	2.49797	median split (no bimodal fit)	207	22
PCPG	X68: Mammary epithelial cells from primary breast cancer cells and lymph node	3.66389e-05	0.00681483	5.92611	0.000313464	0.0194348	4.58548	median split (no bimodal fit)	129	51	186	0.234307
	X205: Muller cell and retinal rod cell from retinal neural layer	0.000384727	0.0357796	4.5507	2.85571e-05	0.00531162	5.19643	median split (no bimodal fit)	145	35
	X132: Endothelial cells	0.00117518	0.0455103	4.43395	0.000599204	0.027863	4.50922	median split (no bimodal fit)	151	29
	X167: Epithelial cells from lung carcinomas	0.00122339	0.0455103	4.39888	0.00145622	0.0541715	3.96968	median split (no bimodal fit)	154	26
	X54: B cells from liver	0.00147688	0.0457833	3.98122	0.000208061	0.0193497	4.61767	median split (no bimodal fit)	130	50
	X39: type I pneumocyte	0.000848978	0.0455103	0.0639212	0.0115557	0.195396	0.113194	bimodal fit	56	44
PRAD	X38: lung ciliated cell	0.000123988	0.00598243	6.414	0.00114251	0.0169619	4.69153	bimodal fit	350	10	551	0.233434
	X150: acinar cell from pancreas	6.44208e-07	0.000124332	5.22338	1.54071e-05	0.0017	4.15956	median split (no bimodal fit)	349	28
	X2: Epithelial cells from lung	0.00428471	0.0385638	5.13275	0.000305825	0.00843204	5.36127	median split (no bimodal fit)	367	10
	X164: immune from lung carcinomas	4.42491e-05	0.00284669	5.06622	0.00015988	0.00617137	3.37572	bimodal fit	266	35
	X211: Hepatocytes	0.00229831	0.0277233	4.71861	0.0060639	0.0557301	3.27197	bimodal fit	79	109
	X134: Neurons	0.00118329	0.0225279	4.02497	0.00187811	0.0217232	3.52301	median split (no bimodal fit)	363	14
	X122: erythroid lineage cell	0.000449435	0.0123916	3.89635	2.42497e-05	0.0017	4.48176	bimodal fit	165	31
	X58: innate lymphoid cell	2.15005e-05	0.0020748	3.49073	2.64248e-05	0.0017	3.29596	median split (no bimodal fit)	194	182
	X44: mast cell from lung	0.00436532	0.0385638	3.4692	0.0100795	0.0798545	2.89569	median split (no bimodal fit)	363	14
	X145: pancreatic stellate cell	0.00198402	0.0255277	3.00775	0.00983189	0.0798545	2.49009	median split (no bimodal fit)	348	29
	X205: Muller cell and retinal rod cell from retinal neural layer	0.00149221	0.0225279	2.93402	0.000825047	0.0144758	3.03278	median split (no bimodal fit)	347	30
	X166: Epithelial cells from lung carcinomas	0.00151742	0.0225279	2.59771	0.0017947	0.0217232	2.33429	median split (no bimodal fit)	211	165
	X196: induced Neural Plate Border Stem Cells from fibroblast	0.00180984	0.0249499	2.55353	0.000259098	0.00833431	2.81798	median split (bimodal fit low sample)	329	48
	X80: acinar cell	0.00118357	0.0225279	2.5356	0.000102401	0.00494086	2.92678	median split (no bimodal fit)	201	176
	X132: Endothelial cells	0.00320243	0.0343371	2.41773	0.000612816	0.0118273	2.70331	median split (no bimodal fit)	188	188
	X25: Endothelial cells and germ cells from testis	0.00277112	0.0314603	2.36009	0.00565159	0.0545379	2.12404	median split (no bimodal fit)	189	188
	X151: Alpha cells from pancreas	0.000227368	0.00731367	0.362704	0.000448624	0.0108231	0.389845	median split (no bimodal fit)	173	203
	X103: embryonic stem celll to photoreceptor cells	0.00402432	0.0385638	0.307973	0.00113866	0.0169619	0.290591	median split (no bimodal fit)	270	107
	X39: type I pneumocyte	0.00439587	0.0385638	0.292076	0.00147655	0.0203552	0.277749	bimodal fit	101	90
	X32: Peritubular myoid cells from testis	0.00142565	0.0225279	0.282655	0.0109569	0.0798545	0.399481	bimodal fit	86	104
	X87: Macrophages from brain	0.000218571	0.00731367	0.186997	0.000506759	0.0108672	0.224821	median split (no bimodal fit)	283	94
	X9: luminal epithelial cell of mammary gland	0.000597157	0.0144064	0.159138	0.002026	0.0217232	0.22399	bimodal fit	142	73

## Sheet: 2_outcome_table_p<0.25
CoxPH survival analysis of exemplar signatures in TCGA tumor types. Samples are divided in up- and down-groups (binomial fit or median split).
Survival analysis is performed not subtype-corrected (naive), and subtye-corrected.
SOS = Signature Outcome Separation, SO-HR = Signature Outcome Hazard Ratio, OS = outcome separation, N = number of samples.
Table shows all results with a subtype-corrected CoxPH p-value (fdr adjusted) <= 0.25
tumor type	exemplar signature	subtype-corrected SOS [unadj. pval]	subtype-corrected SOS [fdr-adj pval]	subtype-corrected SO-HR	naive SOS [unadj. pval]	naive SOS [fdr-adj pval]	naive SO-HR	survival grouping	N down	N up	N total
BLCA	X38	0.00473717	0.194224	0.649774	0.0243669	0.333014	0.71514	median split (no bimodal fit)	215	215	430
BLCA	X58	0.000576605	0.0730389	0.357689	0.000572707	0.0587025	0.484234	bimodal fit	135	106	430
BLCA	X113	0.00239973	0.163981	0.537436	0.00012313	0.0252416	0.475023	bimodal fit	160	122	430
BLCA	X149	0.00453874	0.194224	0.498017	0.00664166	0.272308	0.565635	bimodal fit	124	109	430
BLCA	X156	0.000712574	0.0730389	0.442786	0.00140688	0.0961365	0.517714	bimodal fit	185	100	430
COAD	X112	0.000537373	0.103176	3.45931	0.000303229	0.05822	3.52275	bimodal fit	302	13	512
KIRC	X1	0.0328536	0.20454	1.99824	0.000900239	0.0102204	2.75238	bimodal fit	220	25	607
KIRC	X8	0.0202176	0.179465	1.45028	0.00553221	0.0344424	1.54429	median split (no bimodal fit)	243	241	607
KIRC	X15	0.0232468	0.179465	1.8762	0.0029516	0.0219031	2.19756	median split (no bimodal fit)	458	26	607
KIRC	X39	0.0244623	0.181586	0.686986	0.000501106	0.00690811	0.578213	median split (no bimodal fit)	235	248	607
KIRC	X47	0.0112855	0.152326	0.574484	0.00154017	0.0139724	0.524088	bimodal fit	211	125	607
KIRC	X54	0.000603073	0.0387977	1.83598	0.00306416	0.0219031	1.67944	median split (no bimodal fit)	382	102	607
KIRC	X65	0.0216499	0.179465	1.63677	0.0117881	0.0625539	1.69391	bimodal fit	204	77	607
KIRC	X68	0.0119157	0.152326	0.555228	0.00400634	0.0276151	0.516131	median split (no bimodal fit)	391	93	607
KIRC	X76	0.00759477	0.146579	2.07061	0.000695252	0.00894558	2.35037	bimodal fit	218	35	607
KIRC	X78	0.0288015	0.20454	0.149764	0.0146015	0.0687338	0.12694	bimodal fit	427	19	607
KIRC	X81	0.0313924	0.20454	1.42828	0.0409373	0.123966	1.3831	median split (no bimodal fit)	315	169	607
KIRC	X91	0.0110692	0.152326	2.01452	0.000436327	0.00678245	2.33796	bimodal fit	302	40	607
KIRC	X93	0.0133525	0.152326	2.43035	0.000441084	0.00678245	3.33776	median split (no bimodal fit)	472	12	607
KIRC	X102	0.0230009	0.179465	1.44242	0.0199149	0.0831867	1.43949	median split (no bimodal fit)	245	238	607
KIRC	X104	0.0215015	0.179465	0.691093	0.0011177	0.0113534	0.599804	median split (no bimodal fit)	235	248	607
KIRC	X125	0.000257693	0.0248674	3.64183	0.000112761	0.00272036	3.70112	median split (no bimodal fit)	474	10	607
KIRC	X132	0.0153845	0.158358	1.82094	0.000164843	0.00346072	2.44715	median split (no bimodal fit)	451	33	607
KIRC	X145	0.000817599	0.0394491	0.575949	1.55632e-05	0.000750926	0.503326	median split (no bimodal fit)	239	244	607
KIRC	X149	0.00208216	0.0669763	2.28945	4.82922e-05	0.00133149	2.25272	bimodal fit	183	79	607
KIRC	X151	0.0134174	0.152326	1.53158	4.81654e-05	0.00133149	1.87058	median split (no bimodal fit)	306	178	607
KIRC	X152	0.00145764	0.0562649	1.73838	1.04505e-06	0.000100847	2.1531	median split (no bimodal fit)	257	227	607
KIRC	X166	0.00301545	0.0831403	1.6293	2.8892e-05	0.00111523	1.93735	median split (no bimodal fit)	247	236	607
KIRC	X178	0.0325252	0.20454	1.52507	0.0265341	0.0914478	1.53085	median split (no bimodal fit)	401	83	607
KIRC	X182	0.0126774	0.152326	1.73133	0.0139074	0.0672478	1.67899	bimodal fit	217	73	607
KIRC	X184	1.07288e-06	0.000207066	2.23099	5.3069e-12	1.02423e-09	2.87868	median split (no bimodal fit)	354	130	607
KIRC	X200	0.00590977	0.126732	1.56534	0.00422817	0.0281392	1.58429	median split (no bimodal fit)	343	141	607
KIRC	X201	0.0165795	0.159992	1.90793	0.0116985	0.0625539	1.95837	median split (no bimodal fit)	456	28	607
KIRC	X204	0.0309485	0.20454	0.706914	0.025072	0.0906736	0.703534	median split (no bimodal fit)	242	241	607
KIRC	X206	0.00534316	0.126732	0.633925	1.26746e-05	0.000750926	0.507631	median split (no bimodal fit)	224	259	607
KIRC	X212	0.00859619	0.150824	0.649512	0.000179312	0.00346072	0.554514	median split (no bimodal fit)	234	249	607
KIRC	X216	0.0155896	0.158358	1.96199	0.00159271	0.0139724	2.36485	median split (no bimodal fit)	460	24	607
KIRP	X32	0.00153948	0.0949345	7.43855	0.990567	0.99595	1.00531	bimodal fit	56	56	321
KIRP	X167	0.00055891	0.0754768	3.744	0.155341	0.463516	1.65294	median split (no bimodal fit)	102	86	321
KIRP	X177	0.000815966	0.0754768	4.19199	0.0114949	0.129538	2.81893	median split (bimodal fit low sample)	168	21	321
LAML	X10	0.0119035	0.176396	3.76462	0.00648722	0.0330085	2.27016	bimodal fit	45	34	151
LAML	X23	0.00390526	0.0965157	2.13593	1.69694e-05	0.000818705	2.58618	median split (no bimodal fit)	75	74	151
LAML	X40	0.0122356	0.176396	1.91563	0.0154793	0.0569769	1.68975	median split (no bimodal fit)	80	70	151
LAML	X45	0.00122173	0.0704529	3.35905	2.92612e-05	0.00101244	3.47857	bimodal fit	45	34	151
LAML	X77	0.0219437	0.237351	1.75347	0.000151294	0.00258008	2.31443	median split (no bimodal fit)	75	74	151
LAML	X92	0.000247612	0.0428368	3.86916	1.89296e-05	0.000818705	3.59868	bimodal fit	69	20	151
LAML	X97	0.0168289	0.207957	3.13218	0.0298511	0.0974385	2.19236	bimodal fit	58	18	151
LAML	X106	0.0136865	0.182136	0.537844	0.0470654	0.127224	0.647676	median split (no bimodal fit)	74	75	151
LAML	X112	0.000531871	0.0460068	3.64914	0.00452641	0.0244709	2.25949	bimodal fit	82	24	151
LAML	X133	0.0251469	0.247293	2.12906	0.00384217	0.0229205	2.34412	bimodal fit	50	35	151
LAML	X144	0.00554247	0.119856	2.04255	4.87035e-05	0.00140428	2.42889	median split (no bimodal fit)	75	74	151
LAML	X147	0.0104914	0.176396	2.86295	3.18774e-06	0.000551479	4.41283	bimodal fit	33	46	151
LAML	X157	0.00246829	0.071169	4.67069	1.38287e-05	0.000818705	4.39176	bimodal fit	34	45	151
LAML	X170	0.00194891	0.071169	3.14824	0.00128785	0.0101272	2.73657	median split (no bimodal fit)	135	15	151
LAML	X174	0.0285888	0.247293	2.55013	0.00022006	0.00293133	3.01938	bimodal fit	40	36	151
LAML	X185	0.0219515	0.237351	1.72751	0.0139392	0.0560811	1.71008	median split (no bimodal fit)	74	75	151
LAML	X186	0.00928644	0.176396	2.44395	0.000387955	0.00447442	2.87781	bimodal fit	50	34	151
LAML	X197	0.0263255	0.247293	2.77476	0.000102133	0.00220862	3.59399	bimodal fit	34	49	151
LAML	X199	0.00209929	0.071169	3.94706	0.000220273	0.00293133	3.84681	bimodal fit	67	13	151
LAML	X211	0.0283354	0.247293	2.39611	0.00119556	0.0101272	2.66922	bimodal fit	50	32	151
LGG	X1	0.00832304	0.199753	1.58725	0.0870859	0.190006	1.27009	median split (no bimodal fit)	261	264	529
LGG	X8	0.00692927	0.199753	1.54455	3.30374e-05	0.000352398	1.78613	median split (no bimodal fit)	261	264	529
LGG	X18	0.00294069	0.199753	0.574381	4.54429e-06	8.72504e-05	0.486973	median split (no bimodal fit)	330	196	529
LGG	X23	0.00341678	0.199753	1.5398	0.000935558	0.00528315	1.58773	median split (no bimodal fit)	262	263	529
LGG	X61	0.00675023	0.199753	0.673872	0.0129587	0.0444298	0.706551	median split (no bimodal fit)	262	263	529
LGG	X109	0.00749667	0.199753	1.51223	0.966317	0.986877	1.00593	median split (no bimodal fit)	262	263	529
LGG	X132	0.00787258	0.199753	1.57125	1.25798e-09	6.03831e-08	2.44305	median split (no bimodal fit)	410	116	529
LGG	X159	0.00700224	0.199753	2.11217	1.07091e-11	1.02807e-09	4.74413	bimodal fit	460	26	529
LIHC	X4	0.00315659	0.0716726	2.29818	0.00159576	0.0451372	2.37992	bimodal fit	99	36	424
LIHC	X6	0.0200115	0.208541	1.54739	0.0221139	0.172493	1.5338	median split (no bimodal fit)	120	109	424
LIHC	X8	0.0322544	0.24563	1.50228	0.037754	0.234548	1.47637	median split (no bimodal fit)	127	102	424
LIHC	X12	0.016756	0.202195	2.04277	0.00248201	0.0614296	2.3537	bimodal fit	104	34	424
LIHC	X18	9.53736e-05	0.00944198	2.90984	0.000491969	0.019482	2.49797	median split (no bimodal fit)	207	22	424
LIHC	X24	0.00361983	0.0716726	1.83707	0.00410886	0.0813555	1.80813	median split (no bimodal fit)	177	52	424
LIHC	X30	0.000643367	0.0318467	3.10912	0.000212723	0.0170486	3.0024	bimodal fit	106	28	424
LIHC	X43	0.0173602	0.202195	1.86883	0.0193773	0.172493	1.81424	bimodal fit	78	50	424
LIHC	X67	0.00329093	0.0716726	1.96973	0.00859367	0.113436	1.81368	median split (no bimodal fit)	191	38	424
LIHC	X72	0.00331994	0.0716726	2.55874	0.000369531	0.0182918	2.9572	bimodal fit	152	19	424
LIHC	X74	0.0277738	0.233008	2.97464	0.040226	0.234548	2.27536	bimodal fit	113	14	424
LIHC	X76	0.0222053	0.219832	1.92388	0.00830104	0.113436	2.10849	bimodal fit	118	30	424
LIHC	X81	0.00805186	0.132856	1.65622	0.00487538	0.0877568	1.69185	median split (no bimodal fit)	118	111	424
LIHC	X88	8.38749e-06	0.00166072	5.316	6.56925e-07	0.000130071	5.40363	median split (no bimodal fit)	217	12	424
LIHC	X100	0.0282369	0.233008	1.80848	0.0267997	0.189513	1.79007	bimodal fit	89	40	424
LIHC	X102	0.0233533	0.220188	2.03226	0.00784953	0.113436	2.17861	bimodal fit	99	25	424
LIHC	X108	0.0114705	0.162226	2.10374	0.0112434	0.137574	2.04515	bimodal fit	91	31	424
LIHC	X129	0.0302501	0.239581	1.68341	0.022789	0.172493	1.71376	bimodal fit	94	51	424
LIHC	X133	0.00361362	0.0716726	2.13657	0.000614679	0.0202844	2.34644	bimodal fit	101	41	424
LIHC	X141	0.0282434	0.233008	2.06016	0.0235217	0.172493	1.95335	bimodal fit	103	29	424
LIHC	X172	0.0193034	0.208541	2.59066	0.0381141	0.234548	2.03015	bimodal fit	115	19	424
LIHC	X180	0.0110174	0.162226	2.11541	0.00849257	0.113436	2.07797	bimodal fit	129	29	424
LIHC	X188	0.00206818	0.0716726	2.41299	0.00323747	0.0712243	2.11348	bimodal fit	103	38	424
LIHC	X191	0.0132318	0.174659	2.28669	0.0134479	0.140141	2.17571	bimodal fit	101	26	424
LIHC	X197	0.000416447	0.0274855	3.18155	0.000258311	0.0170486	3.11713	bimodal fit	124	25	424
LIHC	X201	0.00683132	0.122964	2.15245	0.0161433	0.152208	1.90816	median split (no bimodal fit)	195	34	424
LUAD	X65	0.00225765	0.178968	2.15235	0.00260253	0.128175	2.0332	bimodal fit	103	55	585
LUAD	X134	0.000649855	0.128021	3.81467	8.03166e-07	0.000158224	5.77249	bimodal fit	251	11	585
LUAD	X180	0.00272541	0.178968	2.16928	0.000161596	0.0106115	2.48406	bimodal fit	186	43	585
PCPG	X39	0.000848978	0.0455103	0.0639212	0.0115557	0.195396	0.113194	bimodal fit	56	44	186
PCPG	X54	0.00147688	0.0457833	3.98122	0.000208061	0.0193497	4.61767	median split (no bimodal fit)	130	50	186
PCPG	X68	3.66389e-05	0.00681483	5.92611	0.000313464	0.0194348	4.58548	median split (no bimodal fit)	129	51	186
PCPG	X101	0.00647724	0.172109	3.3638	0.00941007	0.194475	2.98408	median split (no bimodal fit)	118	62	186
PCPG	X132	0.00117518	0.0455103	4.43395	0.000599204	0.027863	4.50922	median split (no bimodal fit)	151	29	186
PCPG	X167	0.00122339	0.0455103	4.39888	0.00145622	0.0541715	3.96968	median split (no bimodal fit)	154	26	186
PCPG	X205	0.000384727	0.0357796	4.5507	2.85571e-05	0.00531162	5.19643	median split (no bimodal fit)	145	35	186
PRAD	X2	0.00428471	0.0385638	5.13275	0.000305825	0.00843204	5.36127	median split (no bimodal fit)	367	10	551
PRAD	X9	0.000597157	0.0144064	0.159138	0.002026	0.0217232	0.22399	bimodal fit	142	73	551
PRAD	X15	0.0429261	0.197256	1.21614e-08	0.0434951	0.204745	1.33738e-08	bimodal fit	294	27	551
PRAD	X17	0.0603602	0.247862	0.456611	0.224867	0.482215	0.611203	bimodal fit	129	61	551
PRAD	X25	0.00277112	0.0314603	2.36009	0.00565159	0.0545379	2.12404	median split (no bimodal fit)	189	188	551
PRAD	X32	0.00142565	0.0225279	0.282655	0.0109569	0.0798545	0.399481	bimodal fit	86	104	551
PRAD	X35	0.0280201	0.161179	0.320179	0.045501	0.209088	0.36536	bimodal fit	250	55	551
PRAD	X38	0.000123988	0.00598243	6.414	0.00114251	0.0169619	4.69153	bimodal fit	350	10	551
PRAD	X39	0.00439587	0.0385638	0.292076	0.00147655	0.0203552	0.277749	bimodal fit	101	90	551
PRAD	X44	0.00436532	0.0385638	3.4692	0.0100795	0.0798545	2.89569	median split (no bimodal fit)	363	14	551
PRAD	X50	0.0479113	0.215044	2.28271	0.0345131	0.17529	2.32087	bimodal fit	304	22	551
PRAD	X58	2.15005e-05	0.0020748	3.49073	2.64248e-05	0.0017	3.29596	median split (no bimodal fit)	194	182	551
PRAD	X61	0.030656	0.161179	0.55622	0.0719617	0.260402	0.622936	median split (no bimodal fit)	151	225	551
PRAD	X80	0.00118357	0.0225279	2.5356	0.000102401	0.00494086	2.92678	median split (no bimodal fit)	201	176	551
PRAD	X86	0.0350023	0.173217	0.568042	0.0365726	0.180988	0.57464	median split (no bimodal fit)	172	204	551
PRAD	X87	0.000218571	0.00731367	0.186997	0.000506759	0.0108672	0.224821	median split (no bimodal fit)	283	94	551
PRAD	X91	0.0173983	0.129149	1.91245	0.0188299	0.117231	1.85888	median split (no bimodal fit)	232	144	551
PRAD	X95	0.0224539	0.154771	1.98685	0.0227742	0.131575	1.96045	median split (no bimodal fit)	317	60	551
PRAD	X98	0.025918	0.161179	0.33099	0.0111713	0.0798545	0.290426	median split (no bimodal fit)	309	68	551
PRAD	X103	0.00402432	0.0385638	0.307973	0.00113866	0.0169619	0.290591	median split (no bimodal fit)	270	107	551
PRAD	X104	0.0211236	0.150995	2.40476	0.01862	0.117231	2.30174	bimodal fit	124	73	551
PRAD	X106	0.0308996	0.161179	0.486224	0.0216176	0.130381	0.4701	median split (no bimodal fit)	253	124	551
PRAD	X107	0.0288264	0.161179	0.233519	0.0728587	0.260402	0.404587	bimodal fit	251	42	551
PRAD	X109	0.0401902	0.189188	1.74399	0.0471857	0.211787	1.68297	median split (no bimodal fit)	241	136	551
PRAD	X114	0.0331814	0.168527	2.49991	0.0342777	0.17529	2.35551	bimodal fit	197	40	551
PRAD	X116	0.0523539	0.223061	0.464609	0.0618866	0.259655	0.502565	bimodal fit	184	74	551
PRAD	X122	0.000449435	0.0123916	3.89635	2.42497e-05	0.0017	4.48176	bimodal fit	165	31	551
PRAD	X130	0.0254218	0.161179	0.406783	0.0425755	0.204745	0.454514	bimodal fit	121	93	551
PRAD	X132	0.00320243	0.0343371	2.41773	0.000612816	0.0118273	2.70331	median split (no bimodal fit)	188	188	551
PRAD	X133	0.0302794	0.161179	0.444109	0.0260646	0.143728	0.46028	bimodal fit	89	124	551
PRAD	X134	0.00118329	0.0225279	4.02497	0.00187811	0.0217232	3.52301	median split (no bimodal fit)	363	14	551
PRAD	X141	0.0123075	0.0950136	3.077	0.00192534	0.0217232	3.42745	bimodal fit	142	35	551
PRAD	X144	0.0278934	0.161179	2.34303	0.0273434	0.146591	2.18168	bimodal fit	107	98	551
PRAD	X145	0.00198402	0.0255277	3.00775	0.00983189	0.0798545	2.49009	median split (no bimodal fit)	348	29	551
PRAD	X146	0.00964495	0.0775615	2.003	0.00353527	0.0359109	2.15799	median split (no bimodal fit)	211	166	551
PRAD	X147	0.0499298	0.21901	1.73585	0.0162282	0.108002	1.8824	median split (no bimodal fit)	211	165	551
PRAD	X150	6.44208e-07	0.000124332	5.22338	1.54071e-05	0.0017	4.15956	median split (no bimodal fit)	349	28	551
PRAD	X151	0.000227368	0.00731367	0.362704	0.000448624	0.0108231	0.389845	median split (no bimodal fit)	173	203	551
PRAD	X164	4.42491e-05	0.00284669	5.06622	0.00015988	0.00617137	3.37572	bimodal fit	266	35	551
PRAD	X166	0.00151742	0.0225279	2.59771	0.0017947	0.0217232	2.33429	median split (no bimodal fit)	211	165	551
PRAD	X170	0.0268558	0.161179	0.531522	0.0483228	0.211961	0.573543	median split (no bimodal fit)	213	163	551
PRAD	X172	0.0398467	0.189188	2.20405	0.010394	0.0798545	2.4498	bimodal fit	142	50	551
PRAD	X179	0.0531648	0.223061	0.439522	0.169773	0.42008	0.568405	bimodal fit	46	156	551
PRAD	X196	0.00180984	0.0249499	2.55353	0.000259098	0.00833431	2.81798	median split (bimodal fit low sample)	329	48	551
PRAD	X205	0.00149221	0.0225279	2.93402	0.000825047	0.0144758	3.03278	median split (no bimodal fit)	347	30	551
PRAD	X207	0.00731855	0.0614122	2.19983	0.00724158	0.0635284	2.09681	median split (no bimodal fit)	190	187	551
PRAD	X211	0.00229831	0.0277233	4.71861	0.0060639	0.0557301	3.27197	bimodal fit	79	109	551
READ	X53	0.000763752	0.139767	6.10995	0.00219251	0.40123	5.05236	bimodal fit	58	20	177
SARC	X35	0.00205789	0.131019	1.84041	0.000183603	0.0350682	2.0281	median split (no bimodal fit)	146	66	265
SARC	X39	0.00179772	0.131019	0.436567	0.0018194	0.165979	0.463432	median split (no bimodal fit)	163	49	265
SARC	X118	0.00127469	0.131019	0.437794	0.002607	0.165979	0.483744	median split (no bimodal fit)	153	59	265
THYM	X100	0.000487001	0.0842512	0.0944831	0.00398711	0.229923	0.230317	median split (no bimodal fit)	59	58	121
UCS	X30	0.00868678	0.220065	2.59754	0.00779934	0.2371	2.48336	median split (bimodal fit low sample)	28	28	56
UCS	X141	0.00225088	0.128975	3.03044	0.00146924	0.132621	2.99216	median split (no bimodal fit)	28	28	56
UCS	X146	0.00339407	0.128975	12.5208	0.0205555	0.30102	4.02793	bimodal fit	11	17	56
UCS	X166	0.00282453	0.128975	2.99702	0.00365398	0.152969	2.73676	median split (bimodal fit low sample)	28	28	56
UCS	X201	0.00097457	0.128975	3.91151	0.00174502	0.132621	2.91443	median split (bimodal fit low sample)	28	28	56
UCS	X210	0.00515	0.15656	2.75631	0.0040255	0.152969	2.63703	median split (no bimodal fit)	28	28	56
UVM	X36	0.00271501	0.210413	0.173633	0.523043	0.737016	1.28127	median split (bimodal fit low sample)	40	40	80
UVM	X84	0.0015654	0.210413	7.58056e-10	0.00426413	0.0550784	3.76702	bimodal fit	32	12	80

## Sheet: 3_outcome_table_full
CoxPH survival analysis of exemplar signatures in TCGA tumor types. Samples are divided in up- and down-groups (binomial fit or median split).
Survival analysis is performed not subtype-corrected (naive), and subtye-corrected.
SOS = Signature Outcome Separation, SO-HR = Signature Outcome Hazard Ratio, OS = outcome separation, N = number of samples.
Table shows all results. Each sample group (N down, N up) has to be >= 10 samples.
tumor type	exemplar signature	subtype-corrected SOS [unadj. pval]	subtype-corrected SOS [fdr-adj pval]	subtype-corrected SO-HR	naive SOS [unadj. pval]	naive SOS [fdr-adj pval]	naive SO-HR	survival grouping	N down	N up	N total
ACC	X1	0.324702	0.838559	1.40956	0.699133	0.820316	0.882612	median split (bimodal fit low sample)	38	38	79
ACC	X2	0.346932	0.838559	0.597902	0.0818149	0.293465	0.410593	median split (no bimodal fit)	62	14	79
ACC	X3	0.898789	0.982527	0.957865	0.318856	0.583683	0.726832	median split (no bimodal fit)	36	39	79
ACC	X4	0.363664	0.838559	0.616305	0.28832	0.559636	1.62302	bimodal fit	15	27	79
ACC	X5	0.0519191	0.507654	0.520038	0.227167	0.521745	0.672103	median split (no bimodal fit)	44	32	79
ACC	X6	0.34901	0.838559	1.39111	0.230461	0.521745	1.4736	median split (no bimodal fit)	37	38	79
ACC	X8	0.382255	0.838559	0.670358	0.533056	0.738724	0.763287	bimodal fit	14	24	79
ACC	X10	0.601787	0.890038	0.836763	0.462864	0.702276	1.27	median split (no bimodal fit)	47	29	79
ACC	X11	0.636388	0.892203	0.81272	0.928638	0.951008	0.963785	bimodal fit	22	19	79
ACC	X12	0.196462	0.796041	1.53648	0.513782	0.727781	1.2362	median split (no bimodal fit)	39	36	79
ACC	X13	0.738986	0.90964	1.15995	0.471363	0.70252	1.36904	bimodal fit	39	10	79
ACC	X14	0.0461786	0.493255	2.27984	0.0705792	0.293465	1.98075	bimodal fit	25	22	79
ACC	X15	0.0186035	0.411386	0.315637	0.0372337	0.192739	0.424936	median split (no bimodal fit)	56	20	79
ACC	X16	0.967069	0.992859	0.974403	0.0481087	0.235198	0.351218	bimodal fit	30	10	79
ACC	X17	0.433226	0.838559	0.656689	0.499188	0.71464	1.35494	bimodal fit	18	23	79
ACC	X18	0.82964	0.960128	1.09732	0.289357	0.559636	1.55315	median split (no bimodal fit)	66	10	79
ACC	X19	0.466801	0.838559	0.703529	0.913457	0.950698	1.05226	bimodal fit	40	13	79
ACC	X20	0.727602	0.90964	0.843797	0.794307	0.890433	0.88244	median split (no bimodal fit)	66	10	79
ACC	X21	0.912434	0.987745	0.944462	0.605767	0.745559	0.772484	bimodal fit	26	16	79
ACC	X22	0.0468995	0.493255	0.422563	0.556358	0.743644	1.24064	median split (bimodal fit low sample)	59	17	79
ACC	X23	0.0213827	0.418151	2.23155	0.313896	0.581534	1.39036	median split (no bimodal fit)	37	38	79
ACC	X24	0.257809	0.796041	0.679486	0.0238949	0.15576	0.481056	median split (no bimodal fit)	38	38	79
ACC	X26	0.763454	0.914067	1.1077	0.107718	0.31284	1.67726	median split (no bimodal fit)	43	33	79
ACC	X27	0.856478	0.960128	0.774597	0.00603688	0.0664057	0.101382	bimodal fit	32	10	79
ACC	X28	0.914787	0.987745	1.03727	0.326831	0.586962	0.72571	median split (bimodal fit low sample)	37	38	79
ACC	X29	0.300201	0.838559	1.43284	0.779149	0.884712	1.09706	median split (no bimodal fit)	48	28	79
ACC	X30	0.224633	0.796041	1.67508	0.0749431	0.293465	2.04392	bimodal fit	25	24	79
ACC	X31	0.176414	0.796041	0.60528	0.591584	0.745559	1.21042	median split (bimodal fit low sample)	57	19	79
ACC	X32	0.587982	0.890038	0.829418	0.0814067	0.293465	0.564628	median split (no bimodal fit)	37	38	79
ACC	X33	0.160708	0.796041	0.630919	0.440854	0.697245	0.780536	median split (no bimodal fit)	37	38	79
ACC	X34	0.234626	0.796041	1.6157	0.00115739	0.0291002	2.98608	median split (no bimodal fit)	37	38	79
ACC	X35	0.926115	0.992859	1.04113	0.360952	0.627256	1.46377	median split (no bimodal fit)	64	12	79
ACC	X36	0.0295352	0.493255	2.077	0.0814507	0.293465	1.76782	median split (bimodal fit low sample)	38	37	79
ACC	X37	0.430362	0.838559	1.33028	0.372361	0.63015	0.742846	median split (no bimodal fit)	43	33	79
ACC	X38	0.546904	0.875047	1.24593	0.48192	0.70252	1.28451	median split (no bimodal fit)	56	20	79
ACC	X39	0.00990707	0.411386	0.379448	0.000120938	0.00709506	0.283965	median split (bimodal fit low sample)	36	39	79
ACC	X41	0.37527	0.838559	0.644523	0.231096	0.521745	0.581766	bimodal fit	12	26	79
ACC	X42	0.352206	0.838559	0.568147	0.208291	0.521745	0.476981	median split (bimodal fit low sample)	65	11	79
ACC	X43	0.51298	0.849368	1.24851	0.282445	0.559636	1.41829	median split (no bimodal fit)	37	39	79
ACC	X45	0.847086	0.960128	0.905096	0.788119	0.88916	1.1314	bimodal fit	14	24	79
ACC	X46	0.623392	0.892203	1.31438	0.2574	0.539314	0.590493	bimodal fit	21	17	79
ACC	X47	0.981577	0.992859	0.992197	0.181072	0.478677	0.651234	median split (no bimodal fit)	36	39	79
ACC	X48	0.895418	0.982527	0.954763	0.307837	0.578497	0.717589	median split (no bimodal fit)	37	38	79
ACC	X49	0.482274	0.838559	0.666073	0.568069	0.743644	0.730895	bimodal fit	40	10	79
ACC	X50	0.735906	0.90964	0.846766	0.832545	0.904524	1.10026	bimodal fit	53	10	79
ACC	X51	0.415824	0.838559	1.45326	0.231017	0.521745	1.68055	bimodal fit	24	17	79
ACC	X52	0.114887	0.722144	0.498012	0.197823	0.504591	0.568379	median split (no bimodal fit)	59	17	79
ACC	X53	0.0146945	0.411386	3.33452	0.812296	0.904524	1.11702	bimodal fit	44	12	79
ACC	X54	0.0927499	0.680166	1.75205	0.0833708	0.293465	1.74602	median split (bimodal fit low sample)	37	38	79
ACC	X58	0.398697	0.838559	0.741058	0.219103	0.521745	1.49462	median split (no bimodal fit)	38	37	79
ACC	X59	0.454159	0.838559	1.42884	0.593615	0.745559	1.27141	bimodal fit	34	11	79
ACC	X60	0.257196	0.796041	1.46993	0.96274	0.968241	1.01512	median split (no bimodal fit)	37	38	79
ACC	X61	0.530832	0.857123	1.23838	0.424614	0.685615	1.29732	median split (no bimodal fit)	38	37	79
ACC	X64	0.175659	0.796041	1.57388	0.0753014	0.293465	1.76047	median split (no bimodal fit)	46	30	79
ACC	X65	0.183457	0.796041	1.88818	0.834395	0.904524	1.09488	bimodal fit	29	15	79
ACC	X66	0.0624579	0.566483	2.02617	0.00784687	0.0767249	2.36923	median split (no bimodal fit)	55	21	79
ACC	X67	0.399866	0.838559	1.32975	0.455586	0.697245	1.27879	median split (no bimodal fit)	49	27	79
ACC	X68	0.695768	0.900406	0.799733	0.523499	0.731236	0.719056	bimodal fit	29	13	79
ACC	X71	0.878325	0.972234	1.07324	0.555552	0.743644	0.767509	bimodal fit	27	19	79
ACC	X72	0.257657	0.796041	1.51117	0.960551	0.968241	1.01746	median split (bimodal fit low sample)	52	24	79
ACC	X73	0.690263	0.900406	0.872794	0.23313	0.521745	0.679698	median split (no bimodal fit)	38	37	79
ACC	X74	0.155657	0.796041	0.609805	0.643071	0.777585	0.859084	median split (bimodal fit low sample)	37	38	79
ACC	X75	0.488205	0.838559	1.26895	0.0451967	0.227275	1.92134	median split (no bimodal fit)	54	22	79
ACC	X76	0.37021	0.838559	1.63254	0.266948	0.552739	1.69661	bimodal fit	14	26	79
ACC	X77	0.175776	0.796041	1.68951	0.738295	0.849281	0.896885	median split (bimodal fit low sample)	38	37	79
ACC	X80	0.245987	0.796041	0.519741	0.695971	0.820316	0.815074	bimodal fit	30	11	79
ACC	X81	0.222657	0.796041	0.66822	0.822771	0.904524	0.93046	median split (bimodal fit low sample)	36	39	79
ACC	X83	0.178078	0.796041	1.62436	0.938841	0.955122	1.02706	median split (no bimodal fit)	53	23	79
ACC	X84	0.474569	0.838559	0.785261	0.0862002	0.297475	0.577907	median split (no bimodal fit)	37	38	79
ACC	X85	0.441375	0.838559	1.47539	0.570183	0.743644	0.766786	bimodal fit	32	14	79
ACC	X86	0.734455	0.90964	0.876078	0.57069	0.743644	1.24127	median split (no bimodal fit)	59	17	79
ACC	X87	0.558396	0.885384	0.740403	0.333404	0.592719	0.630589	median split (bimodal fit low sample)	65	11	79
ACC	X89	0.0751872	0.575346	1.83672	0.257228	0.539314	1.44127	median split (no bimodal fit)	37	38	79
ACC	X91	0.34325	0.838559	0.728231	0.929394	0.951008	1.02919	median split (bimodal fit low sample)	38	37	79
ACC	X92	0.0122584	0.411386	0.225685	0.101956	0.31284	0.494585	bimodal fit	17	22	79
ACC	X94	0.00190721	0.33567	3.36953	0.0114521	0.0959795	2.44213	median split (bimodal fit low sample)	61	15	79
ACC	X96	0.592093	0.890038	1.21629	0.649905	0.778117	1.17068	median split (no bimodal fit)	55	21	79
ACC	X97	0.064373	0.566483	3.37783	0.00354015	0.0479281	4.89111	bimodal fit	21	14	79
ACC	X98	0.500249	0.838559	1.33314	0.843207	0.904905	0.920715	median split (no bimodal fit)	62	14	79
ACC	X99	0.644455	0.892203	1.29036	0.874637	0.921774	0.921613	bimodal fit	30	10	79
ACC	X100	0.496189	0.838559	0.627184	0.00723687	0.0749229	0.213078	bimodal fit	22	15	79
ACC	X101	0.959598	0.992859	1.01737	0.270306	0.553185	0.697625	median split (no bimodal fit)	38	37	79
ACC	X102	0.591362	0.890038	0.824927	0.0309309	0.181461	0.487244	median split (no bimodal fit)	39	37	79
ACC	X103	0.466575	0.838559	0.693475	0.302056	0.577846	1.59977	bimodal fit	35	11	79
ACC	X104	0.750158	0.90964	1.18508	0.918288	0.950698	0.948755	bimodal fit	25	10	79
ACC	X105	0.961842	0.992859	1.01612	0.10229	0.31284	1.68031	median split (no bimodal fit)	42	34	79
ACC	X106	0.662961	0.892203	1.17061	0.079522	0.293465	1.76025	median split (no bimodal fit)	37	39	79
ACC	X107	0.0995238	0.692944	0.437533	0.00572749	0.0664057	0.29433	bimodal fit	36	19	79
ACC	X108	0.976233	0.992859	0.99007	0.454263	0.697245	0.783625	median split (no bimodal fit)	42	34	79
ACC	X109	0.229501	0.796041	1.50576	0.148537	0.407665	1.60495	median split (no bimodal fit)	37	38	79
ACC	X111	0.34957	0.838559	0.637796	0.871654	0.921774	0.929806	bimodal fit	32	13	79
ACC	X112	0.00682435	0.411386	0.376589	0.00137517	0.0298373	0.352265	median split (no bimodal fit)	37	38	79
ACC	X113	0.430405	0.838559	1.31387	0.075354	0.293465	1.77581	median split (bimodal fit low sample)	51	25	79
ACC	X114	0.46317	0.838559	1.3695	0.150558	0.407665	1.79519	bimodal fit	27	15	79
ACC	X116	0.516377	0.849368	1.23511	0.590644	0.745559	1.18825	median split (no bimodal fit)	40	36	79
ACC	X117	0.850276	0.960128	0.9304	0.0154869	0.109429	0.445915	median split (bimodal fit low sample)	37	38	79
ACC	X119	0.629026	0.892203	0.847947	0.837713	0.904524	1.06894	median split (no bimodal fit)	38	37	79
ACC	X120	0.854676	0.960128	0.933034	0.482983	0.70252	1.29365	median split (no bimodal fit)	59	17	79
ACC	X121	0.232823	0.796041	1.61046	0.605191	0.745559	1.21929	median split (no bimodal fit)	60	16	79
ACC	X122	0.484861	0.838559	0.79004	0.239241	0.521745	0.682899	median split (no bimodal fit)	38	37	79
ACC	X123	0.0433267	0.493255	1.99324	0.43365	0.69384	1.28479	median split (no bimodal fit)	39	36	79
ACC	X125	0.0115924	0.411386	0.358943	0.588177	0.745559	1.19385	median split (no bimodal fit)	37	38	79
ACC	X126	0.0186994	0.411386	2.35503	0.000865638	0.025392	3.0031	median split (no bimodal fit)	38	37	79
ACC	X127	0.139921	0.796041	0.245128	0.0145858	0.109429	0.124156	median split (no bimodal fit)	66	10	79
ACC	X128	0.616016	0.892203	1.24978	0.10814	0.31284	1.95895	bimodal fit	56	10	79
ACC	X129	0.529914	0.857123	0.794433	0.605754	0.745559	1.20154	median split (no bimodal fit)	56	20	79
ACC	X130	0.397583	0.838559	1.37996	0.0593403	0.274224	0.543781	median split (no bimodal fit)	37	38	79
ACC	X133	0.237228	0.796041	1.49457	0.105251	0.31284	1.69438	median split (bimodal fit low sample)	37	38	79
ACC	X134	0.151974	0.796041	1.62514	0.108428	0.31284	1.66848	median split (no bimodal fit)	47	29	79
ACC	X136	0.779689	0.920975	0.90152	0.0606251	0.274224	0.52675	median split (no bimodal fit)	44	32	79
ACC	X137	0.500277	0.838559	0.800598	0.888588	0.930902	0.955621	median split (no bimodal fit)	44	32	79
ACC	X138	0.69392	0.900406	1.14221	0.51689	0.727781	0.809638	median split (no bimodal fit)	44	32	79
ACC	X139	0.587346	0.890038	1.24894	0.278275	0.559636	0.663427	median split (no bimodal fit)	54	22	79
ACC	X140	0.127877	0.776082	0.287144	1.4677e-06	0.000258314	0.0824954	bimodal fit	23	19	79
ACC	X141	0.3803	0.838559	1.71404	0.000444839	0.0156583	6.21696	bimodal fit	21	10	79
ACC	X142	0.779211	0.920975	1.10362	0.623694	0.762293	0.847949	median split (bimodal fit low sample)	48	28	79
ACC	X143	0.314508	0.838559	0.695579	0.00426321	0.0535947	0.398293	median split (bimodal fit low sample)	36	39	79
ACC	X144	0.345169	0.838559	1.38882	0.215692	0.521745	1.50095	median split (no bimodal fit)	38	37	79
ACC	X145	0.490332	0.838559	0.682003	0.0270043	0.169741	0.328888	median split (bimodal fit low sample)	59	17	79
ACC	X146	0.303933	0.838559	0.708254	0.218203	0.521745	0.670252	median split (no bimodal fit)	38	37	79
ACC	X147	0.60083	0.890038	0.833969	0.819251	0.904524	1.07712	median split (bimodal fit low sample)	37	38	79
ACC	X148	0.669152	0.892203	0.866282	0.87409	0.921774	1.05224	median split (no bimodal fit)	37	38	79
ACC	X149	0.838949	0.960128	1.06964	0.645042	0.777585	1.15927	median split (no bimodal fit)	39	36	79
ACC	X150	0.241347	0.796041	1.50159	0.321689	0.583683	1.39383	median split (no bimodal fit)	52	24	79
ACC	X152	0.85362	0.960128	1.06357	0.380027	0.63141	1.32509	median split (no bimodal fit)	38	37	79
ACC	X154	0.941499	0.992859	0.972526	0.106462	0.31284	1.76607	median split (no bimodal fit)	60	16	79
ACC	X156	0.370838	0.838559	0.732931	0.773576	0.884087	0.910442	median split (no bimodal fit)	38	37	79
ACC	X157	0.327513	0.838559	1.42198	0.363523	0.627256	0.742037	median split (no bimodal fit)	41	35	79
ACC	X158	0.234567	0.796041	0.612062	0.000377191	0.0156583	0.301367	median split (no bimodal fit)	41	35	79
ACC	X160	0.340142	0.838559	1.60806	0.0281824	0.171038	2.72595	bimodal fit	27	12	79
ACC	X162	0.355002	0.838559	0.712673	0.380281	0.63141	1.32752	median split (no bimodal fit)	37	38	79
ACC	X163	0.656494	0.892203	1.27646	0.350021	0.616037	0.624191	bimodal fit	30	11	79
ACC	X164	0.677438	0.89646	0.807106	0.478897	0.70252	1.39396	bimodal fit	15	22	79
ACC	X165	0.035432	0.493255	0.408382	0.00186483	0.0298373	0.323902	median split (bimodal fit low sample)	45	31	79
ACC	X166	0.326844	0.838559	0.631229	1.90845e-05	0.00167944	3.79274	median split (bimodal fit low sample)	47	29	79
ACC	X167	0.988375	0.994023	1.00502	0.113355	0.321783	1.67648	median split (no bimodal fit)	39	36	79
ACC	X168	0.070298	0.575346	1.84491	0.0727728	0.293465	1.79972	median split (no bimodal fit)	37	38	79
ACC	X169	0.237154	0.796041	0.50845	0.0155439	0.109429	0.284098	bimodal fit	28	13	79
ACC	X170	0.223839	0.796041	0.524862	0.284681	0.559636	0.600747	median split (no bimodal fit)	63	13	79
ACC	X171	0.190043	0.796041	0.629603	0.0131779	0.105423	0.449162	median split (bimodal fit low sample)	37	38	79
ACC	X172	0.458672	0.838559	1.28275	0.660517	0.785479	0.868162	median split (no bimodal fit)	38	37	79
ACC	X173	0.276888	0.838559	1.76658	0.104225	0.31284	2.18881	bimodal fit	26	11	79
ACC	X174	0.579021	0.890038	0.771625	0.423637	0.685615	1.40614	bimodal fit	32	15	79
ACC	X175	0.184742	0.796041	0.625442	0.30897	0.578497	0.72105	median split (no bimodal fit)	37	38	79
ACC	X176	0.293485	0.838559	0.522377	0.0093376	0.0840446	0.237678	median split (no bimodal fit)	60	16	79
ACC	X178	0.937277	0.992859	1.02735	0.547534	0.743644	1.2162	median split (no bimodal fit)	37	38	79
ACC	X179	0.752286	0.90964	1.18273	0.192475	0.498172	1.89715	bimodal fit	20	20	79
ACC	X180	0.752135	0.90964	0.867456	0.984062	0.984062	1.00831	bimodal fit	26	21	79
ACC	X182	0.482821	0.838559	0.70172	0.238276	0.521745	0.570503	bimodal fit	30	15	79
ACC	X183	0.747303	0.90964	1.17244	0.567535	0.743644	0.762493	bimodal fit	33	13	79
ACC	X184	0.459595	0.838559	1.41234	0.0018346	0.0298373	3.65771	bimodal fit	33	14	79
ACC	X185	0.108086	0.704562	0.437277	0.0234137	0.15576	0.366612	bimodal fit	18	21	79
ACC	X186	0.0371188	0.493255	2.6909	0.574634	0.743644	1.25472	bimodal fit	30	17	79
ACC	X188	0.812387	0.953201	1.1294	0.450298	0.697245	1.44999	bimodal fit	51	10	79
ACC	X189	0.102367	0.692944	0.406748	0.121369	0.339062	1.87655	bimodal fit	39	16	79
ACC	X191	0.598205	0.890038	1.32903	0.724362	0.84429	0.835271	bimodal fit	22	14	79
ACC	X193	0.870445	0.96961	0.909433	0.240121	0.521745	0.525759	bimodal fit	30	12	79
ACC	X195	0.0374869	0.493255	0.469651	0.253303	0.539314	0.677626	median split (no bimodal fit)	48	28	79
ACC	X197	0.648965	0.892203	1.23251	0.471011	0.70252	1.37319	bimodal fit	28	12	79
ACC	X198	0.754521	0.90964	1.11233	0.0908325	0.307433	1.72449	median split (no bimodal fit)	37	38	79
ACC	X199	0.754588	0.90964	0.900085	0.369771	0.63015	0.746494	median split (no bimodal fit)	37	38	79
ACC	X200	0.235266	0.796041	1.49724	0.182224	0.478677	1.54311	median split (bimodal fit low sample)	37	38	79
ACC	X201	0.950128	0.992859	1.02318	0.03706	0.192739	1.97773	median split (bimodal fit low sample)	37	38	79
ACC	X202	0.996662	0.996662	0.998424	0.388404	0.638871	0.736051	median split (no bimodal fit)	51	25	79
ACC	X203	0.0750042	0.575346	0.508662	0.0607656	0.274224	0.507802	median split (no bimodal fit)	48	28	79
ACC	X204	0.370643	0.838559	0.540454	0.00206801	0.0303308	0.188429	median split (no bimodal fit)	60	16	79
ACC	X205	0.980672	0.992859	0.991774	0.444475	0.697245	1.28297	median split (no bimodal fit)	37	38	79
ACC	X206	0.639406	0.892203	0.74481	0.0946096	0.31284	0.376172	bimodal fit	51	10	79
ACC	X207	0.417731	0.838559	1.57619	0.0689298	0.293465	0.428952	bimodal fit	27	18	79
ACC	X210	0.973268	0.992859	1.0175	0.036579	0.192739	2.62723	bimodal fit	20	18	79
ACC	X211	0.254163	0.796041	1.4772	0.00177879	0.0298373	2.65912	median split (no bimodal fit)	52	24	79
ACC	X212	0.047644	0.493255	1.98516	0.544684	0.743644	1.21764	median split (no bimodal fit)	38	37	79
ACC	X213	0.493082	0.838559	1.2588	0.499436	0.71464	1.24541	median split (no bimodal fit)	38	37	79
ACC	X215	0.668976	0.892203	0.800324	0.0358585	0.192739	0.389701	bimodal fit	22	21	79
ACC	X216	0.632071	0.892203	1.22583	0.734017	0.849281	1.15241	median split (bimodal fit low sample)	64	12	79
ACC	X217	0.621811	0.892203	0.837114	0.00955053	0.0840446	2.25494	median split (no bimodal fit)	48	28	79
BLCA	X1	0.488114	0.866364	1.22634	0.333466	0.813969	1.25338	bimodal fit	205	51	430
BLCA	X2	0.930102	0.98284	1.01361	0.859608	0.9912	1.02655	median split (no bimodal fit)	215	215	430
BLCA	X3	0.460692	0.866364	1.24175	0.71531	0.968181	1.11097	median split (no bimodal fit)	397	33	430
BLCA	X4	0.462721	0.866364	0.822402	0.587346	0.962975	0.884658	bimodal fit	156	71	430
BLCA	X5	0.20356	0.834219	1.32048	0.844636	0.9912	1.04089	bimodal fit	201	88	430
BLCA	X6	0.584694	0.894495	1.18047	0.294197	0.773209	1.36657	median split (no bimodal fit)	410	20	430
BLCA	X8	0.320849	0.834219	0.792232	0.891483	0.9912	0.971385	bimodal fit	172	70	430
BLCA	X9	0.474929	0.866364	1.15373	0.539681	0.929702	1.12552	bimodal fit	222	76	430
BLCA	X10	0.839871	0.98284	0.958382	0.952909	0.9912	1.01229	bimodal fit	114	108	430
BLCA	X11	0.884918	0.98284	0.969869	0.909684	0.9912	0.977173	bimodal fit	168	83	430
BLCA	X12	0.183892	0.834219	0.811426	0.410703	0.850406	0.885206	median split (no bimodal fit)	215	215	430
BLCA	X13	0.288521	0.834219	1.25154	0.481091	0.888501	1.15827	median split (no bimodal fit)	369	61	430
BLCA	X14	0.767898	0.98284	0.939098	0.594595	0.962975	0.897948	bimodal fit	196	83	430
BLCA	X15	0.209826	0.834219	0.591382	0.14669	0.60143	0.548552	bimodal fit	369	20	430
BLCA	X16	0.628073	0.933399	1.07562	0.718103	0.968181	1.0549	median split (no bimodal fit)	215	215	430
BLCA	X17	0.807669	0.98284	0.946432	0.653025	0.968181	0.906985	bimodal fit	157	78	430
BLCA	X18	0.895853	0.98284	1.05412	0.972906	0.9912	1.01321	median split (no bimodal fit)	415	15	430
BLCA	X19	0.66087	0.954073	0.828943	0.639547	0.968181	0.823057	median split (no bimodal fit)	414	16	430
BLCA	X20	0.0693283	0.697731	1.70288	0.0984422	0.508365	1.60264	median split (no bimodal fit)	409	21	430
BLCA	X21	0.539488	0.866364	0.889845	0.410193	0.850406	0.856592	median split (no bimodal fit)	341	89	430
BLCA	X22	0.496574	0.866364	0.876064	0.0989249	0.508365	0.782144	median split (no bimodal fit)	215	215	430
BLCA	X23	0.351811	0.852154	0.765374	0.229103	0.709671	0.718129	bimodal fit	189	48	430
BLCA	X24	0.357489	0.852154	1.26961	0.166005	0.630206	1.40903	bimodal fit	283	35	430
BLCA	X25	0.0897296	0.752249	1.32033	0.236628	0.709671	1.19202	median split (no bimodal fit)	215	215	430
BLCA	X26	0.79505	0.98284	0.93232	0.502768	0.912575	0.837596	bimodal fit	307	46	430
BLCA	X27	0.316349	0.834219	0.860666	0.423927	0.85201	0.888763	median split (no bimodal fit)	215	215	430
BLCA	X28	0.874564	0.98284	1.02409	0.858072	0.9912	1.02683	median split (no bimodal fit)	215	215	430
BLCA	X29	0.240726	0.834219	1.20205	0.0559542	0.446627	1.32646	median split (no bimodal fit)	251	179	430
BLCA	X30	0.148419	0.76065	0.71102	0.126006	0.557814	0.704756	bimodal fit	157	77	430
BLCA	X31	0.545175	0.866364	0.893415	0.943056	0.9912	0.987176	median split (no bimodal fit)	334	96	430
BLCA	X32	0.841126	0.98284	0.969406	0.893753	0.9912	1.01996	median split (no bimodal fit)	215	215	430
BLCA	X33	0.713341	0.98284	1.09414	0.440743	0.865058	1.16467	bimodal fit	117	125	430
BLCA	X34	0.702037	0.979031	0.942529	0.447298	0.865058	0.893573	median split (no bimodal fit)	215	215	430
BLCA	X35	0.730925	0.98284	0.948343	0.842824	0.9912	1.03015	median split (no bimodal fit)	247	183	430
BLCA	X36	0.285694	0.834219	1.25884	0.35248	0.813969	1.21105	bimodal fit	164	70	430
BLCA	X37	0.918074	0.98284	0.983969	0.347571	0.813969	0.870102	median split (no bimodal fit)	215	215	430
BLCA	X38	0.00473717	0.194224	0.649774	0.0243669	0.333014	0.71514	median split (no bimodal fit)	215	215	430
BLCA	X39	0.724887	0.98284	0.918235	0.688841	0.968181	0.91029	bimodal fit	319	50	430
BLCA	X40	0.346238	0.852154	0.720199	0.178703	0.643608	0.633872	median split (no bimodal fit)	401	29	430
BLCA	X41	0.44986	0.866364	1.1199	0.736057	0.968181	1.05104	median split (no bimodal fit)	215	215	430
BLCA	X42	0.584029	0.894495	0.916668	0.909258	0.9912	1.01699	median split (no bimodal fit)	215	215	430
BLCA	X43	0.491684	0.866364	0.812431	0.262263	0.730282	0.742996	bimodal fit	187	46	430
BLCA	X44	0.0510722	0.605722	0.618052	0.0239889	0.333014	0.580808	bimodal fit	225	68	430
BLCA	X45	0.910875	0.98284	1.02888	0.716592	0.968181	0.92025	bimodal fit	156	71	430
BLCA	X46	0.35603	0.852154	1.23322	0.160505	0.620822	1.32568	bimodal fit	138	96	430
BLCA	X47	0.957826	0.991031	0.990137	0.945219	0.9912	0.987297	median split (no bimodal fit)	343	87	430
BLCA	X48	0.759909	0.98284	0.922437	0.347243	0.813969	0.787526	bimodal fit	244	50	430
BLCA	X49	0.487576	0.866364	1.11888	0.431856	0.859519	1.1336	median split (no bimodal fit)	307	123	430
BLCA	X50	0.504721	0.866364	0.869939	0.45491	0.871557	0.862041	bimodal fit	164	104	430
BLCA	X51	0.384653	0.866364	1.18525	0.469174	0.87911	1.14926	bimodal fit	168	100	430
BLCA	X52	0.199302	0.834219	0.823202	0.143612	0.600827	0.805612	median split (no bimodal fit)	215	215	430
BLCA	X53	0.925618	0.98284	1.02102	0.907307	0.9912	1.02599	bimodal fit	167	80	430
BLCA	X54	0.105039	0.752249	1.51127	0.160316	0.620822	1.36127	bimodal fit	235	55	430
BLCA	X56	0.418245	0.866364	0.793573	0.183775	0.643608	0.692206	median split (no bimodal fit)	378	52	430
BLCA	X57	0.474994	0.866364	1.18181	0.290036	0.772174	1.27271	median split (no bimodal fit)	383	47	430
BLCA	X58	0.000576605	0.0730389	0.357689	0.000572707	0.0587025	0.484234	bimodal fit	135	106	430
BLCA	X59	0.400611	0.866364	0.834254	0.834841	0.9912	1.04316	bimodal fit	106	120	430
BLCA	X60	0.740399	0.98284	1.08092	0.372173	0.835112	1.21474	bimodal fit	123	106	430
BLCA	X61	0.300681	0.834219	0.761301	0.507481	0.912575	0.864088	bimodal fit	157	75	430
BLCA	X62	0.442442	0.866364	1.13032	0.363193	0.827272	1.1486	median split (no bimodal fit)	275	155	430
BLCA	X63	0.0838301	0.752249	0.660389	0.0570415	0.446627	0.639823	bimodal fit	270	55	430
BLCA	X64	0.439316	0.866364	1.27034	0.353382	0.813969	1.31842	median split (no bimodal fit)	409	21	430
BLCA	X65	0.0154091	0.394859	1.89229	0.0184978	0.291697	1.81013	bimodal fit	287	34	430
BLCA	X66	0.841666	0.98284	0.968359	0.26424	0.730282	0.840107	median split (no bimodal fit)	263	167	430
BLCA	X67	0.567535	0.888961	1.1196	0.669209	0.968181	1.08673	median split (no bimodal fit)	358	72	430
BLCA	X68	0.945521	0.988937	0.985207	0.593875	0.962975	0.89135	median split (no bimodal fit)	366	64	430
BLCA	X69	0.147032	0.76065	1.58967	0.250326	0.730282	1.43558	median split (no bimodal fit)	415	15	430
BLCA	X71	0.13559	0.76065	1.50996	0.037845	0.446627	1.72063	bimodal fit	349	28	430
BLCA	X72	0.0897535	0.752249	1.57791	0.0461692	0.446627	1.66472	bimodal fit	337	28	430
BLCA	X73	0.675556	0.961729	1.0865	0.395559	0.835975	1.18194	bimodal fit	149	97	430
BLCA	X74	0.0714749	0.697731	0.686095	0.0820404	0.508365	0.703545	bimodal fit	131	97	430
BLCA	X75	0.0490364	0.605722	1.56896	0.012751	0.286199	1.73741	median split (no bimodal fit)	394	36	430
BLCA	X76	0.695263	0.976225	0.90557	0.522947	0.916274	0.857524	bimodal fit	173	57	430
BLCA	X77	0.909398	0.98284	0.971396	0.906052	0.9912	1.0296	bimodal fit	186	45	430
BLCA	X80	0.917975	0.98284	0.974095	0.805646	0.9912	1.05738	bimodal fit	176	56	430
BLCA	X81	0.777289	0.98284	0.958597	0.70897	0.968181	0.946408	median split (no bimodal fit)	215	215	430
BLCA	X83	0.27244	0.834219	0.782166	0.991453	0.991453	0.997732	bimodal fit	170	72	430
BLCA	X84	0.635986	0.933399	0.931878	0.683561	0.968181	0.94154	median split (no bimodal fit)	215	215	430
BLCA	X85	0.293561	0.834219	1.30888	0.714677	0.968181	0.923181	bimodal fit	217	70	430
BLCA	X86	0.888557	0.98284	0.972295	0.692395	0.968181	0.924872	median split (no bimodal fit)	351	79	430
BLCA	X87	0.322062	0.834219	1.18739	0.506207	0.912575	1.11909	median split (no bimodal fit)	329	101	430
BLCA	X88	0.221357	0.834219	0.822175	0.0647471	0.446627	0.760892	median split (no bimodal fit)	215	215	430
BLCA	X89	0.206286	0.834219	1.21146	0.0841585	0.508365	1.29265	median split (no bimodal fit)	215	215	430
BLCA	X91	0.324767	0.834219	0.796052	0.628314	0.968181	0.89744	bimodal fit	180	79	430
BLCA	X92	0.254009	0.834219	1.41218	0.825406	0.9912	0.939968	bimodal fit	324	38	430
BLCA	X93	0.856522	0.98284	0.963686	0.717933	0.968181	0.93127	median split (no bimodal fit)	351	79	430
BLCA	X94	0.483571	0.866364	0.861758	0.983136	0.9912	1.00437	bimodal fit	139	99	430
BLCA	X95	0.393688	0.866364	1.26168	0.934499	0.9912	1.02107	bimodal fit	276	43	430
BLCA	X96	0.757107	0.98284	1.08985	0.736762	0.968181	0.913397	median split (no bimodal fit)	395	35	430
BLCA	X97	0.897392	0.98284	1.02993	0.612458	0.968181	1.10614	bimodal fit	143	97	430
BLCA	X98	0.509962	0.866364	0.772394	0.715725	0.968181	0.867383	median split (no bimodal fit)	411	19	430
BLCA	X99	0.142089	0.76065	0.69606	0.202941	0.671014	0.732652	bimodal fit	187	58	430
BLCA	X100	0.114105	0.76065	1.27451	0.0519723	0.446627	1.3347	median split (no bimodal fit)	215	215	430
BLCA	X101	0.422777	0.866364	0.849942	0.0903208	0.508365	0.777829	median split (no bimodal fit)	215	215	430
BLCA	X102	0.89257	0.98284	1.02137	0.892631	0.9912	1.02014	median split (no bimodal fit)	215	215	430
BLCA	X103	0.764214	0.98284	1.04658	0.86139	0.9912	0.974552	median split (no bimodal fit)	215	215	430
BLCA	X104	0.0214667	0.488964	1.42621	0.0156709	0.286199	1.43137	median split (no bimodal fit)	215	215	430
BLCA	X105	0.474571	0.866364	1.11464	0.530284	0.921256	1.09733	median split (no bimodal fit)	215	215	430
BLCA	X106	0.437242	0.866364	1.27918	0.341758	0.813969	1.31597	bimodal fit	361	27	430
BLCA	X107	0.852196	0.98284	0.970427	0.986365	0.9912	0.997345	median split (no bimodal fit)	277	153	430
BLCA	X108	0.574082	0.891567	0.878694	0.651769	0.968181	0.904363	bimodal fit	299	58	430
BLCA	X109	0.136273	0.76065	0.799776	0.064431	0.446627	0.760424	median split (no bimodal fit)	215	215	430
BLCA	X110	0.53913	0.866364	0.816797	0.73478	0.968181	0.895661	median split (no bimodal fit)	405	25	430
BLCA	X111	0.218447	0.834219	0.727665	0.445592	0.865058	0.824769	bimodal fit	198	45	430
BLCA	X112	0.735866	0.98284	0.915733	0.639532	0.968181	0.887674	bimodal fit	271	51	430
BLCA	X113	0.00239973	0.163981	0.537436	0.00012313	0.0252416	0.475023	bimodal fit	160	122	430
BLCA	X114	0.455758	0.866364	0.780211	0.323079	0.813969	0.742385	bimodal fit	291	33	430
BLCA	X115	0.0367048	0.605722	0.689201	0.00544397	0.272308	0.642096	median split (no bimodal fit)	268	162	430
BLCA	X116	0.67517	0.961729	1.09224	0.815025	0.9912	1.04986	bimodal fit	249	76	430
BLCA	X117	0.866659	0.98284	0.973339	0.520292	0.916274	1.09967	median split (no bimodal fit)	215	215	430
BLCA	X118	0.966859	0.991031	1.00675	0.800514	0.9912	0.960554	median split (no bimodal fit)	283	147	430
BLCA	X119	0.0313162	0.605722	0.719613	0.0141424	0.286199	0.690559	median split (no bimodal fit)	235	195	430
BLCA	X120	0.450406	0.866364	0.796995	0.391077	0.835112	0.774471	median split (no bimodal fit)	395	35	430
BLCA	X121	0.161897	0.809487	1.6933	0.155131	0.620822	1.66559	bimodal fit	383	17	430
BLCA	X122	0.0485007	0.605722	0.656554	0.045161	0.446627	0.657126	bimodal fit	157	79	430
BLCA	X123	0.631956	0.933399	0.899877	0.788326	0.9912	0.944438	bimodal fit	152	81	430
BLCA	X124	0.568067	0.888961	1.21067	0.978253	0.9912	1.00894	median split (no bimodal fit)	403	27	430
BLCA	X125	0.309821	0.834219	1.45429	0.185233	0.643608	1.60804	median split (no bimodal fit)	417	13	430
BLCA	X126	0.783926	0.98284	0.93879	0.932343	0.9912	1.01803	bimodal fit	127	105	430
BLCA	X127	0.0984402	0.752249	1.51828	0.0167531	0.286199	1.77287	median split (no bimodal fit)	399	31	430
BLCA	X128	0.538681	0.866364	1.10993	0.69639	0.968181	1.06566	median split (no bimodal fit)	304	126	430
BLCA	X129	0.116134	0.76065	1.54558	0.113064	0.515068	1.53131	bimodal fit	367	26	430
BLCA	X130	0.293289	0.834219	0.849866	0.199587	0.670742	0.826933	median split (no bimodal fit)	222	208	430
BLCA	X131	0.531693	0.866364	0.8515	0.0601879	0.446627	0.688616	bimodal fit	217	77	430
BLCA	X132	0.46395	0.866364	1.12737	0.0625189	0.446627	1.31945	median split (no bimodal fit)	215	215	430
BLCA	X133	0.869244	0.98284	1.03728	0.905618	0.9912	1.02519	bimodal fit	149	81	430
BLCA	X134	0.422944	0.866364	0.873974	0.966219	0.9912	1.00629	median split (no bimodal fit)	215	215	430
BLCA	X136	0.178894	0.834219	0.790018	0.0133606	0.286199	0.693255	median split (no bimodal fit)	215	215	430
BLCA	X137	0.316064	0.834219	1.42115	0.57357	0.962975	1.2129	bimodal fit	380	20	430
BLCA	X138	0.294719	0.834219	1.18831	0.596575	0.962975	1.08862	median split (no bimodal fit)	302	128	430
BLCA	X139	0.448114	0.866364	1.24324	0.714889	0.968181	1.10457	bimodal fit	323	33	430
BLCA	X140	0.410351	0.866364	0.818694	0.191333	0.65372	0.732447	bimodal fit	155	69	430
BLCA	X141	0.995781	0.99952	0.998813	0.172076	0.641375	1.3022	bimodal fit	139	92	430
BLCA	X142	0.543674	0.866364	1.13616	0.238865	0.709671	1.23926	median split (no bimodal fit)	354	76	430
BLCA	X143	0.632111	0.933399	1.12082	0.823364	0.9912	1.05181	bimodal fit	259	61	430
BLCA	X144	0.182972	0.834219	0.705644	0.388641	0.835112	0.815134	bimodal fit	179	57	430
BLCA	X145	0.509773	0.866364	1.1097	0.382642	0.835112	1.13927	median split (no bimodal fit)	255	175	430
BLCA	X146	0.325549	0.834219	0.778728	0.110317	0.515068	0.698216	bimodal fit	175	68	430
BLCA	X147	0.348669	0.852154	0.800206	0.0985778	0.508365	0.708028	bimodal fit	153	92	430
BLCA	X148	0.407827	0.866364	0.804639	0.00840318	0.286199	0.580565	bimodal fit	140	114	430
BLCA	X149	0.00453874	0.194224	0.498017	0.00664166	0.272308	0.565635	bimodal fit	124	109	430
BLCA	X150	0.219484	0.834219	1.45542	0.283985	0.766011	1.3757	median split (no bimodal fit)	409	21	430
BLCA	X151	0.822304	0.98284	0.966227	0.843183	0.9912	1.02963	median split (no bimodal fit)	215	215	430
BLCA	X152	0.230032	0.834219	1.19752	0.0649951	0.446627	1.31317	median split (no bimodal fit)	215	215	430
BLCA	X153	0.346351	0.852154	1.20864	0.101113	0.508365	1.37473	median split (no bimodal fit)	367	63	430
BLCA	X154	0.511819	0.866364	1.18659	0.423513	0.85201	1.22595	median split (no bimodal fit)	393	37	430
BLCA	X156	0.000712574	0.0730389	0.442786	0.00140688	0.0961365	0.517714	bimodal fit	185	100	430
BLCA	X157	0.680435	0.961994	0.901794	0.929093	0.9912	1.01979	bimodal fit	160	72	430
BLCA	X158	0.0430916	0.605722	0.697943	0.311722	0.8089	0.861021	median split (no bimodal fit)	215	215	430
BLCA	X159	0.445256	0.866364	0.870378	0.414832	0.850406	0.864305	median split (no bimodal fit)	333	97	430
BLCA	X160	0.306005	0.834219	1.26112	0.632126	0.968181	1.10872	bimodal fit	159	74	430
BLCA	X162	0.0429733	0.605722	0.735381	0.0602153	0.446627	0.75661	median split (no bimodal fit)	221	209	430
BLCA	X163	0.613283	0.931282	0.897023	0.234382	0.709671	0.783709	median split (no bimodal fit)	349	81	430
BLCA	X164	0.245618	0.834219	1.1919	0.236324	0.709671	1.1931	median split (no bimodal fit)	247	183	430
BLCA	X165	0.539921	0.866364	1.13845	0.877307	0.9912	1.03091	median split (no bimodal fit)	361	69	430
BLCA	X166	0.856483	0.98284	1.04444	0.870351	0.9912	1.03746	bimodal fit	162	69	430
BLCA	X167	0.853514	0.98284	0.968384	0.571217	0.962975	1.0878	median split (no bimodal fit)	215	215	430
BLCA	X168	0.540145	0.866364	0.865097	0.713207	0.968181	0.922721	bimodal fit	156	71	430
BLCA	X169	0.538127	0.866364	0.879887	0.792468	0.9912	0.950839	bimodal fit	136	101	430
BLCA	X170	0.784204	0.98284	1.06826	0.966994	0.9912	0.990233	median split (no bimodal fit)	383	47	430
BLCA	X171	0.716299	0.98284	1.11524	0.970183	0.9912	1.00844	bimodal fit	163	63	430
BLCA	X172	0.22312	0.834219	0.764387	0.963179	0.9912	0.991099	bimodal fit	124	107	430
BLCA	X173	0.803619	0.98284	0.945424	0.923131	0.9912	1.02159	bimodal fit	202	65	430
BLCA	X174	0.919497	0.98284	0.973776	0.856526	0.9912	0.954938	bimodal fit	253	42	430
BLCA	X175	0.402463	0.866364	0.791738	0.0112191	0.286199	0.576769	bimodal fit	144	87	430
BLCA	X176	0.996397	0.99952	0.999292	0.985237	0.9912	1.00277	median split (no bimodal fit)	264	166	430
BLCA	X177	0.138557	0.76065	0.685988	0.0905162	0.508365	0.651843	median split (no bimodal fit)	372	58	430
BLCA	X178	0.99952	0.99952	1.00016	0.721379	0.968181	1.09105	bimodal fit	340	40	430
BLCA	X179	0.263729	0.834219	1.27823	0.127889	0.557814	1.37525	bimodal fit	167	68	430
BLCA	X180	0.10298	0.752249	0.667073	0.0989374	0.508365	0.731154	bimodal fit	158	120	430
BLCA	X181	0.801701	0.98284	0.912701	0.851116	0.9912	0.934342	median split (no bimodal fit)	408	22	430
BLCA	X182	0.988097	0.99952	0.996411	0.722059	0.968181	1.0853	bimodal fit	189	56	430
BLCA	X183	0.28121	0.834219	0.818711	0.0675388	0.446627	0.76193	median split (no bimodal fit)	215	215	430
BLCA	X184	0.0561401	0.605722	0.750023	0.0351066	0.446627	0.731696	median split (no bimodal fit)	215	215	430
BLCA	X185	0.238728	0.834219	1.1936	0.184602	0.643608	1.21658	median split (no bimodal fit)	235	195	430
BLCA	X186	0.274771	0.834219	1.23168	0.101673	0.508365	1.3547	median split (no bimodal fit)	356	74	430
BLCA	X188	0.742973	0.98284	0.930688	0.937759	0.9912	1.01645	bimodal fit	119	111	430
BLCA	X189	0.966776	0.991031	1.00891	0.728473	0.968181	0.933551	bimodal fit	158	88	430
BLCA	X191	0.146962	0.76065	0.690383	0.388705	0.835112	0.822589	bimodal fit	157	70	430
BLCA	X192	0.0439424	0.605722	1.46616	0.327668	0.813969	1.19356	median split (no bimodal fit)	342	88	430
BLCA	X193	0.871504	0.98284	0.96509	0.942655	0.9912	1.01509	bimodal fit	158	74	430
BLCA	X194	0.937874	0.98597	1.01405	0.460932	0.874917	1.12317	median split (no bimodal fit)	293	137	430
BLCA	X195	0.283377	0.834219	1.41822	0.261419	0.730282	1.41586	median split (no bimodal fit)	410	20	430
BLCA	X196	0.890025	0.98284	0.97082	0.70371	0.968181	0.925095	bimodal fit	204	78	430
BLCA	X197	0.118893	0.76065	0.687556	0.267176	0.730282	0.776301	bimodal fit	189	71	430
BLCA	X198	0.217277	0.834219	0.827064	0.583472	0.962975	0.921401	median split (no bimodal fit)	232	198	430
BLCA	X199	0.322527	0.834219	1.16001	0.137289	0.586338	1.24543	median split (no bimodal fit)	215	215	430
BLCA	X200	0.988483	0.99952	1.00292	0.672838	0.968181	1.08802	median split (no bimodal fit)	362	68	430
BLCA	X201	0.64063	0.933399	0.868864	0.261891	0.730282	0.754033	bimodal fit	206	50	430
BLCA	X202	0.922727	0.98284	1.01462	0.906133	0.9912	0.982699	median split (no bimodal fit)	241	189	430
BLCA	X203	0.319919	0.834219	0.787595	0.23196	0.709671	0.763244	bimodal fit	207	63	430
BLCA	X204	0.953452	0.991031	0.980075	0.817902	0.9912	0.924225	median split (no bimodal fit)	404	26	430
BLCA	X205	0.147375	0.76065	1.33735	0.059879	0.446627	1.44063	median split (no bimodal fit)	363	67	430
BLCA	X206	0.00881239	0.292639	1.91429	0.107463	0.515068	1.46128	median split (no bimodal fit)	393	37	430
BLCA	X207	0.641996	0.933399	0.904164	0.558482	0.954073	0.886277	bimodal fit	157	86	430
BLCA	X208	0.0543575	0.605722	0.725222	0.471718	0.87911	0.897881	median split (no bimodal fit)	249	181	430
BLCA	X209	0.106416	0.752249	0.537278	0.112705	0.515068	0.544782	median split (no bimodal fit)	410	20	430
BLCA	X210	0.201717	0.834219	0.741924	0.336501	0.813969	0.802638	bimodal fit	171	71	430
BLCA	X211	0.772067	0.98284	1.06733	0.915315	0.9912	0.97744	bimodal fit	200	71	430
BLCA	X212	0.878849	0.98284	1.03635	0.516846	0.916274	0.870658	bimodal fit	178	84	430
BLCA	X213	0.442936	0.866364	0.750246	0.233111	0.709671	0.649286	bimodal fit	305	24	430
BLCA	X214	0.813044	0.98284	0.935909	0.863839	0.9912	1.04812	bimodal fit	329	34	430
BLCA	X215	0.538806	0.866364	0.866942	0.335135	0.813969	0.812772	bimodal fit	141	86	430
BLCA	X216	0.10134	0.752249	0.7717	0.379756	0.835112	0.87733	median split (no bimodal fit)	238	192	430
BLCA	X217	0.00999256	0.292639	0.665796	0.0657249	0.446627	0.761459	median split (no bimodal fit)	215	215	430
BRCA	X1	0.213638	0.896265	1.40604	0.781745	0.960037	1.07229	bimodal fit	583	142	1217
BRCA	X2	0.52141	0.956942	1.11285	0.361087	0.960037	1.15072	median split (no bimodal fit)	712	505	1217
BRCA	X3	0.516885	0.956942	1.25228	0.679919	0.960037	1.15252	bimodal fit	1003	69	1217
BRCA	X4	0.104817	0.889712	1.47365	0.351148	0.960037	1.21806	bimodal fit	606	203	1217
BRCA	X5	0.942787	0.975623	1.01233	0.542617	0.960037	0.911225	median split (no bimodal fit)	608	608	1217
BRCA	X6	0.466775	0.956942	1.20635	0.131936	0.904819	1.39173	median split (no bimodal fit)	1107	110	1217
BRCA	X7	0.727808	0.956942	0.905605	0.975153	0.994088	0.991847	median split (no bimodal fit)	1116	101	1217
BRCA	X8	0.0545179	0.889712	0.631044	0.114179	0.904819	0.699688	bimodal fit	428	219	1217
BRCA	X9	0.341082	0.956942	0.840915	0.217776	0.960037	0.828582	median split (no bimodal fit)	608	608	1217
BRCA	X10	0.353009	0.956942	0.808961	0.479314	0.960037	0.864871	bimodal fit	316	336	1217
BRCA	X11	0.715623	0.956942	1.09866	0.461885	0.960037	1.1643	bimodal fit	406	258	1217
BRCA	X12	0.824225	0.961595	0.957719	0.277493	0.960037	1.18297	median split (no bimodal fit)	762	455	1217
BRCA	X13	0.768813	0.956942	0.891603	0.912421	0.988272	0.958278	bimodal fit	1046	42	1217
BRCA	X14	0.198217	0.896265	0.758429	0.492849	0.960037	0.874182	bimodal fit	447	316	1217
BRCA	X15	0.706004	0.956942	0.895779	0.857494	0.988272	0.949445	median split (no bimodal fit)	1111	106	1217
BRCA	X16	0.129183	0.896265	0.679629	0.323768	0.960037	0.788893	bimodal fit	516	153	1217
BRCA	X17	0.352894	0.956942	0.865421	0.304767	0.960037	0.854916	median split (no bimodal fit)	608	608	1217
BRCA	X18	0.862931	0.963913	1.04772	0.950623	0.988272	1.0164	median split (no bimodal fit)	1097	120	1217
BRCA	X19	0.639976	0.956942	0.823964	0.74446	0.960037	0.881509	median split (no bimodal fit)	1168	49	1217
BRCA	X20	0.11735	0.896265	0.235116	0.110827	0.904819	0.231088	median split (no bimodal fit)	1191	26	1217
BRCA	X21	0.280519	0.956942	1.33267	0.255584	0.960037	1.33894	bimodal fit	938	91	1217
BRCA	X22	0.589277	0.956942	1.08848	0.896109	0.988272	1.02014	median split (no bimodal fit)	608	608	1217
BRCA	X23	0.247893	0.9465	0.72685	0.165016	0.960037	0.723525	bimodal fit	455	213	1217
BRCA	X24	0.888986	0.967291	0.946497	0.900589	0.988272	0.952755	bimodal fit	1072	44	1217
BRCA	X25	0.775658	0.956942	1.05097	0.692952	0.960037	1.06211	median split (no bimodal fit)	608	608	1217
BRCA	X26	0.755326	0.956942	0.905576	0.946747	0.988272	0.979246	median split (no bimodal fit)	1143	74	1217
BRCA	X27	0.478299	0.956942	1.11919	0.267736	0.960037	1.18449	median split (no bimodal fit)	608	608	1217
BRCA	X28	0.58903	0.956942	0.885108	0.514849	0.960037	0.866178	bimodal fit	547	183	1217
BRCA	X29	0.882586	0.965328	1.0339	0.84834	0.988272	0.96106	bimodal fit	367	293	1217
BRCA	X30	0.506735	0.956942	0.869119	0.545742	0.960037	0.885287	bimodal fit	403	334	1217
BRCA	X31	0.842629	0.962599	0.942252	0.560964	0.960037	1.14783	bimodal fit	882	106	1217
BRCA	X32	0.840435	0.962599	0.933303	0.611935	0.960037	0.897886	bimodal fit	485	166	1217
BRCA	X33	0.0978601	0.889712	1.32257	0.13405	0.904819	1.26207	median split (no bimodal fit)	608	608	1217
BRCA	X34	0.209644	0.896265	0.695352	0.087692	0.887811	0.622932	bimodal fit	567	146	1217
BRCA	X35	0.45675	0.956942	1.13294	0.114284	0.904819	1.27303	median split (no bimodal fit)	683	534	1217
BRCA	X36	0.779519	0.956942	0.935249	0.464517	0.960037	0.849034	bimodal fit	445	202	1217
BRCA	X37	0.578218	0.956942	1.09088	0.805008	0.966009	1.03853	median split (no bimodal fit)	608	608	1217
BRCA	X38	0.687843	0.956942	0.93996	0.463708	0.960037	0.893774	median split (no bimodal fit)	608	608	1217
BRCA	X39	0.853426	0.963546	1.03325	0.64969	0.960037	0.931554	median split (no bimodal fit)	713	504	1217
BRCA	X40	0.709293	0.956942	0.863683	0.770404	0.960037	0.892959	median split (no bimodal fit)	1162	55	1217
BRCA	X41	0.585057	0.956942	1.09278	0.643542	0.960037	1.07397	median split (no bimodal fit)	608	608	1217
BRCA	X42	0.707262	0.956942	0.925075	0.76369	0.960037	0.941258	bimodal fit	437	225	1217
BRCA	X43	0.980969	0.988765	1.00587	0.618773	0.960037	0.896122	bimodal fit	428	233	1217
BRCA	X44	0.254765	0.95537	0.66286	0.662943	0.960037	0.867474	median split (no bimodal fit)	1132	85	1217
BRCA	X45	0.700512	0.956942	1.0881	0.852421	0.988272	0.960667	bimodal fit	267	379	1217
BRCA	X46	0.798417	0.956942	1.04127	0.571344	0.960037	1.09062	median split (no bimodal fit)	608	608	1217
BRCA	X47	0.38471	0.956942	0.793823	0.53039	0.960037	0.853338	bimodal fit	873	127	1217
BRCA	X48	0.645387	0.956942	1.11977	0.882366	0.988272	0.970386	bimodal fit	414	281	1217
BRCA	X49	0.194791	0.896265	0.407483	0.230393	0.960037	0.435916	bimodal fit	1064	38	1217
BRCA	X50	0.0780527	0.889712	0.728068	0.273803	0.960037	0.8325	median split (no bimodal fit)	817	400	1217
BRCA	X51	0.423518	0.956942	0.878432	0.470961	0.960037	0.895036	median split (no bimodal fit)	608	608	1217
BRCA	X52	0.321607	0.956942	1.28621	0.781701	0.960037	1.06986	bimodal fit	591	149	1217
BRCA	X53	0.929387	0.975623	0.980839	0.757827	0.960037	1.06493	bimodal fit	401	287	1217
BRCA	X54	0.15014	0.896265	1.36844	0.145726	0.927349	1.34062	bimodal fit	538	221	1217
BRCA	X55	0.984057	0.988765	0.992497	0.983319	0.996806	0.992371	median split (no bimodal fit)	1181	36	1217
BRCA	X57	0.612161	0.956942	1.22172	0.219477	0.960037	1.60049	median split (no bimodal fit)	1182	35	1217
BRCA	X58	0.771248	0.956942	1.095	0.404084	0.960037	0.84096	bimodal fit	318	347	1217
BRCA	X59	0.187766	0.896265	0.493228	0.926918	0.988272	1.02299	bimodal fit	469	140	1217
BRCA	X60	0.142047	0.896265	0.72524	0.332837	0.960037	0.826321	bimodal fit	367	329	1217
BRCA	X61	0.919815	0.975562	0.974124	0.788029	0.962129	1.06513	bimodal fit	453	204	1217
BRCA	X62	0.607307	0.956942	0.888458	0.932904	0.988272	0.98173	bimodal fit	410	263	1217
BRCA	X63	0.631096	0.956942	0.923452	0.531268	0.960037	0.901996	median split (no bimodal fit)	812	405	1217
BRCA	X64	0.783515	0.956942	1.11334	0.644285	0.960037	1.19502	median split (no bimodal fit)	1169	48	1217
BRCA	X65	0.739794	0.956942	0.922498	0.731323	0.960037	0.921769	bimodal fit	550	205	1217
BRCA	X66	0.488986	0.956942	0.863371	0.91855	0.988272	0.980799	median split (no bimodal fit)	976	241	1217
BRCA	X67	0.407989	0.956942	0.792003	0.469543	0.960037	0.81759	median split (no bimodal fit)	1102	115	1217
BRCA	X68	0.325908	0.956942	1.21396	0.503283	0.960037	1.13579	median split (no bimodal fit)	947	270	1217
BRCA	X70	0.957279	0.980642	0.975565	0.884648	0.988272	0.936213	median split (no bimodal fit)	1179	38	1217
BRCA	X71	0.692737	0.956942	0.933754	0.427946	0.960037	0.885821	median split (no bimodal fit)	608	608	1217
BRCA	X72	0.709309	0.956942	1.06103	0.907601	0.988272	1.01791	median split (no bimodal fit)	608	608	1217
BRCA	X73	0.871082	0.965322	1.03516	0.863548	0.988272	1.03524	bimodal fit	370	285	1217
BRCA	X74	0.560958	0.956942	1.09901	0.344017	0.960037	1.15624	median split (no bimodal fit)	608	608	1217
BRCA	X75	0.677999	0.956942	0.891539	0.846065	0.988272	0.950227	median split (no bimodal fit)	1109	108	1217
BRCA	X76	0.47844	0.956942	0.820998	0.51139	0.960037	0.837812	bimodal fit	531	124	1217
BRCA	X77	0.615102	0.956942	0.8899	0.9929	0.996806	1.00191	bimodal fit	408	239	1217
BRCA	X78	0.525987	0.956942	0.691567	0.475928	0.960037	0.661995	median split (no bimodal fit)	1179	38	1217
BRCA	X79	0.571504	0.956942	0.771956	0.477648	0.960037	0.725365	median split (no bimodal fit)	1168	49	1217
BRCA	X80	0.0974102	0.889712	0.622711	0.303128	0.960037	0.80041	bimodal fit	448	301	1217
BRCA	X81	0.0125992	0.661458	0.399558	0.00763717	0.275081	0.385853	bimodal fit	515	126	1217
BRCA	X83	0.00322091	0.338195	1.81096	0.000810595	0.122019	1.93825	bimodal fit	650	186	1217
BRCA	X84	0.182789	0.896265	0.747412	0.137877	0.904819	0.731739	bimodal fit	382	270	1217
BRCA	X85	0.763435	0.956942	1.06598	0.469549	0.960037	1.16271	bimodal fit	673	192	1217
BRCA	X86	0.859489	0.963913	1.04081	0.815555	0.973105	1.05373	median split (no bimodal fit)	1043	174	1217
BRCA	X87	0.898308	0.972395	0.979692	0.776414	0.960037	0.957606	median split (no bimodal fit)	608	608	1217
BRCA	X88	0.495953	0.956942	1.21366	0.159379	0.960037	1.40715	median split (no bimodal fit)	1114	103	1217
BRCA	X89	0.785642	0.956942	0.934445	0.754278	0.960037	1.07493	bimodal fit	607	146	1217
BRCA	X90	0.333794	0.956942	1.2967	0.20585	0.960037	1.39623	bimodal fit	1027	78	1217
BRCA	X91	0.530097	0.956942	1.17222	0.754627	0.960037	1.08027	bimodal fit	848	118	1217
BRCA	X92	0.438472	0.956942	0.805057	0.383372	0.960037	0.784368	median split (no bimodal fit)	1086	131	1217
BRCA	X93	0.105918	0.889712	0.635107	0.0887811	0.887811	0.622805	median split (no bimodal fit)	1084	133	1217
BRCA	X94	0.321509	0.956942	1.28786	0.376202	0.960037	1.20892	bimodal fit	320	333	1217
BRCA	X95	0.833328	0.962599	1.09325	0.767797	0.960037	1.13094	bimodal fit	1034	41	1217
BRCA	X96	0.027611	0.694528	1.69241	0.0521971	0.825358	1.5814	median split (no bimodal fit)	1116	101	1217
BRCA	X97	0.968068	0.982098	0.991056	0.974664	0.994088	1.00683	bimodal fit	465	186	1217
BRCA	X98	0.0788559	0.889712	0.504185	0.184056	0.960037	0.680071	bimodal fit	916	91	1217
BRCA	X99	0.563758	0.956942	0.881655	0.59871	0.960037	0.894476	bimodal fit	422	248	1217
BRCA	X100	0.407714	0.956942	0.836607	0.39863	0.960037	0.837224	bimodal fit	261	391	1217
BRCA	X101	0.417191	0.956942	1.26544	0.955475	0.988422	1.01374	bimodal fit	499	169	1217
BRCA	X102	0.0836238	0.889712	0.762085	0.0624656	0.825358	0.751221	median split (no bimodal fit)	608	608	1217
BRCA	X103	0.810377	0.956942	1.06518	0.375179	0.960037	1.25115	bimodal fit	883	106	1217
BRCA	X104	0.815679	0.956942	1.05239	0.965879	0.994088	0.990934	bimodal fit	363	303	1217
BRCA	X105	0.18516	0.896265	0.810296	0.20394	0.960037	0.821953	median split (no bimodal fit)	608	608	1217
BRCA	X106	0.0526667	0.889712	0.71695	0.0418771	0.825358	0.70818	median split (no bimodal fit)	842	375	1217
BRCA	X107	0.0481169	0.889712	0.68932	0.0740316	0.887811	0.732243	median split (no bimodal fit)	885	332	1217
BRCA	X108	0.669391	0.956942	1.1777	0.625984	0.960037	1.19355	bimodal fit	1056	57	1217
BRCA	X109	0.330576	0.956942	0.85798	0.42256	0.960037	0.884717	median split (no bimodal fit)	608	608	1217
BRCA	X110	0.420415	0.956942	1.24727	0.539408	0.960037	1.18046	median split (no bimodal fit)	1103	114	1217
BRCA	X111	0.114445	0.896265	0.777452	0.168781	0.960037	0.810641	median split (no bimodal fit)	608	608	1217
BRCA	X112	0.375732	0.956942	0.852043	0.224478	0.960037	0.829948	median split (no bimodal fit)	608	608	1217
BRCA	X113	0.480069	0.956942	0.822751	0.465377	0.960037	0.81951	bimodal fit	942	110	1217
BRCA	X114	0.318557	0.956942	0.796176	0.281748	0.960037	0.78579	median split (no bimodal fit)	1002	215	1217
BRCA	X115	0.334951	0.956942	0.755317	0.692623	0.960037	0.895651	median split (no bimodal fit)	1102	115	1217
BRCA	X116	0.739664	0.956942	0.949545	0.996806	0.996806	0.999386	median split (no bimodal fit)	608	608	1217
BRCA	X117	0.529981	0.956942	1.10774	0.573479	0.960037	1.08975	median split (no bimodal fit)	608	608	1217
BRCA	X118	0.750215	0.956942	1.11691	0.900057	0.988272	1.04404	bimodal fit	1088	50	1217
BRCA	X119	0.0235691	0.694528	1.42391	0.0138519	0.392383	1.4636	median split (no bimodal fit)	608	608	1217
BRCA	X120	0.69453	0.956942	0.891252	0.781628	0.960037	0.922975	median split (no bimodal fit)	1146	71	1217
BRCA	X121	0.587664	0.956942	1.20679	0.615587	0.960037	1.18798	bimodal fit	1095	53	1217
BRCA	X122	0.0858325	0.889712	0.75924	0.0593532	0.825358	0.748877	median split (no bimodal fit)	608	608	1217
BRCA	X123	0.592552	0.956942	0.890131	0.696582	0.960037	0.920791	bimodal fit	343	329	1217
BRCA	X124	0.451659	0.956942	1.22413	0.629793	0.960037	1.12891	bimodal fit	932	109	1217
BRCA	X125	0.481434	0.956942	1.37802	0.446631	0.960037	1.41067	median split (no bimodal fit)	1192	25	1217
BRCA	X126	0.779845	0.956942	0.947956	0.530249	0.960037	1.10077	median split (no bimodal fit)	608	608	1217
BRCA	X127	0.790651	0.956942	0.916784	0.857673	0.988272	0.945555	median split (no bimodal fit)	1144	73	1217
BRCA	X128	0.690975	0.956942	1.06353	0.779639	0.960037	1.04372	median split (no bimodal fit)	608	608	1217
BRCA	X129	0.015801	0.663641	1.92749	0.00785945	0.275081	1.94977	median split (no bimodal fit)	1157	60	1217
BRCA	X130	0.943102	0.975623	1.01135	0.631654	0.960037	0.92947	median split (no bimodal fit)	608	608	1217
BRCA	X131	0.918657	0.975562	0.978422	0.701769	0.960037	1.08033	median split (no bimodal fit)	1046	171	1217
BRCA	X132	0.168137	0.896265	1.249	0.542553	0.960037	1.09742	median split (no bimodal fit)	608	608	1217
BRCA	X133	0.787289	0.956942	0.941627	0.890407	0.988272	0.97181	bimodal fit	300	354	1217
BRCA	X134	0.269051	0.956942	1.33012	0.136354	0.904819	1.40917	bimodal fit	918	124	1217
BRCA	X136	0.166428	0.896265	0.691304	0.350273	0.960037	0.785584	bimodal fit	904	110	1217
BRCA	X137	0.434813	0.956942	0.866713	0.304281	0.960037	0.83618	median split (no bimodal fit)	871	346	1217
BRCA	X138	0.201837	0.896265	1.22894	0.508336	0.960037	1.10676	median split (no bimodal fit)	611	606	1217
BRCA	X139	0.607653	0.956942	0.919819	0.336002	0.960037	0.8634	median split (no bimodal fit)	608	608	1217
BRCA	X140	0.320397	0.956942	0.856204	0.382649	0.960037	0.874846	median split (no bimodal fit)	608	608	1217
BRCA	X141	0.936814	0.975623	1.0209	0.798745	0.966009	0.942334	bimodal fit	182	447	1217
BRCA	X142	0.457637	0.956942	1.27625	0.691352	0.960037	1.13877	bimodal fit	1078	45	1217
BRCA	X143	0.395427	0.956942	0.855522	0.298038	0.960037	0.852095	median split (no bimodal fit)	657	560	1217
BRCA	X144	0.746768	0.956942	1.07343	0.672948	0.960037	1.09085	bimodal fit	342	320	1217
BRCA	X145	0.932036	0.975623	0.986224	0.724322	0.960037	0.947444	median split (no bimodal fit)	608	608	1217
BRCA	X146	0.485892	0.956942	1.16871	0.946973	0.988272	1.01433	bimodal fit	383	279	1217
BRCA	X147	0.130144	0.896265	0.787671	0.0514137	0.825358	0.741871	median split (no bimodal fit)	608	608	1217
BRCA	X148	0.730512	0.956942	0.945254	0.695282	0.960037	0.940072	median split (no bimodal fit)	719	498	1217
BRCA	X149	0.848004	0.962599	1.04618	0.632348	0.960037	0.897747	bimodal fit	329	300	1217
BRCA	X150	0.659397	0.956942	0.846237	0.496046	0.960037	0.781519	bimodal fit	1007	75	1217
BRCA	X151	0.799053	0.956942	0.959554	0.750219	0.960037	1.04999	median split (no bimodal fit)	608	608	1217
BRCA	X152	0.878329	0.965328	0.95396	0.61103	0.960037	0.858493	bimodal fit	553	124	1217
BRCA	X153	0.371375	0.956942	1.29167	0.242803	0.960037	1.38708	median split (no bimodal fit)	1140	77	1217
BRCA	X156	0.994083	0.994083	0.998672	0.674526	0.960037	0.929714	median split (no bimodal fit)	872	345	1217
BRCA	X157	0.967757	0.982098	0.99363	0.756764	0.960037	1.04848	median split (no bimodal fit)	608	608	1217
BRCA	X158	0.0939378	0.889712	0.771211	0.08114	0.887811	0.765452	median split (no bimodal fit)	608	608	1217
BRCA	X159	0.328988	0.956942	0.860236	0.322103	0.960037	0.859679	median split (no bimodal fit)	608	608	1217
BRCA	X160	0.906398	0.975562	0.973877	0.697954	0.960037	0.920674	bimodal fit	465	280	1217
BRCA	X162	0.721399	0.956942	0.944533	0.612218	0.960037	0.922312	median split (no bimodal fit)	775	442	1217
BRCA	X163	0.445153	0.956942	0.851553	0.0320773	0.74847	0.717696	median split (no bimodal fit)	608	608	1217
BRCA	X164	0.295651	0.956942	0.834496	0.0628844	0.825358	0.749168	median split (no bimodal fit)	608	608	1217
BRCA	X165	0.0970559	0.889712	0.683038	0.0833081	0.887811	0.704747	bimodal fit	450	297	1217
BRCA	X166	0.0920686	0.889712	0.675698	0.120443	0.904819	0.714695	bimodal fit	391	269	1217
BRCA	X167	0.758402	0.956942	1.08756	0.710183	0.960037	0.914417	bimodal fit	450	203	1217
BRCA	X168	0.216817	0.896265	0.71691	0.646219	0.960037	0.909455	bimodal fit	458	231	1217
BRCA	X169	0.197788	0.896265	0.693795	0.583349	0.960037	0.890629	bimodal fit	442	205	1217
BRCA	X170	0.714836	0.956942	0.930374	0.600052	0.960037	0.905884	median split (no bimodal fit)	928	289	1217
BRCA	X171	0.31387	0.956942	0.762514	0.287242	0.960037	0.75737	bimodal fit	493	164	1217
BRCA	X172	0.481354	0.956942	1.16964	0.766141	0.960037	1.06653	bimodal fit	413	262	1217
BRCA	X173	0.213569	0.896265	0.711619	0.936676	0.988272	0.984291	bimodal fit	534	231	1217
BRCA	X174	0.570134	0.956942	0.846136	0.356767	0.960037	0.765134	bimodal fit	855	100	1217
BRCA	X175	0.585355	0.956942	1.12098	0.687118	0.960037	1.08532	bimodal fit	392	275	1217
BRCA	X176	0.182451	0.896265	1.36069	0.47346	0.960037	1.17718	bimodal fit	490	288	1217
BRCA	X177	0.873387	0.965322	1.12177	0.715292	0.960037	1.29553	median split (no bimodal fit)	1203	14	1217
BRCA	X178	0.617456	0.956942	1.14284	0.484063	0.960037	1.20244	bimodal fit	1029	89	1217
BRCA	X179	0.687523	0.956942	1.07669	0.738462	0.960037	0.950063	median split (no bimodal fit)	608	608	1217
BRCA	X180	0.326004	0.956942	1.16413	0.469869	0.960037	1.11679	median split (no bimodal fit)	608	608	1217
BRCA	X181	0.00294638	0.338195	3.02508	0.00116209	0.122019	3.29178	median split (no bimodal fit)	1188	29	1217
BRCA	X182	0.00622899	0.43603	0.523224	0.00621262	0.275081	0.530035	bimodal fit	397	269	1217
BRCA	X183	0.264441	0.956942	0.780563	0.342213	0.960037	0.820482	bimodal fit	565	240	1217
BRCA	X184	0.241409	0.9465	0.587237	0.263738	0.960037	0.604669	bimodal fit	1031	54	1217
BRCA	X185	0.710618	0.956942	1.1062	0.531953	0.960037	1.18125	bimodal fit	887	121	1217
BRCA	X186	0.0779144	0.889712	1.51191	0.0496563	0.825358	1.56092	median split (no bimodal fit)	1087	130	1217
BRCA	X187	0.244423	0.9465	0.634932	0.218229	0.960037	0.623066	median split (no bimodal fit)	1143	74	1217
BRCA	X188	0.172174	0.896265	0.719885	0.130565	0.904819	0.700688	bimodal fit	468	185	1217
BRCA	X189	0.286488	0.956942	0.787119	0.412392	0.960037	0.849662	bimodal fit	301	371	1217
BRCA	X190	0.161073	0.896265	2.04413	0.227476	0.960037	1.83761	median split (no bimodal fit)	1207	10	1217
BRCA	X191	0.738922	0.956942	1.05439	0.533548	0.960037	1.09969	median split (no bimodal fit)	608	608	1217
BRCA	X192	0.294343	0.956942	1.2932	0.110803	0.904819	1.44707	median split (no bimodal fit)	1111	106	1217
BRCA	X193	0.371788	0.956942	0.828185	0.712011	0.960037	0.930634	bimodal fit	417	248	1217
BRCA	X194	0.0193755	0.678141	0.46082	0.0149479	0.392383	0.510609	bimodal fit	685	153	1217
BRCA	X195	0.558356	0.956942	0.807967	0.432315	0.960037	0.752881	median split (no bimodal fit)	1133	84	1217
BRCA	X196	0.40059	0.956942	1.28	0.499242	0.960037	1.21763	bimodal fit	892	94	1217
BRCA	X197	0.493449	0.956942	1.16209	0.872124	0.988272	1.03287	bimodal fit	494	254	1217
BRCA	X198	0.641663	0.956942	0.862344	0.361304	0.960037	0.755343	bimodal fit	569	127	1217
BRCA	X199	0.516704	0.956942	1.17825	0.896496	0.988272	1.0323	bimodal fit	510	161	1217
BRCA	X200	0.69227	0.956942	1.10247	0.719041	0.960037	1.08936	median split (no bimodal fit)	1080	137	1217
BRCA	X201	0.165834	0.896265	1.25093	0.330375	0.960037	1.16033	median split (no bimodal fit)	653	564	1217
BRCA	X202	0.791637	0.956942	0.901661	0.800922	0.966009	0.906716	bimodal fit	969	66	1217
BRCA	X203	0.847786	0.962599	1.03159	0.66318	0.960037	1.0714	median split (no bimodal fit)	766	451	1217
BRCA	X204	0.193619	0.896265	0.473607	0.184376	0.960037	0.467919	bimodal fit	1096	38	1217
BRCA	X205	0.917497	0.975562	1.03676	0.828195	0.982605	0.92815	bimodal fit	995	73	1217
BRCA	X206	0.957293	0.980642	1.01011	0.921807	0.988272	0.982234	median split (no bimodal fit)	938	279	1217
BRCA	X207	0.0297655	0.694528	0.626817	0.00676478	0.275081	0.569665	bimodal fit	323	350	1217
BRCA	X208	0.0971007	0.889712	0.765716	0.255591	0.960037	0.840604	median split (no bimodal fit)	608	608	1217
BRCA	X209	0.205022	0.896265	0.482943	0.217279	0.960037	0.494488	median split (no bimodal fit)	1180	37	1217
BRCA	X210	0.233642	0.943553	0.75311	0.123835	0.904819	0.698235	bimodal fit	435	226	1217
BRCA	X211	0.71599	0.956942	0.912274	0.989264	0.996806	0.997281	bimodal fit	358	349	1217
BRCA	X212	0.57036	0.956942	0.868115	0.280893	0.960037	0.792264	bimodal fit	368	271	1217
BRCA	X213	0.814166	0.956942	0.951764	0.631114	0.960037	1.1001	median split (no bimodal fit)	1013	204	1217
BRCA	X214	0.807315	0.956942	0.908654	0.747128	0.960037	0.882758	bimodal fit	1081	57	1217
BRCA	X215	0.217664	0.896265	0.756614	0.276174	0.960037	0.791076	bimodal fit	369	281	1217
BRCA	X216	0.621456	0.956942	0.924053	0.929361	0.988272	0.9865	median split (no bimodal fit)	653	564	1217
BRCA	X217	0.608329	0.956942	0.921856	0.25112	0.960037	0.83908	median split (no bimodal fit)	608	608	1217
CESC	X1	0.0635215	0.381507	0.265777	0.735403	0.972146	0.80844	bimodal fit	80	21	309
CESC	X2	0.438542	0.808854	1.33497	0.447844	0.83861	1.30208	median split (no bimodal fit)	93	89	309
CESC	X4	0.14452	0.516688	0.341453	0.326143	0.742392	0.48374	bimodal fit	78	23	309
CESC	X5	0.124713	0.506814	2.43371	0.0497342	0.375097	2.61343	bimodal fit	123	17	309
CESC	X6	0.174829	0.560756	0.38436	0.208709	0.622867	0.411536	median split (no bimodal fit)	158	24	309
CESC	X8	0.959757	0.987764	0.980993	0.994566	0.994566	0.997435	median split (no bimodal fit)	124	58	309
CESC	X9	0.829427	0.968286	1.14659	0.890869	0.991091	1.08939	bimodal fit	123	16	309
CESC	X10	0.0127203	0.29338	3.19524	0.0771116	0.398062	2.20797	bimodal fit	78	26	309
CESC	X11	0.995028	0.995028	1.00338	0.897464	0.991091	1.06557	bimodal fit	58	39	309
CESC	X12	0.399488	0.78662	0.728553	0.708972	0.972146	0.879794	median split (no bimodal fit)	85	96	309
CESC	X13	0.0517369	0.381507	3.25218	0.0344431	0.331161	3.35998	median split (no bimodal fit)	172	10	309
CESC	X14	0.171305	0.560756	0.514162	0.208013	0.622867	0.556853	bimodal fit	78	42	309
CESC	X15	0.50428	0.849877	0.698606	0.576914	0.922568	0.743559	median split (no bimodal fit)	156	26	309
CESC	X16	0.322643	0.708332	0.46992	0.33008	0.742392	0.480195	bimodal fit	71	23	309
CESC	X17	0.795949	0.968286	1.0945	0.861658	0.991091	1.06205	median split (no bimodal fit)	85	97	309
CESC	X19	0.896528	0.987752	0.907714	0.982547	0.991091	1.0161	median split (no bimodal fit)	167	15	309
CESC	X21	0.982147	0.987764	0.990276	0.956565	0.991091	0.977139	median split (bimodal fit low sample)	146	36	309
CESC	X22	0.696868	0.968286	1.68604	0.376213	0.748506	1.51852	bimodal fit	69	35	309
CESC	X23	0.772266	0.968286	1.23875	0.339687	0.742392	1.71603	bimodal fit	88	18	309
CESC	X24	0.0651389	0.381507	0.282467	0.0622116	0.383886	0.280002	median split (no bimodal fit)	149	33	309
CESC	X25	0.0194991	0.319362	2.2504	0.0121446	0.231963	2.33712	median split (no bimodal fit)	108	74	309
CESC	X26	0.25844	0.68443	1.66171	0.227202	0.647696	1.71307	median split (no bimodal fit)	151	31	309
CESC	X27	0.148784	0.516688	0.600293	0.158714	0.606289	0.616494	median split (no bimodal fit)	86	95	309
CESC	X28	0.168666	0.560756	2.16062	0.0657573	0.389638	2.50972	bimodal fit	91	16	309
CESC	X29	0.296793	0.708332	1.44935	0.366555	0.748506	1.36164	median split (no bimodal fit)	107	75	309
CESC	X30	0.0455487	0.366118	0.229435	0.61254	0.935961	0.685183	bimodal fit	83	19	309
CESC	X31	0.00198679	0.293243	0.247977	0.00173296	0.204793	0.24617	median split (no bimodal fit)	114	68	309
CESC	X32	0.710054	0.968286	0.873337	0.938311	0.991091	0.973735	median split (no bimodal fit)	90	91	309
CESC	X33	0.40868	0.788464	0.749019	0.387674	0.755568	0.743902	median split (no bimodal fit)	85	96	309
CESC	X34	0.236263	0.663621	1.56879	0.158222	0.606289	1.6528	median split (no bimodal fit)	89	93	309
CESC	X35	0.0396288	0.366118	2.16673	0.0473823	0.375097	2.08138	median split (no bimodal fit)	142	40	309
CESC	X36	0.502011	0.849877	0.650985	0.956407	0.991091	0.967616	bimodal fit	68	28	309
CESC	X37	0.0381847	0.366118	2.03702	0.0163072	0.259556	2.237	median split (no bimodal fit)	117	65	309
CESC	X38	0.0763403	0.403846	0.419363	0.0549165	0.375097	0.403242	bimodal fit	57	44	309
CESC	X39	0.31896	0.708332	0.490676	0.334335	0.742392	0.501379	median split (bimodal fit low sample)	164	18	309
CESC	X41	0.969235	0.987764	0.971873	0.738017	0.972146	1.26022	bimodal fit	72	20	309
CESC	X42	0.00361503	0.293243	3.08207	0.00214443	0.204793	3.23908	median split (no bimodal fit)	87	94	309
CESC	X43	0.556855	0.886327	0.67007	0.917475	0.991091	1.06844	bimodal fit	91	25	309
CESC	X44	0.247209	0.665028	0.429766	0.316865	0.742392	0.484951	bimodal fit	110	23	309
CESC	X45	0.521885	0.852775	0.68083	0.796253	0.991091	0.881082	bimodal fit	67	30	309
CESC	X46	0.974032	0.987764	0.98827	0.91078	0.991091	1.04038	median split (no bimodal fit)	82	99	309
CESC	X47	0.853854	0.968286	0.913606	0.757801	0.976014	0.86131	median split (no bimodal fit)	150	32	309
CESC	X48	0.568392	0.886641	1.3495	0.580608	0.922568	1.33276	bimodal fit	100	21	309
CESC	X49	0.044528	0.366118	2.21795	0.0298161	0.331161	2.3203	bimodal fit	103	28	309
CESC	X50	0.509666	0.849877	1.3607	0.584454	0.922568	1.24602	bimodal fit	80	52	309
CESC	X51	0.275922	0.68443	0.543794	0.626551	0.942293	0.810196	bimodal fit	65	40	309
CESC	X52	0.85767	0.968286	1.06924	0.645879	0.950393	1.17075	median split (no bimodal fit)	97	85	309
CESC	X53	0.0310561	0.366118	3.06888	0.0709044	0.389638	2.53979	bimodal fit	76	27	309
CESC	X54	0.084673	0.403846	2.43379	0.0102096	0.225533	3.23751	bimodal fit	114	16	309
CESC	X57	0.218773	0.633116	1.74053	0.196877	0.622867	1.77386	median split (no bimodal fit)	160	22	309
CESC	X58	0.722198	0.968286	1.13226	0.60203	0.935961	1.19629	median split (no bimodal fit)	93	89	309
CESC	X59	0.82114	0.968286	0.85659	0.710212	0.972146	1.25712	bimodal fit	75	30	309
CESC	X60	0.664806	0.968286	0.786465	0.610432	0.935961	0.757003	bimodal fit	59	36	309
CESC	X61	0.805195	0.968286	0.814237	0.349964	0.742392	1.59514	bimodal fit	78	32	309
CESC	X62	0.0659148	0.381507	2.80761	0.0177907	0.261386	2.73103	bimodal fit	79	24	309
CESC	X63	0.765401	0.968286	0.859725	0.433844	0.820437	0.680488	bimodal fit	57	46	309
CESC	X65	0.0930326	0.403846	1.80396	0.054118	0.375097	1.93522	median split (no bimodal fit)	133	49	309
CESC	X66	0.693662	0.968286	0.862957	0.858527	0.991091	0.93802	median split (no bimodal fit)	106	76	309
CESC	X67	0.45528	0.820363	1.39992	0.478608	0.87061	1.37374	median split (no bimodal fit)	155	27	309
CESC	X68	0.98137	0.987764	1.01539	0.94305	0.991091	1.04418	median split (no bimodal fit)	161	21	309
CESC	X71	0.054831	0.381507	2.15072	0.0393152	0.341328	2.25501	median split (bimodal fit low sample)	152	30	309
CESC	X72	0.274433	0.68443	1.81553	0.292339	0.742392	1.75913	bimodal fit	142	12	309
CESC	X73	0.390065	0.784235	0.583714	0.359125	0.745575	0.644018	bimodal fit	61	32	309
CESC	X74	0.550681	0.883865	0.644945	0.944171	0.991091	1.0388	bimodal fit	69	29	309
CESC	X75	0.0691966	0.388722	2.62093	0.0525729	0.375097	2.69761	median split (no bimodal fit)	172	10	309
CESC	X76	0.0189967	0.319362	3.56775	0.00474992	0.225533	4.06429	bimodal fit	75	21	309
CESC	X77	0.442386	0.808854	1.9111	0.567949	0.919837	1.36777	bimodal fit	73	23	309
CESC	X80	0.328095	0.711297	0.565312	0.729194	0.972146	1.19422	bimodal fit	54	50	309
CESC	X81	0.0394544	0.366118	2.19604	0.0275963	0.32943	2.19938	median split (no bimodal fit)	93	88	309
CESC	X83	0.432629	0.808854	1.51432	0.339019	0.742392	1.61236	bimodal fit	64	33	309
CESC	X84	0.114958	0.477324	0.390079	0.304675	0.742392	0.6167	bimodal fit	71	36	309
CESC	X85	0.842704	0.968286	1.12359	0.900772	0.991091	1.07101	bimodal fit	108	22	309
CESC	X86	0.827465	0.968286	0.898405	0.98343	0.991091	0.990695	median split (no bimodal fit)	149	33	309
CESC	X87	0.128432	0.511051	0.495586	0.105128	0.501987	0.488392	median split (no bimodal fit)	133	49	309
CESC	X88	0.603688	0.907908	1.2602	0.348012	0.742392	1.50126	bimodal fit	53	52	309
CESC	X89	0.405235	0.788464	1.53938	0.181575	0.622867	1.85325	bimodal fit	80	22	309
CESC	X91	0.0208214	0.319362	0.120202	0.0331303	0.331161	0.151675	bimodal fit	88	23	309
CESC	X93	0.957658	0.987764	1.03325	0.88537	0.991091	1.09145	median split (no bimodal fit)	163	19	309
CESC	X94	0.972966	0.987764	0.977272	0.869971	0.991091	1.09009	bimodal fit	79	21	309
CESC	X95	0.0803041	0.403846	0.405304	0.0822772	0.409477	0.408411	median split (no bimodal fit)	140	42	309
CESC	X96	0.840444	0.968286	1.11406	0.897104	0.991091	1.07151	median split (no bimodal fit)	162	20	309
CESC	X97	0.17909	0.560756	3.55127	0.174447	0.622867	1.89483	bimodal fit	81	28	309
CESC	X98	0.386732	0.784235	0.425082	0.337006	0.742392	0.390728	median split (no bimodal fit)	171	11	309
CESC	X99	0.755949	0.968286	1.30468	0.348088	0.742392	1.6849	bimodal fit	71	23	309
CESC	X100	0.0118934	0.29338	3.69622	0.00369671	0.225533	3.92013	bimodal fit	76	29	309
CESC	X101	0.644081	0.946303	0.846235	0.827497	0.991091	0.927399	median split (no bimodal fit)	93	88	309
CESC	X102	0.240543	0.665028	0.54879	0.178627	0.622867	0.627759	median split (no bimodal fit)	94	87	309
CESC	X103	0.490093	0.849877	0.776272	0.415246	0.793659	0.756688	median split (no bimodal fit)	82	100	309
CESC	X104	0.309111	0.708332	1.42583	0.24978	0.681542	1.48117	median split (no bimodal fit)	106	75	309
CESC	X105	0.013467	0.29338	2.6493	0.00914321	0.225533	2.41263	median split (no bimodal fit)	107	75	309
CESC	X106	0.0918238	0.403846	0.556099	0.0592723	0.383886	0.523495	median split (no bimodal fit)	85	97	309
CESC	X107	0.861825	0.968286	0.93576	0.784701	0.991091	0.901994	median split (no bimodal fit)	117	65	309
CESC	X108	0.680591	0.968286	1.29666	0.678946	0.972146	1.28591	bimodal fit	149	15	309
CESC	X109	0.22245	0.634147	0.653537	0.269951	0.716121	0.682227	median split (no bimodal fit)	93	89	309
CESC	X110	0.275148	0.68443	0.51176	0.376017	0.748506	0.589113	median split (no bimodal fit)	152	30	309
CESC	X111	0.146173	0.516688	0.39775	0.907862	0.991091	1.0613	bimodal fit	74	21	309
CESC	X112	0.057746	0.381507	0.463515	0.0836104	0.409477	0.503355	median split (no bimodal fit)	112	70	309
CESC	X113	0.570978	0.886641	1.30565	0.568276	0.919837	1.2922	bimodal fit	51	58	309
CESC	X114	0.158471	0.540498	0.351733	0.224974	0.647696	0.416181	bimodal fit	105	22	309
CESC	X115	0.137341	0.51659	0.487555	0.18445	0.622867	0.531363	median split (no bimodal fit)	140	42	309
CESC	X116	0.772996	0.968286	0.903806	0.969644	0.991091	0.986969	median split (no bimodal fit)	83	99	309
CESC	X117	0.320849	0.708332	1.76316	0.269692	0.716121	1.6645	bimodal fit	60	31	309
CESC	X118	0.0804549	0.403846	2.01641	0.076513	0.398062	2.01923	median split (bimodal fit low sample)	156	26	309
CESC	X119	0.511706	0.849877	0.760085	0.915576	0.991091	0.961852	median split (no bimodal fit)	120	62	309
CESC	X122	0.137938	0.51659	1.67355	0.143474	0.606289	1.65855	median split (no bimodal fit)	94	88	309
CESC	X123	0.580801	0.887464	0.685184	0.777342	0.989815	0.84773	bimodal fit	74	25	309
CESC	X126	0.729325	0.968286	1.22414	0.527497	0.876104	1.35829	bimodal fit	66	35	309
CESC	X127	0.785436	0.968286	1.13128	0.845017	0.991091	1.09195	median split (no bimodal fit)	149	33	309
CESC	X128	0.398293	0.78662	0.42897	0.464005	0.852162	0.482786	bimodal fit	148	13	309
CESC	X129	0.752735	0.968286	1.17549	0.50441	0.876104	1.34945	median split (bimodal fit low sample)	155	27	309
CESC	X130	0.803335	0.968286	1.1019	0.95774	0.991091	0.981364	median split (no bimodal fit)	83	98	309
CESC	X131	0.686127	0.968286	0.83412	0.729143	0.972146	0.863326	median split (no bimodal fit)	141	41	309
CESC	X132	0.616622	0.920115	1.1909	0.663029	0.959383	1.16212	median split (no bimodal fit)	89	93	309
CESC	X133	0.0898117	0.403846	2.69248	0.115801	0.514373	2.16218	bimodal fit	60	35	309
CESC	X134	0.493764	0.849877	0.718143	0.509058	0.876104	0.757936	bimodal fit	48	53	309
CESC	X136	0.316129	0.708332	1.86345	0.205192	0.622867	2.15531	bimodal fit	103	13	309
CESC	X137	0.0878022	0.403846	1.09648e-08	0.111342	0.511303	1.33733e-08	bimodal fit	152	12	309
CESC	X138	0.0998759	0.423918	1.93184	0.195401	0.622867	1.64669	median split (bimodal fit low sample)	150	32	309
CESC	X139	0.923974	0.987764	1.04835	0.789522	0.991091	1.12021	median split (no bimodal fit)	144	38	309
CESC	X140	0.215277	0.632583	0.383338	0.38618	0.755568	0.518588	bimodal fit	74	22	309
CESC	X141	0.178733	0.560756	2.34126	0.245302	0.681542	1.92363	bimodal fit	75	27	309
CESC	X142	0.0104812	0.29338	0.342525	0.0106272	0.225533	0.353718	median split (no bimodal fit)	113	69	309
CESC	X143	0.702038	0.968286	0.851614	0.942966	0.991091	0.972518	median split (no bimodal fit)	129	53	309
CESC	X144	0.444658	0.808854	1.75978	0.164744	0.616982	2.15266	bimodal fit	55	44	309
CESC	X145	0.91018	0.987752	1.0575	0.752912	0.976014	1.14898	bimodal fit	106	30	309
CESC	X146	0.065133	0.381507	0.178254	0.112433	0.511303	0.226825	bimodal fit	92	18	309
CESC	X147	0.00460591	0.293243	0.100593	0.0713997	0.389638	0.340614	bimodal fit	73	33	309
CESC	X148	0.362667	0.761201	0.711833	0.534371	0.879869	0.808215	median split (no bimodal fit)	85	96	309
CESC	X149	0.092855	0.403846	1.02415e-08	0.699152	0.972146	0.83202	bimodal fit	67	43	309
CESC	X151	0.292782	0.708332	1.4473	0.328994	0.742392	1.40372	median split (no bimodal fit)	84	97	309
CESC	X152	0.0523446	0.381507	2.02305	0.0379251	0.341328	2.03562	median split (no bimodal fit)	96	86	309
CESC	X153	0.185698	0.572069	0.487892	0.291827	0.742392	0.574088	median split (bimodal fit low sample)	147	35	309
CESC	X154	0.331442	0.711297	0.552821	0.415528	0.793659	0.613933	median split (no bimodal fit)	159	23	309
CESC	X156	0.0787738	0.403846	0.183935	0.199208	0.622867	0.292159	bimodal fit	129	14	309
CESC	X157	0.685825	0.968286	1.25015	0.5086	0.876104	1.40493	bimodal fit	81	19	309
CESC	X158	0.0615049	0.381507	0.521658	0.0707327	0.389638	0.537078	median split (no bimodal fit)	84	98	309
CESC	X159	0.7408	0.968286	0.87015	0.904747	0.991091	0.952737	median split (no bimodal fit)	139	43	309
CESC	X160	0.0457054	0.366118	2.6368	0.0100301	0.225533	3.10121	bimodal fit	73	30	309
CESC	X162	0.70835	0.968286	1.14988	0.94824	0.991091	1.02255	median split (no bimodal fit)	95	87	309
CESC	X163	0.624844	0.925156	0.810686	0.509872	0.876104	0.756478	median split (no bimodal fit)	136	46	309
CESC	X164	0.76147	0.968286	0.893305	0.971991	0.991091	1.01213	median split (no bimodal fit)	93	88	309
CESC	X165	0.794535	0.968286	1.20662	0.197145	0.622867	1.96597	bimodal fit	153	10	309
CESC	X166	0.739521	0.968286	0.762999	0.644922	0.950393	0.750015	bimodal fit	86	18	309
CESC	X167	0.387388	0.784235	1.48922	0.173927	0.622867	1.60081	median split (no bimodal fit)	93	88	309
CESC	X168	0.930116	0.987764	0.951095	0.918491	0.991091	1.05614	bimodal fit	76	25	309
CESC	X169	0.0460043	0.366118	2.44828	0.054988	0.375097	2.27157	bimodal fit	80	45	309
CESC	X170	0.443276	0.808854	0.45167	0.523914	0.876104	0.529047	bimodal fit	162	11	309
CESC	X171	0.577642	0.887464	0.600382	0.653858	0.953335	1.32718	bimodal fit	93	12	309
CESC	X172	0.982452	0.987764	1.01406	0.520855	0.876104	1.36342	bimodal fit	49	47	309
CESC	X173	0.870492	0.972304	1.05871	0.983161	0.991091	0.992752	median split (no bimodal fit)	95	87	309
CESC	X174	0.587796	0.891023	0.823305	0.604539	0.935961	0.832949	median split (no bimodal fit)	99	83	309
CESC	X175	0.846116	0.968286	0.907491	0.744998	0.974621	1.16014	bimodal fit	66	38	309
CESC	X176	0.828839	0.968286	1.14928	0.856849	0.991091	0.904071	bimodal fit	90	24	309
CESC	X177	0.910168	0.987752	0.933349	0.953213	0.991091	1.03615	median split (no bimodal fit)	165	17	309
CESC	X178	0.898553	0.987752	0.954295	0.975712	0.991091	0.989118	median split (no bimodal fit)	112	70	309
CESC	X179	0.499651	0.849877	1.47616	0.646864	0.950393	1.29781	bimodal fit	70	30	309
CESC	X180	0.693258	0.968286	1.25549	0.515225	0.876104	1.3786	bimodal fit	76	38	309
CESC	X181	0.145483	0.516688	1.36119e-08	0.126529	0.549249	3.71894e-08	median split (no bimodal fit)	169	13	309
CESC	X182	0.503291	0.849877	1.41846	0.490015	0.876104	1.37029	bimodal fit	78	28	309
CESC	X183	0.269874	0.68443	0.663927	0.515435	0.876104	0.79754	median split (no bimodal fit)	84	97	309
CESC	X184	0.545454	0.882896	1.40737	0.152473	0.606289	1.99742	bimodal fit	77	28	309
CESC	X185	0.011353	0.29338	0.404173	0.00834978	0.225533	0.393306	median split (no bimodal fit)	89	93	309
CESC	X186	0.786638	0.968286	1.13764	0.985902	0.991091	0.992079	median split (no bimodal fit)	152	30	309
CESC	X187	0.320528	0.708332	0.527648	0.70744	0.972146	0.833993	median split (no bimodal fit)	151	31	309
CESC	X188	0.263861	0.68443	2.00856	0.293341	0.742392	1.83201	bimodal fit	78	17	309
CESC	X189	0.953635	0.987764	0.967795	0.454761	0.843294	1.41139	bimodal fit	90	31	309
CESC	X191	0.565224	0.886641	1.45519	0.247167	0.681542	1.85137	bimodal fit	61	27	309
CESC	X192	0.0424695	0.366118	2.3434	0.0346765	0.331161	2.38827	median split (no bimodal fit)	155	27	309
CESC	X193	0.902536	0.987752	0.940252	0.860757	0.991091	1.08374	bimodal fit	70	29	309
CESC	X194	0.835533	0.968286	1.13814	0.695129	0.972146	1.27321	bimodal fit	95	15	309
CESC	X196	0.424333	0.808854	0.544119	0.728859	0.972146	0.775473	bimodal fit	133	14	309
CESC	X197	0.0138242	0.29338	0.234734	0.0623062	0.383886	0.335184	bimodal fit	85	34	309
CESC	X198	0.858914	0.968286	0.937771	0.963118	0.991091	0.983792	median split (no bimodal fit)	105	77	309
CESC	X199	0.982592	0.987764	0.992213	0.910992	0.991091	1.0392	median split (no bimodal fit)	100	82	309
CESC	X200	0.383289	0.784235	1.88183	0.328447	0.742392	2.01823	median split (no bimodal fit)	172	10	309
CESC	X201	0.0217367	0.319362	2.25793	0.0138678	0.240796	2.35755	median split (bimodal fit low sample)	95	86	309
CESC	X202	0.213878	0.632583	1.82127	0.216188	0.63526	1.71865	bimodal fit	106	20	309
CESC	X203	0.0420748	0.366118	2.4744	0.0204406	0.278869	2.64653	bimodal fit	91	27	309
CESC	X205	0.24525	0.665028	1.86459	0.192544	0.622867	1.97777	median split (no bimodal fit)	171	11	309
CESC	X206	0.351736	0.746461	1.75249	0.369138	0.748506	1.71152	median split (no bimodal fit)	169	13	309
CESC	X207	0.522381	0.852775	0.697458	0.353705	0.742392	0.603051	bimodal fit	84	25	309
CESC	X208	0.311564	0.708332	1.46184	0.31382	0.742392	1.44798	median split (no bimodal fit)	82	99	309
CESC	X209	0.133651	0.51659	1.32758e-08	0.155442	0.606289	3.74182e-08	median split (no bimodal fit)	172	10	309
CESC	X210	0.488441	0.849877	0.673891	0.699709	0.972146	0.816463	bimodal fit	76	31	309
CESC	X211	0.305615	0.708332	1.67957	0.302169	0.742392	1.59586	bimodal fit	89	32	309
CESC	X212	0.203551	0.617116	1.85814	0.157229	0.606289	1.84293	bimodal fit	95	32	309
CESC	X213	0.748123	0.968286	0.880409	0.622016	0.942293	0.837338	median split (no bimodal fit)	114	68	309
CESC	X214	0.916452	0.987764	1.03837	0.899996	0.991091	0.957064	median split (no bimodal fit)	106	76	309
CESC	X215	0.941433	0.987764	1.03789	0.717144	0.972146	1.18527	bimodal fit	41	59	309
CESC	X216	0.850451	0.968286	0.905399	0.761393	0.976014	0.855858	bimodal fit	63	42	309
CESC	X217	0.0338561	0.366118	0.356369	0.0269364	0.32943	0.346948	bimodal fit	44	54	309
CHOL	X1	0.484113	0.960675	0.736404	0.468973	0.955621	0.731431	median split (bimodal fit low sample)	20	22	45
CHOL	X2	0.203697	0.960675	1.7464	0.150505	0.932355	1.86456	median split (no bimodal fit)	31	12	45
CHOL	X4	0.501259	0.960675	0.744051	0.463634	0.955621	0.734743	median split (bimodal fit low sample)	22	20	45
CHOL	X6	0.945301	0.978534	1.03022	0.899157	0.987959	1.0559	median split (no bimodal fit)	21	21	45
CHOL	X8	0.405787	0.960675	0.681662	0.368691	0.955621	0.682322	median split (bimodal fit low sample)	22	20	45
CHOL	X10	0.846243	0.971773	1.08467	0.863935	0.982027	1.07424	median split (no bimodal fit)	21	21	45
CHOL	X11	0.76921	0.967727	1.13572	0.936781	0.987959	1.03462	median split (bimodal fit low sample)	21	21	45
CHOL	X12	0.630143	0.960675	0.808217	0.620104	0.955621	0.808335	median split (bimodal fit low sample)	21	21	45
CHOL	X13	0.176517	0.960675	0.476175	0.153425	0.932355	0.464149	median split (no bimodal fit)	30	13	45
CHOL	X14	0.27707	0.960675	0.622398	0.279503	0.955621	0.626344	median split (no bimodal fit)	20	22	45
CHOL	X16	0.757241	0.964871	0.820535	0.670683	0.955621	0.76347	bimodal fit	11	12	45
CHOL	X17	0.0229651	0.910398	0.362335	0.01631	0.817731	0.344301	median split (bimodal fit low sample)	21	21	45
CHOL	X21	0.326549	0.960675	0.610038	0.288037	0.955621	0.587366	median split (no bimodal fit)	32	11	45
CHOL	X22	0.362234	0.960675	0.590189	0.258957	0.955621	0.528299	bimodal fit	12	11	45
CHOL	X23	0.922079	0.978534	1.04198	0.981706	0.987959	0.99044	median split (bimodal fit low sample)	21	21	45
CHOL	X24	0.224772	0.960675	0.577452	0.225323	0.955621	0.580647	median split (no bimodal fit)	27	16	45
CHOL	X25	0.682852	0.960675	1.18692	0.717804	0.961128	1.16283	median split (no bimodal fit)	22	20	45
CHOL	X27	0.393502	0.960675	0.698754	0.45287	0.955621	0.73074	median split (no bimodal fit)	21	21	45
CHOL	X28	0.993348	0.993348	0.996406	0.969815	0.987959	0.983897	median split (bimodal fit low sample)	21	21	45
CHOL	X29	0.82333	0.971773	0.907626	0.758602	0.963263	0.879078	median split (no bimodal fit)	20	22	45
CHOL	X30	0.856244	0.971773	0.922003	0.976332	0.987959	1.01286	median split (no bimodal fit)	21	21	45
CHOL	X31	0.21752	0.960675	0.505164	0.271618	0.955621	0.550655	median split (no bimodal fit)	31	12	45
CHOL	X32	0.0691677	0.910708	0.341609	0.112865	0.849178	0.411785	bimodal fit	12	12	45
CHOL	X33	0.202004	0.960675	0.571821	0.20435	0.955621	0.574838	median split (no bimodal fit)	25	18	45
CHOL	X34	0.384136	0.960675	1.43945	0.34802	0.955621	1.47792	median split (no bimodal fit)	24	19	45
CHOL	X35	0.74328	0.962608	0.869447	0.790245	0.96986	0.892705	median split (no bimodal fit)	21	21	45
CHOL	X36	0.0249621	0.910398	0.197761	0.0404451	0.817731	0.278726	bimodal fit	13	11	45
CHOL	X37	0.460022	0.960675	0.71253	0.480091	0.955621	0.734688	median split (no bimodal fit)	27	16	45
CHOL	X38	0.270557	0.960675	1.64567	0.288229	0.955621	1.58093	median split (bimodal fit low sample)	21	21	45
CHOL	X39	0.943457	0.978534	1.03691	0.940763	0.987959	1.03848	median split (bimodal fit low sample)	32	11	45
CHOL	X41	0.978707	0.991255	0.988608	0.886558	0.987959	0.941599	median split (bimodal fit low sample)	21	21	45
CHOL	X42	0.961335	0.986304	0.979209	0.850062	0.974493	0.922009	median split (no bimodal fit)	20	22	45
CHOL	X43	0.0953479	0.923617	0.27147	0.0503517	0.817731	0.239967	bimodal fit	12	10	45
CHOL	X44	0.52669	0.960675	1.30682	0.603971	0.955621	1.24174	median split (no bimodal fit)	21	21	45
CHOL	X45	0.772685	0.967727	0.850908	0.80802	0.96986	0.873103	bimodal fit	12	15	45
CHOL	X46	0.0768498	0.923617	0.449806	0.109419	0.849178	0.509853	median split (no bimodal fit)	21	21	45
CHOL	X47	0.783981	0.967727	1.15125	0.73058	0.962866	1.1903	median split (bimodal fit low sample)	33	10	45
CHOL	X48	0.436601	0.960675	0.628362	0.46425	0.955621	0.650214	bimodal fit	16	12	45
CHOL	X50	0.46783	0.960675	0.485366	0.302698	0.955621	0.451207	bimodal fit	15	11	45
CHOL	X51	0.141948	0.923617	0.480875	0.137868	0.907634	0.478798	median split (bimodal fit low sample)	31	12	45
CHOL	X52	0.649222	0.960675	1.21592	0.555199	0.955621	1.28874	median split (bimodal fit low sample)	22	20	45
CHOL	X53	0.566492	0.960675	1.27291	0.509274	0.955621	1.31719	median split (no bimodal fit)	23	20	45
CHOL	X54	0.916021	0.978534	1.04623	0.952894	0.987959	1.02524	median split (no bimodal fit)	26	17	45
CHOL	X58	0.986549	0.992832	0.992889	0.935823	0.987959	1.03421	median split (no bimodal fit)	22	20	45
CHOL	X59	0.0289199	0.910398	0.400397	0.0237017	0.817731	0.390933	median split (bimodal fit low sample)	20	22	45
CHOL	X60	0.881812	0.971773	1.06467	0.844804	0.974493	1.08583	median split (bimodal fit low sample)	21	21	45
CHOL	X61	0.0353454	0.910398	0.39915	0.0241462	0.817731	0.381556	median split (no bimodal fit)	21	21	45
CHOL	X62	0.653999	0.960675	1.21787	0.698894	0.955621	1.18024	median split (no bimodal fit)	21	21	45
CHOL	X63	0.880374	0.971773	1.08058	0.813105	0.96986	1.12723	median split (no bimodal fit)	32	11	45
CHOL	X65	0.830656	0.971773	0.910632	0.749795	0.963151	0.875315	median split (bimodal fit low sample)	22	21	45
CHOL	X67	0.815935	0.971773	1.11672	0.959887	0.987959	1.02235	median split (no bimodal fit)	29	14	45
CHOL	X71	0.916022	0.978534	1.04672	0.968273	0.987959	1.0169	median split (no bimodal fit)	22	21	45
CHOL	X73	0.968264	0.987005	1.0227	0.938947	0.987959	0.959726	bimodal fit	12	12	45
CHOL	X74	0.415147	0.960675	0.697929	0.354696	0.955621	0.670673	median split (no bimodal fit)	22	20	45
CHOL	X76	0.443894	0.960675	0.718744	0.420163	0.955621	0.709124	median split (bimodal fit low sample)	20	22	45
CHOL	X77	0.47556	0.960675	1.38424	0.57531	0.955621	1.2703	median split (bimodal fit low sample)	21	21	45
CHOL	X79	0.0666372	0.910708	0.440929	0.0621061	0.817731	0.434695	median split (bimodal fit low sample)	26	17	45
CHOL	X80	0.62987	0.960675	0.811603	0.525129	0.955621	0.767314	median split (no bimodal fit)	22	20	45
CHOL	X81	0.146142	0.923617	0.52977	0.0978624	0.849178	0.486944	median split (bimodal fit low sample)	21	21	45
CHOL	X83	0.136874	0.923617	0.361792	0.0903622	0.849178	0.317375	bimodal fit	11	10	45
CHOL	X84	0.57934	0.960675	1.39744	0.394422	0.955621	1.57532	bimodal fit	14	12	45
CHOL	X85	0.625888	0.960675	0.800502	0.605407	0.955621	0.791149	median split (bimodal fit low sample)	29	14	45
CHOL	X86	0.663792	0.960675	1.20204	0.737385	0.962866	1.15161	median split (no bimodal fit)	21	21	45
CHOL	X89	0.412286	0.960675	0.708405	0.323513	0.955621	0.66149	median split (no bimodal fit)	21	21	45
CHOL	X91	0.437968	0.960675	0.718423	0.441129	0.955621	0.720474	median split (no bimodal fit)	21	21	45
CHOL	X92	0.70987	0.960675	1.17632	0.684378	0.955621	1.18951	median split (bimodal fit low sample)	21	21	45
CHOL	X94	0.871072	0.971773	1.07525	0.981247	0.987959	0.989997	median split (bimodal fit low sample)	22	20	45
CHOL	X97	0.200841	0.960675	0.573986	0.187689	0.955621	0.566765	median split (bimodal fit low sample)	21	21	45
CHOL	X99	0.648305	0.960675	1.21923	0.669281	0.955621	1.20173	median split (bimodal fit low sample)	21	21	45
CHOL	X100	0.86621	0.971773	1.10666	0.796166	0.96986	1.16361	bimodal fit	14	10	45
CHOL	X101	0.117978	0.923617	0.42132	0.119595	0.858912	0.432801	median split (no bimodal fit)	32	11	45
CHOL	X102	0.723547	0.960675	0.854684	0.673558	0.955621	0.834878	median split (bimodal fit low sample)	21	21	45
CHOL	X104	0.0656862	0.910708	0.409431	0.0580372	0.817731	0.428399	median split (bimodal fit low sample)	22	20	45
CHOL	X105	0.0956176	0.923617	2.13896	0.110743	0.849178	2.04722	median split (no bimodal fit)	20	22	45
CHOL	X106	0.465141	0.960675	1.37419	0.371287	0.955621	1.46414	median split (no bimodal fit)	26	17	45
CHOL	X107	0.692623	0.960675	0.812507	0.552992	0.955621	0.736517	bimodal fit	15	11	45
CHOL	X108	0.639493	0.960675	1.22452	0.559115	0.955621	1.28302	median split (bimodal fit low sample)	22	20	45
CHOL	X109	0.803973	0.971773	0.899066	0.745001	0.963151	0.87002	median split (no bimodal fit)	21	21	45
CHOL	X110	0.9436	0.978534	1.03688	0.891171	0.987959	1.07184	median split (no bimodal fit)	31	12	45
CHOL	X111	0.41624	0.960675	0.566536	0.4164	0.955621	0.566301	bimodal fit	13	10	45
CHOL	X112	0.625472	0.960675	1.23691	0.573644	0.955621	1.26707	median split (no bimodal fit)	27	16	45
CHOL	X113	0.301121	0.960675	1.57556	0.269149	0.955621	1.59811	median split (bimodal fit low sample)	30	13	45
CHOL	X114	0.575471	0.960675	1.29084	0.571877	0.955621	1.29231	median split (no bimodal fit)	32	11	45
CHOL	X117	0.754774	0.964871	1.15351	0.816705	0.96986	1.10802	median split (no bimodal fit)	30	13	45
CHOL	X119	0.2386	0.960675	0.592695	0.251668	0.955621	0.614116	median split (no bimodal fit)	21	21	45
CHOL	X121	0.865008	0.971773	1.07866	0.85114	0.974493	1.0841	median split (no bimodal fit)	27	16	45
CHOL	X122	0.117443	0.923617	0.51573	0.0968648	0.849178	0.496583	median split (no bimodal fit)	21	21	45
CHOL	X123	0.259629	0.960675	0.62466	0.252476	0.955621	0.622062	median split (bimodal fit low sample)	20	22	45
CHOL	X126	0.585647	0.960675	0.782464	0.478553	0.955621	0.74389	median split (bimodal fit low sample)	21	21	45
CHOL	X128	0.216964	0.960675	1.67564	0.181996	0.955621	1.74645	median split (no bimodal fit)	29	14	45
CHOL	X129	0.181432	0.960675	1.87777	0.257076	0.955621	1.62888	median split (no bimodal fit)	21	21	45
CHOL	X130	0.300011	0.960675	0.606485	0.347869	0.955621	0.667146	median split (no bimodal fit)	21	21	45
CHOL	X131	0.456931	0.960675	1.38476	0.434988	0.955621	1.40053	median split (no bimodal fit)	28	15	45
CHOL	X132	0.0475995	0.910398	0.421969	0.0329447	0.817731	0.398615	median split (no bimodal fit)	21	21	45
CHOL	X133	0.35689	0.960675	0.664979	0.320556	0.955621	0.659728	median split (bimodal fit low sample)	21	21	45
CHOL	X134	0.709641	0.960675	0.849053	0.701595	0.955621	0.848183	median split (no bimodal fit)	28	15	45
CHOL	X136	0.780548	0.967727	0.889389	0.690907	0.955621	0.845736	median split (bimodal fit low sample)	21	21	45
CHOL	X138	0.405236	0.960675	0.657496	0.3582	0.955621	0.629672	median split (no bimodal fit)	31	12	45
CHOL	X139	0.63363	0.960675	0.81814	0.631333	0.955621	0.818058	median split (no bimodal fit)	22	20	45
CHOL	X140	0.820819	0.971773	0.906791	0.800066	0.96986	0.897368	median split (no bimodal fit)	21	21	45
CHOL	X141	0.0859346	0.923617	0.483151	0.0751018	0.849178	0.473362	median split (bimodal fit low sample)	21	21	45
CHOL	X142	0.82683	0.971773	0.901112	0.830636	0.972151	0.912481	median split (no bimodal fit)	23	20	45
CHOL	X143	0.500585	0.960675	0.711893	0.51976	0.955621	0.722999	median split (no bimodal fit)	29	14	45
CHOL	X144	0.25246	0.960675	0.612305	0.255115	0.955621	0.615971	median split (bimodal fit low sample)	20	22	45
CHOL	X146	0.414284	0.960675	0.705116	0.325133	0.955621	0.658068	median split (bimodal fit low sample)	21	22	45
CHOL	X147	0.847878	0.971773	0.919553	0.776911	0.96655	0.885677	median split (bimodal fit low sample)	22	20	45
CHOL	X148	0.714268	0.960675	0.845934	0.664103	0.955621	0.820807	median split (bimodal fit low sample)	30	13	45
CHOL	X149	0.698056	0.960675	0.84275	0.691562	0.955621	0.844204	median split (bimodal fit low sample)	21	21	45
CHOL	X151	0.671547	0.960675	1.19787	0.715279	0.961128	1.16445	median split (bimodal fit low sample)	21	21	45
CHOL	X152	0.619191	0.960675	1.23874	0.605837	0.955621	1.2424	median split (bimodal fit low sample)	20	22	45
CHOL	X153	0.324443	0.960675	1.50633	0.340753	0.955621	1.48624	median split (bimodal fit low sample)	25	18	45
CHOL	X156	0.708643	0.960675	0.85221	0.69394	0.955621	0.848363	median split (no bimodal fit)	21	21	45
CHOL	X157	0.243816	0.960675	0.609058	0.229376	0.955621	0.601057	median split (bimodal fit low sample)	21	21	45
CHOL	X158	0.28045	0.960675	0.613039	0.379592	0.955621	0.684342	median split (bimodal fit low sample)	21	21	45
CHOL	X159	0.424361	0.960675	0.696531	0.413762	0.955621	0.69992	median split (no bimodal fit)	27	16	45
CHOL	X160	0.583867	0.960675	1.26902	0.683556	0.955621	1.19123	median split (bimodal fit low sample)	20	22	45
CHOL	X162	0.722959	0.960675	1.17107	0.768449	0.96361	1.13449	median split (no bimodal fit)	21	21	45
CHOL	X164	0.467084	0.960675	1.37135	0.548416	0.955621	1.29313	median split (bimodal fit low sample)	21	21	45
CHOL	X166	0.548515	0.960675	1.30911	0.55106	0.955621	1.29033	median split (bimodal fit low sample)	21	21	45
CHOL	X167	0.63725	0.960675	1.22023	0.627334	0.955621	1.22687	median split (bimodal fit low sample)	22	21	45
CHOL	X168	0.885667	0.971773	1.08166	0.940254	0.987959	0.960286	bimodal fit	11	12	45
CHOL	X169	0.139402	0.923617	0.363532	0.189975	0.955621	0.410961	bimodal fit	10	11	45
CHOL	X171	0.58671	0.960675	0.793065	0.455843	0.955621	0.732203	median split (no bimodal fit)	21	21	45
CHOL	X172	0.503689	0.960675	0.749937	0.476909	0.955621	0.737996	median split (no bimodal fit)	20	22	45
CHOL	X173	0.486681	0.960675	0.745022	0.580154	0.955621	0.792003	median split (no bimodal fit)	21	21	45
CHOL	X174	0.869157	0.971773	0.930119	0.995332	0.995332	1.00245	median split (no bimodal fit)	20	22	45
CHOL	X175	0.190499	0.960675	0.482773	0.20046	0.955621	0.507708	bimodal fit	12	10	45
CHOL	X176	0.505896	0.960675	1.35312	0.519139	0.955621	1.33911	median split (no bimodal fit)	31	12	45
CHOL	X178	0.583798	0.960675	1.26972	0.607368	0.955621	1.24985	median split (no bimodal fit)	20	22	45
CHOL	X179	0.418938	0.960675	0.699538	0.426891	0.955621	0.704258	median split (bimodal fit low sample)	21	21	45
CHOL	X180	0.433401	0.960675	0.710651	0.317612	0.955621	0.657952	median split (bimodal fit low sample)	21	21	45
CHOL	X182	0.217915	0.960675	0.578448	0.227712	0.955621	0.595484	median split (no bimodal fit)	20	22	45
CHOL	X183	0.935284	0.978534	0.965753	0.917388	0.987959	0.957551	median split (no bimodal fit)	23	20	45
CHOL	X184	0.230501	0.960675	1.6677	0.195191	0.955621	1.73624	median split (bimodal fit low sample)	32	11	45
CHOL	X185	0.46089	0.960675	1.37719	0.42735	0.955621	1.40443	median split (no bimodal fit)	30	13	45
CHOL	X186	0.130094	0.923617	2.01167	0.134653	0.907634	1.89681	median split (no bimodal fit)	27	16	45
CHOL	X188	0.660042	0.960675	0.82704	0.693552	0.955621	0.844535	median split (no bimodal fit)	21	21	45
CHOL	X189	0.530466	0.960675	0.756927	0.4029	0.955621	0.696131	median split (bimodal fit low sample)	22	20	45
CHOL	X191	0.101698	0.923617	0.488812	0.105948	0.849178	0.501163	median split (no bimodal fit)	21	21	45
CHOL	X193	0.924596	0.978534	0.960344	0.891381	0.987959	0.944535	median split (bimodal fit low sample)	21	21	45
CHOL	X194	0.375899	0.960675	0.653994	0.439161	0.955621	0.693589	median split (no bimodal fit)	29	14	45
CHOL	X196	0.160305	0.960675	1.82111	0.216413	0.955621	1.67643	median split (no bimodal fit)	21	21	45
CHOL	X197	0.563981	0.960675	0.785469	0.550885	0.955621	0.778907	median split (no bimodal fit)	21	21	45
CHOL	X198	0.573465	0.960675	1.31656	0.595442	0.955621	1.28742	median split (no bimodal fit)	31	12	45
CHOL	X199	0.114785	0.923617	0.498539	0.111036	0.849178	0.499326	median split (bimodal fit low sample)	21	21	45
CHOL	X200	0.0518581	0.910398	2.40036	0.0609139	0.817731	2.24338	median split (no bimodal fit)	33	10	45
CHOL	X201	0.0299298	0.910398	2.57046	0.0305773	0.817731	2.57347	median split (no bimodal fit)	24	19	45
CHOL	X203	0.402649	0.960675	0.577587	0.246375	0.955621	0.485991	bimodal fit	15	11	45
CHOL	X207	0.0403847	0.910398	0.374459	0.0505201	0.817731	0.426374	median split (no bimodal fit)	21	21	45
CHOL	X208	0.524187	0.960675	0.760566	0.534239	0.955621	0.766809	median split (no bimodal fit)	22	21	45
CHOL	X209	0.742266	0.962608	0.833463	0.82254	0.96986	0.883792	median split (bimodal fit low sample)	33	10	45
CHOL	X210	0.40533	0.960675	0.700131	0.383409	0.955621	0.689531	median split (no bimodal fit)	20	22	45
CHOL	X211	0.661291	0.960675	1.21831	0.735306	0.962866	1.15972	median split (no bimodal fit)	31	12	45
CHOL	X212	0.539891	0.960675	0.77188	0.492572	0.955621	0.74959	median split (bimodal fit low sample)	21	21	45
CHOL	X213	0.0446412	0.910398	2.29716	0.0408466	0.817731	2.31388	median split (no bimodal fit)	26	17	45
CHOL	X214	0.947568	0.978534	1.0282	0.90459	0.987959	1.05138	median split (no bimodal fit)	20	22	45
CHOL	X215	0.67609	0.960675	0.83523	0.695212	0.955621	0.845852	median split (no bimodal fit)	20	22	45
CHOL	X217	0.7305	0.961825	0.863856	0.762075	0.963263	0.88091	median split (bimodal fit low sample)	21	21	45
COAD	X1	0.991195	0.999003	0.996185	0.993289	0.997953	1.00284	bimodal fit	157	35	512
COAD	X2	0.0686977	0.664968	1.52018	0.125747	0.727059	1.40554	median split (no bimodal fit)	285	80	512
COAD	X3	0.469105	0.841759	0.774885	0.605459	0.923056	0.835472	median split (no bimodal fit)	331	34	512
COAD	X4	0.157346	0.664968	1.49229	0.241967	0.731103	1.35699	bimodal fit	187	57	512
COAD	X5	0.329744	0.774339	1.39151	0.50094	0.8723	1.25336	bimodal fit	265	25	512
COAD	X6	0.675817	0.926834	0.886716	0.772547	0.957018	0.920388	median split (no bimodal fit)	317	48	512
COAD	X8	0.295335	0.774339	1.23035	0.221357	0.731103	1.26916	median split (no bimodal fit)	172	193	512
COAD	X9	0.318137	0.774339	0.756996	0.391262	0.822221	0.787902	median split (no bimodal fit)	295	70	512
COAD	X10	0.181648	0.713258	0.769937	0.183909	0.731103	0.772726	median split (no bimodal fit)	177	188	512
COAD	X11	0.625757	0.924195	1.14427	0.992382	0.997953	0.997477	bimodal fit	185	58	512
COAD	X12	0.13661	0.664968	1.34395	0.146804	0.727059	1.32658	median split (no bimodal fit)	185	180	512
COAD	X13	0.921538	0.999003	1.02831	0.918207	0.996021	1.02903	median split (no bimodal fit)	312	53	512
COAD	X14	0.433812	0.821127	1.39415	0.370324	0.819172	1.45699	bimodal fit	313	16	512
COAD	X15	0.193638	0.728989	0.518351	0.172097	0.731103	0.505203	median split (no bimodal fit)	339	26	512
COAD	X16	0.0277941	0.664968	0.652876	0.0318976	0.556758	0.661219	median split (no bimodal fit)	169	196	512
COAD	X17	0.985206	0.999003	1.0059	0.747583	0.946749	0.911126	bimodal fit	148	55	512
COAD	X18	0.440501	0.821127	0.738593	0.581798	0.923056	0.806521	median split (no bimodal fit)	338	27	512
COAD	X19	0.714306	0.948352	1.08306	0.65922	0.946749	1.09856	median split (no bimodal fit)	269	96	512
COAD	X21	0.732821	0.948352	1.14287	0.725319	0.946749	1.13971	bimodal fit	254	21	512
COAD	X22	0.0435298	0.664968	1.68773	0.0184406	0.505799	1.81564	bimodal fit	126	76	512
COAD	X23	0.954662	0.999003	1.01941	0.877879	0.968694	1.05222	bimodal fit	143	41	512
COAD	X24	0.953763	0.999003	1.01187	0.874516	0.968694	1.03243	median split (no bimodal fit)	233	132	512
COAD	X25	0.334838	0.774339	0.828522	0.432877	0.836702	0.859234	median split (no bimodal fit)	176	189	512
COAD	X26	0.593056	0.915382	1.1614	0.562077	0.899323	1.1728	bimodal fit	258	45	512
COAD	X27	0.247507	0.762451	1.26149	0.220723	0.731103	1.27254	median split (no bimodal fit)	239	126	512
COAD	X28	0.996935	0.999003	0.998932	0.470645	0.836702	1.20375	bimodal fit	147	58	512
COAD	X30	0.462383	0.837524	1.25895	0.517928	0.8723	1.22204	bimodal fit	143	47	512
COAD	X31	0.452251	0.826974	1.22689	0.595843	0.923056	1.15458	median split (no bimodal fit)	316	49	512
COAD	X32	0.474052	0.842759	0.835978	0.509565	0.8723	0.848128	bimodal fit	158	81	512
COAD	X33	0.0257687	0.664968	1.69856	0.0238534	0.556758	1.69861	bimodal fit	204	66	512
COAD	X34	0.670166	0.926834	1.08614	0.667343	0.946749	1.08668	median split (no bimodal fit)	191	174	512
COAD	X35	0.237475	0.762451	0.720364	0.343049	0.784111	0.772718	bimodal fit	209	72	512
COAD	X36	0.813915	0.98284	0.930865	0.784929	0.958935	0.920751	bimodal fit	193	57	512
COAD	X37	0.278576	0.766734	1.37694	0.162307	0.731103	1.4936	bimodal fit	124	49	512
COAD	X38	0.758998	0.951221	0.933016	0.629908	0.946749	0.897085	median split (no bimodal fit)	267	98	512
COAD	X39	0.611463	0.915382	0.863524	0.411111	0.822221	0.791097	bimodal fit	151	81	512
COAD	X40	0.338773	0.774339	0.573754	0.322715	0.75371	0.564537	median split (no bimodal fit)	352	13	512
COAD	X41	0.189385	0.72724	1.39996	0.216364	0.731103	1.36587	median split (no bimodal fit)	311	54	512
COAD	X42	0.845297	0.995687	1.04022	0.960404	0.997953	1.0097	median split (no bimodal fit)	170	195	512
COAD	X43	0.415878	0.821127	0.854	0.446818	0.836702	0.862977	median split (no bimodal fit)	179	186	512
COAD	X44	0.820493	0.984322	1.1236	0.876842	0.968694	1.0823	median split (no bimodal fit)	350	15	512
COAD	X45	0.0972926	0.664968	1.38299	0.128125	0.727059	1.34415	median split (no bimodal fit)	178	187	512
COAD	X46	0.58089	0.915382	0.85572	0.711491	0.946749	0.901431	bimodal fit	93	97	512
COAD	X47	0.638918	0.926834	0.908762	0.744111	0.946749	0.936822	median split (no bimodal fit)	230	135	512
COAD	X48	0.274801	0.766734	1.23783	0.250189	0.731103	1.25031	median split (no bimodal fit)	210	155	512
COAD	X49	0.0886352	0.664968	0.422486	0.0460303	0.586187	0.373496	bimodal fit	239	33	512
COAD	X50	0.211877	0.739642	1.41033	0.456881	0.836702	1.22107	bimodal fit	180	63	512
COAD	X51	0.953279	0.999003	0.983675	0.83652	0.961748	1.05889	bimodal fit	149	51	512
COAD	X52	0.428066	0.821127	0.856101	0.516966	0.8723	0.882132	median split (no bimodal fit)	185	180	512
COAD	X53	0.599034	0.915382	0.845372	0.710564	0.946749	0.888883	bimodal fit	187	44	512
COAD	X54	0.158915	0.664968	1.47701	0.170516	0.731103	1.45184	bimodal fit	153	61	512
COAD	X56	0.372406	0.799049	0.835807	0.371188	0.819172	0.838894	median split (no bimodal fit)	198	167	512
COAD	X58	0.977221	0.999003	1.00559	0.997953	0.997953	0.999504	median split (no bimodal fit)	183	182	512
COAD	X59	0.0195273	0.645605	1.85342	0.0139475	0.505799	1.82705	bimodal fit	126	78	512
COAD	X60	0.66158	0.926834	0.86666	0.534828	0.88253	0.827155	bimodal fit	140	49	512
COAD	X61	0.920195	0.999003	1.03081	0.959001	0.997953	1.0153	bimodal fit	145	44	512
COAD	X62	0.305223	0.774339	1.22465	0.240373	0.731103	1.25645	median split (no bimodal fit)	188	177	512
COAD	X63	0.958334	0.999003	1.01664	0.936983	0.997953	0.975731	bimodal fit	271	38	512
COAD	X64	0.525623	0.901068	0.747804	0.505854	0.8723	0.737998	median split (no bimodal fit)	343	22	512
COAD	X65	0.937246	0.999003	1.0223	0.704267	0.946749	1.10956	bimodal fit	141	66	512
COAD	X66	0.506644	0.884324	1.20469	0.400655	0.822221	1.26308	median split (no bimodal fit)	323	42	512
COAD	X67	0.325938	0.774339	1.21509	0.31874	0.75371	1.21719	median split (no bimodal fit)	231	134	512
COAD	X68	0.119106	0.664968	0.732986	0.0971982	0.691187	0.719954	median split (no bimodal fit)	199	166	512
COAD	X69	0.493672	0.869587	1.24601	0.385979	0.822221	1.31975	bimodal fit	288	26	512
COAD	X70	0.439408	0.821127	0.636358	0.418083	0.827545	0.624778	median split (no bimodal fit)	354	11	512
COAD	X71	0.418074	0.821127	1.25402	0.266863	0.744941	1.35999	bimodal fit	196	54	512
COAD	X72	0.412044	0.821127	0.841104	0.508677	0.8723	0.87051	median split (no bimodal fit)	240	125	512
COAD	X73	0.211565	0.739642	0.520519	0.323078	0.75371	0.631348	bimodal fit	168	23	512
COAD	X74	0.0507748	0.664968	1.6856	0.108426	0.717856	1.51518	bimodal fit	123	88	512
COAD	X76	0.758479	0.951221	0.902646	0.73105	0.946749	0.892333	bimodal fit	143	42	512
COAD	X77	0.734589	0.948352	1.15535	0.9729	0.997953	0.988664	bimodal fit	153	37	512
COAD	X80	0.139354	0.664968	1.47502	0.0295025	0.556758	1.72434	bimodal fit	107	98	512
COAD	X81	0.335197	0.774339	1.20847	0.243864	0.731103	1.25501	median split (no bimodal fit)	174	191	512
COAD	X83	0.378716	0.799049	0.745534	0.229797	0.731103	0.679615	bimodal fit	144	56	512
COAD	X84	0.254191	0.762451	1.34596	0.40955	0.822221	1.23013	bimodal fit	96	94	512
COAD	X85	0.614716	0.915382	1.14292	0.676078	0.946749	1.11503	bimodal fit	111	93	512
COAD	X86	0.888433	0.999003	1.02765	0.842347	0.962682	1.03921	median split (no bimodal fit)	185	180	512
COAD	X87	0.929572	0.999003	0.973123	0.831225	0.961748	0.936769	median split (no bimodal fit)	319	46	512
COAD	X88	0.3961	0.817755	0.729631	0.398845	0.822221	0.745531	bimodal fit	151	42	512
COAD	X89	0.667542	0.926834	0.858909	0.827275	0.961748	0.927362	bimodal fit	164	29	512
COAD	X90	0.984811	0.999003	0.991232	0.884176	0.970068	0.935409	median split (no bimodal fit)	346	19	512
COAD	X91	0.0129475	0.621481	2.15766	0.0163805	0.505799	2.08191	bimodal fit	275	23	512
COAD	X92	0.0937771	0.664968	1.66003	0.0785779	0.691187	1.68584	bimodal fit	272	30	512
COAD	X94	0.449182	0.826974	0.799792	0.677105	0.946749	0.8884	bimodal fit	142	60	512
COAD	X95	0.962484	0.999003	0.978571	0.951721	0.997953	1.02815	median split (no bimodal fit)	347	18	512
COAD	X96	0.0593194	0.664968	3.62997e-08	0.0463083	0.586187	3.87656e-08	median split (no bimodal fit)	355	10	512
COAD	X97	0.587684	0.915382	1.16258	0.694437	0.946749	1.11271	bimodal fit	115	77	512
COAD	X98	0.420544	0.821127	1.23293	0.422899	0.828537	1.23005	median split (no bimodal fit)	309	56	512
COAD	X99	0.887211	0.999003	0.972697	0.821382	0.961748	0.957185	median split (no bimodal fit)	192	173	512
COAD	X100	0.990272	0.999003	1.00342	0.8518	0.962715	1.05185	bimodal fit	96	105	512
COAD	X101	0.876063	0.999003	0.96984	0.734363	0.946749	0.936283	median split (no bimodal fit)	192	173	512
COAD	X102	0.604152	0.915382	0.884588	0.721176	0.946749	0.920593	median split (no bimodal fit)	277	88	512
COAD	X103	0.872503	0.999003	1.03354	0.85864	0.964087	0.966054	median split (no bimodal fit)	188	177	512
COAD	X104	0.921253	0.999003	0.971115	0.981345	0.997953	0.993195	bimodal fit	135	63	512
COAD	X105	0.260575	0.762451	1.24779	0.271593	0.744941	1.23862	median split (no bimodal fit)	174	191	512
COAD	X106	0.69722	0.948352	0.895992	0.82107	0.961748	0.939543	bimodal fit	252	48	512
COAD	X107	0.709103	0.948352	1.08032	0.69554	0.946749	1.08357	median split (no bimodal fit)	250	115	512
COAD	X108	0.915546	0.999003	1.04341	0.959297	0.997953	0.980159	bimodal fit	296	24	512
COAD	X109	0.720853	0.948352	1.07434	0.789123	0.958935	1.05356	median split (no bimodal fit)	211	154	512
COAD	X110	0.182029	0.713258	0.629636	0.181262	0.731103	0.629958	median split (no bimodal fit)	328	37	512
COAD	X111	0.36379	0.793723	1.29935	0.596402	0.923056	1.16139	bimodal fit	133	61	512
COAD	X112	0.000537373	0.103176	3.45931	0.000303229	0.05822	3.52275	bimodal fit	302	13	512
COAD	X113	0.226141	0.761738	1.35977	0.210594	0.731103	1.3661	bimodal fit	130	95	512
COAD	X114	0.132203	0.664968	1.64816	0.0725326	0.691187	1.78329	bimodal fit	248	23	512
COAD	X115	0.138685	0.664968	1.78651	0.193572	0.731103	1.65953	bimodal fit	304	17	512
COAD	X116	0.769663	0.951221	0.895356	0.640443	0.946749	0.841262	bimodal fit	291	30	512
COAD	X117	0.354275	0.79094	0.829106	0.281271	0.750056	0.811092	median split (no bimodal fit)	189	176	512
COAD	X118	0.905185	0.999003	0.976465	0.897443	0.979029	0.974869	median split (no bimodal fit)	211	154	512
COAD	X119	0.538311	0.90663	0.837788	0.662052	0.946749	0.885899	bimodal fit	140	58	512
COAD	X120	0.590397	0.915382	0.841824	0.408912	0.822221	0.776896	median split (no bimodal fit)	318	47	512
COAD	X121	0.7409	0.948352	1.16605	0.770509	0.957018	1.1433	bimodal fit	326	13	512
COAD	X122	0.0352965	0.664968	1.75713	0.0470811	0.586187	1.68222	bimodal fit	134	67	512
COAD	X123	0.378049	0.799049	0.841299	0.325822	0.75371	0.825867	median split (no bimodal fit)	181	184	512
COAD	X126	0.895188	0.999003	0.96246	0.467422	0.836702	0.820391	bimodal fit	117	71	512
COAD	X127	0.428692	0.821127	0.75866	0.453856	0.836702	0.770661	median split (no bimodal fit)	332	33	512
COAD	X128	0.576031	0.915382	1.11789	0.365288	0.819172	1.19134	median split (no bimodal fit)	204	161	512
COAD	X129	0.807317	0.981044	0.91794	0.776913	0.957018	0.905987	median split (no bimodal fit)	338	27	512
COAD	X130	0.993155	0.999003	1.00169	0.832674	0.961748	0.959811	median split (no bimodal fit)	192	173	512
COAD	X131	0.514351	0.889688	0.846216	0.453999	0.836702	0.826693	bimodal fit	143	70	512
COAD	X132	0.135311	0.664968	1.34497	0.10371	0.711151	1.37375	median split (no bimodal fit)	181	184	512
COAD	X133	0.159315	0.664968	1.72154	0.250099	0.731103	1.55584	bimodal fit	161	24	512
COAD	X134	0.825395	0.984322	0.955897	0.65378	0.946749	0.915866	median split (no bimodal fit)	206	159	512
COAD	X136	0.771521	0.951221	1.07735	0.717599	0.946749	1.09592	bimodal fit	137	83	512
COAD	X137	0.999003	0.999003	0.999559	0.962404	0.997953	1.01667	bimodal fit	299	26	512
COAD	X138	0.0675609	0.664968	1.70067	0.0431488	0.586187	1.78538	bimodal fit	269	31	512
COAD	X139	0.312544	0.774339	0.761515	0.303372	0.75371	0.76325	bimodal fit	94	108	512
COAD	X140	0.645709	0.926834	0.913893	0.740344	0.946749	0.937688	median split (no bimodal fit)	191	174	512
COAD	X141	0.264342	0.762451	1.33954	0.172023	0.731103	1.41343	bimodal fit	108	87	512
COAD	X143	0.772867	0.951221	0.918925	0.97557	0.997953	0.99123	bimodal fit	170	48	512
COAD	X144	0.867508	0.999003	1.05655	0.984392	0.997953	0.993895	bimodal fit	134	51	512
COAD	X145	0.740807	0.948352	0.929356	0.797482	0.961748	0.946251	median split (no bimodal fit)	263	102	512
COAD	X146	0.765057	0.951221	1.08351	0.530355	0.88253	1.17487	bimodal fit	189	53	512
COAD	X147	0.0677233	0.664968	1.60712	0.0848906	0.691187	1.55415	bimodal fit	135	77	512
COAD	X148	0.926331	0.999003	0.974612	0.733531	0.946749	0.911612	bimodal fit	140	63	512
COAD	X149	0.124995	0.664968	1.50856	0.198879	0.731103	1.38758	bimodal fit	128	64	512
COAD	X151	0.729906	0.948352	1.07009	0.811501	0.961748	1.04724	median split (no bimodal fit)	181	184	512
COAD	X152	0.328205	0.774339	0.827227	0.290061	0.75259	0.815007	median split (no bimodal fit)	173	192	512
COAD	X156	0.636981	0.926834	1.16816	0.557017	0.898716	1.20879	bimodal fit	250	33	512
COAD	X157	0.064443	0.664968	1.71049	0.16319	0.731103	1.4323	bimodal fit	135	65	512
COAD	X158	0.266064	0.762451	0.784627	0.145726	0.727059	0.736124	median split (no bimodal fit)	245	120	512
COAD	X159	0.150554	0.664968	0.729516	0.207797	0.731103	0.760709	median split (no bimodal fit)	247	118	512
COAD	X160	0.861104	0.999003	1.0832	0.74951	0.946749	0.877902	bimodal fit	155	31	512
COAD	X162	0.0201752	0.645605	0.525079	0.0125858	0.505799	0.505637	median split (no bimodal fit)	282	83	512
COAD	X163	0.0910892	0.664968	0.554163	0.0626932	0.691187	0.528506	median split (no bimodal fit)	315	50	512
COAD	X164	0.129376	0.664968	1.4514	0.134796	0.727059	1.43906	bimodal fit	226	57	512
COAD	X165	0.24753	0.762451	0.681619	0.251317	0.731103	0.684632	median split (no bimodal fit)	316	49	512
COAD	X166	0.343964	0.776954	1.28855	0.237276	0.731103	1.35763	bimodal fit	156	65	512
COAD	X167	0.410061	0.821127	1.17625	0.403757	0.822221	1.17544	median split (no bimodal fit)	188	177	512
COAD	X168	0.264665	0.762451	1.34159	0.315151	0.75371	1.30054	bimodal fit	151	58	512
COAD	X169	0.798072	0.975986	1.07603	0.808807	0.961748	1.07038	bimodal fit	76	124	512
COAD	X170	0.383857	0.801093	0.843442	0.441045	0.836702	0.861227	median split (no bimodal fit)	189	176	512
COAD	X171	0.561068	0.915382	0.826881	0.680709	0.946749	0.874835	bimodal fit	152	42	512
COAD	X172	0.210398	0.739642	1.40414	0.241112	0.731103	1.35399	bimodal fit	104	100	512
COAD	X173	0.121844	0.664968	1.57887	0.117164	0.727059	1.57456	bimodal fit	182	37	512
COAD	X174	0.291925	0.774339	1.35835	0.214286	0.731103	1.42682	bimodal fit	150	51	512
COAD	X175	0.668657	0.926834	0.883883	0.59609	0.923056	0.860863	bimodal fit	138	68	512
COAD	X176	0.577477	0.915382	1.40049	0.699634	0.946749	1.25374	bimodal fit	313	11	512
COAD	X177	0.598562	0.915382	1.18456	0.777577	0.957018	1.09416	median split (no bimodal fit)	332	33	512
COAD	X178	0.589568	0.915382	0.897292	0.605756	0.923056	0.902661	median split (no bimodal fit)	213	152	512
COAD	X179	0.279538	0.766734	1.37744	0.221156	0.731103	1.42984	bimodal fit	152	44	512
COAD	X180	0.255015	0.762451	1.39698	0.278596	0.750056	1.36715	bimodal fit	150	47	512
COAD	X182	0.074966	0.664968	1.60636	0.0868554	0.691187	1.56952	bimodal fit	177	52	512
COAD	X183	0.71663	0.948352	0.908557	0.971352	0.997953	0.990882	bimodal fit	124	80	512
COAD	X184	0.308483	0.774339	0.718786	0.267842	0.744941	0.703171	bimodal fit	184	56	512
COAD	X185	0.0759735	0.664968	1.56563	0.0488489	0.586187	1.61847	bimodal fit	175	65	512
COAD	X186	0.156928	0.664968	1.39718	0.120326	0.727059	1.43963	median split (no bimodal fit)	308	57	512
COAD	X187	0.831182	0.985104	1.07372	0.852404	0.962715	0.941354	bimodal fit	256	38	512
COAD	X188	0.221221	0.758473	1.27037	0.223252	0.731103	1.26499	median split (no bimodal fit)	210	155	512
COAD	X189	0.00307138	0.294852	2.11291	0.00407186	0.390899	2.04444	bimodal fit	156	51	512
COAD	X191	0.615022	0.915382	0.90529	0.544738	0.886353	0.888921	median split (no bimodal fit)	186	179	512
COAD	X192	0.0314445	0.664968	0.479052	0.0284941	0.556758	0.474382	median split (no bimodal fit)	309	56	512
COAD	X193	0.36173	0.793723	1.31035	0.259281	0.743014	1.37474	bimodal fit	134	48	512
COAD	X194	0.117352	0.664968	0.708542	0.0820273	0.691187	0.688746	median split (no bimodal fit)	242	123	512
COAD	X196	0.181687	0.713258	1.39733	0.143867	0.727059	1.42582	bimodal fit	149	78	512
COAD	X197	0.0909434	0.664968	1.53777	0.0956099	0.691187	1.51555	bimodal fit	123	88	512
COAD	X198	0.199211	0.735547	1.30777	0.294541	0.75371	1.24282	median split (no bimodal fit)	261	104	512
COAD	X199	0.675813	0.926834	1.15806	0.537792	0.88253	1.23613	bimodal fit	147	35	512
COAD	X201	0.318285	0.774339	1.38806	0.465096	0.836702	1.26422	bimodal fit	178	36	512
COAD	X202	0.129586	0.664968	1.42459	0.131377	0.727059	1.41728	median split (no bimodal fit)	294	71	512
COAD	X203	0.302435	0.774339	0.776725	0.306933	0.75371	0.780136	median split (no bimodal fit)	283	82	512
COAD	X204	0.261549	0.762451	1.48348	0.315805	0.75371	1.4162	median split (no bimodal fit)	340	25	512
COAD	X205	0.532928	0.905507	1.2038	0.376484	0.821419	1.29857	median split (no bimodal fit)	332	33	512
COAD	X206	0.87786	0.999003	1.0456	0.942604	0.997953	0.979567	median split (no bimodal fit)	311	54	512
COAD	X207	0.669646	0.926834	0.886505	0.745465	0.946749	0.913325	bimodal fit	169	64	512
COAD	X208	0.0101099	0.621481	2.34925	0.0165222	0.505799	2.12404	bimodal fit	311	27	512
COAD	X210	0.147715	0.664968	1.54943	0.289323	0.75259	1.35222	bimodal fit	158	48	512
COAD	X211	0.123716	0.664968	1.52624	0.174531	0.731103	1.41751	bimodal fit	169	61	512
COAD	X212	0.065633	0.664968	1.62689	0.0725629	0.691187	1.5985	bimodal fit	103	85	512
COAD	X214	0.607598	0.915382	0.840489	0.470045	0.836702	0.786839	median split (no bimodal fit)	327	38	512
COAD	X215	0.0811081	0.664968	1.40726	0.0876111	0.691187	1.3917	median split (no bimodal fit)	190	175	512
COAD	X216	0.0916377	0.664968	0.614615	0.092074	0.691187	0.626538	bimodal fit	131	84	512
COAD	X217	0.0958165	0.664968	1.39067	0.147684	0.727059	1.3241	median split (no bimodal fit)	189	176	512
ESCA	X1	0.596742	0.994164	1.32792	0.157114	0.958883	1.60553	bimodal fit	64	20	173
ESCA	X2	0.0452117	0.801592	2.35323	0.255016	0.958883	1.30498	median split (no bimodal fit)	79	80	173
ESCA	X3	0.347633	0.994164	0.576258	0.279349	0.958883	0.533457	median split (no bimodal fit)	149	11	173
ESCA	X4	0.985041	0.994164	0.992932	0.606471	0.993197	1.19481	bimodal fit	62	25	173
ESCA	X5	0.481762	0.994164	1.2303	0.565196	0.993197	1.18032	median split (bimodal fit low sample)	134	26	173
ESCA	X6	0.0230209	0.801592	0.414846	0.0609531	0.958883	0.514353	median split (no bimodal fit)	134	26	173
ESCA	X8	0.680731	0.994164	1.16834	0.687851	0.993197	1.16348	bimodal fit	81	15	173
ESCA	X9	0.450142	0.994164	0.75369	0.579371	0.993197	0.82765	bimodal fit	90	26	173
ESCA	X10	0.343222	0.994164	0.674159	0.308748	0.958883	0.701651	bimodal fit	37	46	173
ESCA	X11	0.861998	0.994164	0.941989	0.882634	0.995476	0.95369	bimodal fit	62	34	173
ESCA	X12	0.450797	0.994164	0.83189	0.495222	0.971045	0.854731	median split (no bimodal fit)	74	85	173
ESCA	X13	0.792908	0.994164	1.11944	0.189847	0.958883	1.55564	bimodal fit	98	18	173
ESCA	X14	0.714841	0.994164	1.15417	0.700791	0.993197	1.15894	bimodal fit	100	16	173
ESCA	X15	0.633117	0.994164	0.875629	0.948566	0.995476	0.982996	median split (no bimodal fit)	127	33	173
ESCA	X16	0.512219	0.994164	0.857735	0.808108	0.995476	0.945553	median split (no bimodal fit)	79	80	173
ESCA	X17	0.634819	0.994164	0.840117	0.782408	0.995476	0.905447	bimodal fit	67	18	173
ESCA	X21	0.771838	0.994164	0.858319	0.933503	0.995476	1.04031	bimodal fit	95	13	173
ESCA	X22	0.286712	0.994164	1.66339	0.636897	0.993197	1.15479	bimodal fit	57	35	173
ESCA	X23	0.328454	0.994164	1.57629	0.112106	0.958883	1.76917	bimodal fit	78	17	173
ESCA	X24	0.845021	0.994164	1.05022	0.910854	0.995476	0.974314	median split (no bimodal fit)	87	73	173
ESCA	X25	0.697876	0.994164	1.10148	0.505966	0.971045	1.16633	median split (no bimodal fit)	77	82	173
ESCA	X26	0.0759403	0.801592	0.4096	0.0556635	0.958883	0.383343	bimodal fit	124	13	173
ESCA	X27	0.140379	0.952569	1.45617	0.298024	0.958883	1.28397	median split (no bimodal fit)	105	55	173
ESCA	X28	0.892612	0.994164	0.968758	0.954562	0.995476	0.986892	median split (no bimodal fit)	88	72	173
ESCA	X29	0.0725858	0.801592	2.1436	0.0678143	0.958883	1.94782	bimodal fit	80	17	173
ESCA	X30	0.217899	0.994164	0.736553	0.207909	0.958883	0.734501	median split (no bimodal fit)	98	62	173
ESCA	X31	0.201078	0.994164	0.651001	0.177654	0.958883	0.645939	median split (no bimodal fit)	134	26	173
ESCA	X32	0.456999	0.994164	1.19535	0.309211	0.958883	1.26705	median split (no bimodal fit)	80	79	173
ESCA	X33	0.522008	0.994164	1.16238	0.629465	0.993197	1.11738	median split (no bimodal fit)	80	79	173
ESCA	X34	0.685445	0.994164	1.10264	0.571	0.993197	1.14003	median split (no bimodal fit)	79	80	173
ESCA	X35	0.254466	0.994164	1.30713	0.16515	0.958883	1.37695	median split (no bimodal fit)	77	82	173
ESCA	X36	0.402328	0.994164	1.32557	0.184358	0.958883	1.53157	bimodal fit	59	31	173
ESCA	X37	0.858082	0.994164	0.956312	0.97949	0.995476	0.994092	median split (no bimodal fit)	89	71	173
ESCA	X38	0.959859	0.994164	1.01247	0.98948	0.995476	1.00306	median split (no bimodal fit)	80	79	173
ESCA	X39	0.516116	0.994164	1.23804	0.638035	0.993197	1.14976	bimodal fit	103	23	173
ESCA	X40	0.159179	0.994164	0.574878	0.126348	0.958883	0.548569	median split (no bimodal fit)	137	23	173
ESCA	X41	0.497739	0.994164	1.17981	0.439041	0.971045	1.19617	median split (no bimodal fit)	79	80	173
ESCA	X42	0.655446	0.994164	0.855354	0.956789	0.995476	1.01805	bimodal fit	38	45	173
ESCA	X43	0.0746961	0.801592	2.43052	0.201563	0.958883	1.52995	bimodal fit	66	20	173
ESCA	X44	0.448608	0.994164	1.30835	0.472982	0.971045	1.2806	bimodal fit	113	16	173
ESCA	X45	0.524514	0.994164	0.858399	0.812314	0.995476	0.946841	median split (no bimodal fit)	80	79	173
ESCA	X46	0.895454	0.994164	1.03212	0.6336	0.993197	1.11789	median split (no bimodal fit)	76	83	173
ESCA	X47	0.592632	0.994164	0.844078	0.606025	0.993197	0.849975	median split (no bimodal fit)	132	28	173
ESCA	X48	0.553936	0.994164	0.808856	0.890987	0.995476	0.954042	bimodal fit	70	23	173
ESCA	X49	0.373567	0.994164	1.30814	0.621927	0.993197	1.14896	median split (bimodal fit low sample)	130	30	173
ESCA	X50	0.735514	0.994164	1.08257	0.672919	0.993197	1.10254	median split (no bimodal fit)	79	80	173
ESCA	X51	0.488714	0.994164	0.765486	0.746307	0.995476	0.892623	bimodal fit	54	29	173
ESCA	X52	0.619211	0.994164	1.15166	0.469193	0.971045	1.18339	median split (no bimodal fit)	79	80	173
ESCA	X53	0.910785	0.994164	0.952653	0.852801	0.995476	0.927791	bimodal fit	62	20	173
ESCA	X54	0.074361	0.801592	1.52512	0.104836	0.958883	1.45227	median split (no bimodal fit)	80	79	173
ESCA	X57	0.169547	0.994164	1.55747	0.241699	0.958883	1.41631	median split (no bimodal fit)	130	30	173
ESCA	X58	0.807442	0.994164	1.06105	0.731285	0.995476	1.08215	median split (no bimodal fit)	82	77	173
ESCA	X59	0.0449519	0.801592	2.02635	0.0581304	0.958883	1.84217	bimodal fit	47	32	173
ESCA	X60	0.988714	0.994164	0.993629	0.325505	0.958883	1.48248	bimodal fit	73	10	173
ESCA	X61	0.362929	0.994164	0.667251	0.739363	0.995476	1.1141	bimodal fit	44	38	173
ESCA	X62	0.535768	0.994164	0.743753	0.670174	0.993197	0.837475	bimodal fit	75	14	173
ESCA	X64	0.675403	0.994164	1.21735	0.701121	0.993197	1.1957	median split (no bimodal fit)	150	10	173
ESCA	X65	0.0987476	0.900884	1.50649	0.0397545	0.958883	1.62043	median split (no bimodal fit)	78	81	173
ESCA	X66	0.765392	0.994164	0.914336	0.982586	0.995476	0.993698	median split (no bimodal fit)	126	34	173
ESCA	X67	0.567032	0.994164	1.14667	0.494824	0.971045	1.1751	median split (no bimodal fit)	102	58	173
ESCA	X68	0.0692828	0.801592	0.569515	0.157272	0.958883	0.672369	median split (no bimodal fit)	125	35	173
ESCA	X70	0.410303	0.994164	0.646744	0.422665	0.971045	0.662983	median split (no bimodal fit)	149	11	173
ESCA	X71	0.755584	0.994164	0.921973	0.931429	0.995476	0.980322	median split (no bimodal fit)	84	76	173
ESCA	X72	0.0178203	0.801592	2.37799	0.0450847	0.958883	1.98289	bimodal fit	81	15	173
ESCA	X73	0.655081	0.994164	1.17617	0.299589	0.958883	1.41129	bimodal fit	52	28	173
ESCA	X74	0.597033	0.994164	1.20576	0.353872	0.971045	1.37464	bimodal fit	56	28	173
ESCA	X75	0.884537	0.994164	0.954104	0.61295	0.993197	0.852908	median split (no bimodal fit)	131	29	173
ESCA	X76	0.339469	0.994164	1.47105	0.241027	0.958883	1.49947	bimodal fit	66	20	173
ESCA	X77	0.884232	0.994164	1.05754	0.676097	0.993197	1.14245	bimodal fit	50	36	173
ESCA	X80	0.363231	0.994164	0.683199	0.505195	0.971045	0.767999	bimodal fit	74	18	173
ESCA	X81	0.4278	0.994164	1.20722	0.291094	0.958883	1.27805	median split (no bimodal fit)	77	82	173
ESCA	X83	0.384587	0.994164	1.23426	0.164725	0.958883	1.37562	median split (no bimodal fit)	81	78	173
ESCA	X84	0.907365	0.994164	0.935785	0.706115	0.993197	1.17265	bimodal fit	71	15	173
ESCA	X85	0.228128	0.994164	1.54623	0.299177	0.958883	1.36156	bimodal fit	65	32	173
ESCA	X86	0.131921	0.934849	0.670401	0.140463	0.958883	0.707478	median split (no bimodal fit)	90	70	173
ESCA	X87	0.450834	0.994164	1.2117	0.64101	0.993197	1.12226	median split (no bimodal fit)	111	49	173
ESCA	X88	0.26474	0.994164	0.60981	0.328039	0.958883	0.691998	bimodal fit	48	27	173
ESCA	X89	0.217986	0.994164	1.34152	0.29415	0.958883	1.27258	median split (no bimodal fit)	79	80	173
ESCA	X90	0.430986	0.994164	0.770104	0.567908	0.993197	0.840225	median split (bimodal fit low sample)	130	30	173
ESCA	X91	0.912243	0.994164	0.971896	0.829228	0.995476	0.947911	median split (no bimodal fit)	109	51	173
ESCA	X92	0.235654	0.994164	0.624678	0.203863	0.958883	0.605666	median split (no bimodal fit)	136	24	173
ESCA	X94	0.208484	0.994164	1.64117	0.214713	0.958883	1.56519	bimodal fit	70	15	173
ESCA	X95	0.0547796	0.801592	1.87106	0.0555316	0.958883	1.85829	median split (no bimodal fit)	141	19	173
ESCA	X96	0.542897	0.994164	1.15843	0.417388	0.971045	1.20751	median split (no bimodal fit)	102	58	173
ESCA	X97	0.866179	0.994164	0.931179	0.819025	0.995476	1.08216	bimodal fit	51	29	173
ESCA	X99	0.589454	0.994164	1.29215	0.143282	0.958883	1.71283	bimodal fit	68	16	173
ESCA	X100	0.730981	0.994164	1.12997	0.481101	0.971045	1.2593	bimodal fit	40	49	173
ESCA	X101	0.388772	0.994164	1.24972	0.476258	0.971045	1.18009	median split (no bimodal fit)	79	80	173
ESCA	X102	0.506626	0.994164	0.783762	0.451091	0.971045	0.838848	median split (no bimodal fit)	79	80	173
ESCA	X103	0.229798	0.994164	0.574506	0.232353	0.958883	0.576793	bimodal fit	122	10	173
ESCA	X104	0.0995714	0.900884	2.10503	0.00823	0.78185	2.33024	bimodal fit	50	33	173
ESCA	X105	0.0759121	0.801592	0.63664	0.212286	0.958883	0.748537	median split (no bimodal fit)	79	80	173
ESCA	X106	0.742049	0.994164	0.897665	0.474884	0.971045	0.797717	median split (bimodal fit low sample)	133	27	173
ESCA	X107	0.800628	0.994164	1.09011	0.993568	0.995476	0.997372	median split (no bimodal fit)	134	26	173
ESCA	X108	0.0646495	0.801592	0.441208	0.0935592	0.958883	0.482443	bimodal fit	118	18	173
ESCA	X109	0.741231	0.994164	1.11287	0.916577	0.995476	1.03361	median split (no bimodal fit)	131	29	173
ESCA	X110	0.509512	0.994164	0.736721	0.486111	0.971045	0.724586	median split (no bimodal fit)	149	11	173
ESCA	X111	0.85205	0.994164	0.934809	0.995476	0.995476	1.00203	bimodal fit	83	18	173
ESCA	X112	0.548494	0.994164	0.828021	0.484322	0.971045	0.8083	median split (no bimodal fit)	124	36	173
ESCA	X113	0.690052	0.994164	0.886329	0.947328	0.995476	1.01576	median split (no bimodal fit)	104	56	173
ESCA	X114	0.0140983	0.801592	2.47556	0.0281143	0.958883	2.20773	bimodal fit	96	14	173
ESCA	X115	0.671513	0.994164	0.846882	0.877994	0.995476	0.94367	median split (no bimodal fit)	148	12	173
ESCA	X116	0.899478	0.994164	0.952481	0.901649	0.995476	1.04596	bimodal fit	106	18	173
ESCA	X117	0.780432	0.994164	0.935848	0.851788	0.995476	0.957764	median split (no bimodal fit)	78	81	173
ESCA	X118	0.183548	0.994164	0.698092	0.165434	0.958883	0.701368	median split (no bimodal fit)	106	54	173
ESCA	X119	0.964472	0.994164	1.01878	0.473355	0.971045	1.24189	bimodal fit	88	27	173
ESCA	X120	0.644008	0.994164	1.20306	0.77615	0.995476	1.12014	median split (no bimodal fit)	144	16	173
ESCA	X121	0.425341	0.994164	0.720694	0.46638	0.971045	0.749325	median split (bimodal fit low sample)	141	19	173
ESCA	X122	0.603301	0.994164	0.835055	0.9909	0.995476	1.00382	bimodal fit	36	47	173
ESCA	X123	0.836689	0.994164	0.952556	0.915288	0.995476	1.02498	median split (no bimodal fit)	79	80	173
ESCA	X126	0.797492	0.994164	1.10249	0.724906	0.995476	1.12187	bimodal fit	46	32	173
ESCA	X127	0.252905	0.994164	0.635539	0.18596	0.958883	0.594074	median split (no bimodal fit)	141	19	173
ESCA	X128	0.447723	0.994164	1.1989	0.370437	0.971045	1.22835	median split (no bimodal fit)	91	69	173
ESCA	X129	0.176935	0.994164	0.540176	0.283957	0.958883	0.630385	median split (no bimodal fit)	145	15	173
ESCA	X130	0.360727	0.994164	0.794542	0.267364	0.958883	0.758102	median split (no bimodal fit)	105	55	173
ESCA	X131	0.695224	0.994164	1.12995	0.439565	0.971045	1.23328	median split (bimodal fit low sample)	125	35	173
ESCA	X132	0.656664	0.994164	0.897378	0.901677	0.995476	1.0293	median split (no bimodal fit)	75	84	173
ESCA	X133	0.725549	0.994164	1.09808	0.409176	0.971045	1.21451	median split (no bimodal fit)	77	82	173
ESCA	X134	0.361636	0.994164	1.28233	0.605661	0.993197	1.12718	median split (no bimodal fit)	79	80	173
ESCA	X136	0.988932	0.994164	1.00337	0.884031	0.995476	0.966617	median split (no bimodal fit)	90	70	173
ESCA	X138	0.985613	0.994164	0.995712	0.91015	0.995476	0.974369	median split (no bimodal fit)	77	82	173
ESCA	X139	0.965226	0.994164	0.983535	0.878388	0.995476	1.03581	median split (no bimodal fit)	81	79	173
ESCA	X140	0.507416	0.994164	1.18047	0.31399	0.958883	1.2667	median split (no bimodal fit)	79	80	173
ESCA	X141	0.525015	0.994164	1.22656	0.500037	0.971045	1.22692	bimodal fit	42	42	173
ESCA	X142	0.3198	0.994164	1.43519	0.40386	0.971045	1.31323	median split (no bimodal fit)	140	20	173
ESCA	X143	0.794566	0.994164	1.12263	0.904045	0.995476	1.05326	bimodal fit	122	13	173
ESCA	X144	0.80462	0.994164	1.09288	0.46927	0.971045	1.27271	bimodal fit	38	48	173
ESCA	X145	0.0577065	0.801592	1.72398	0.138879	0.958883	1.42122	median split (no bimodal fit)	103	57	173
ESCA	X146	0.852583	0.994164	1.05623	0.875812	0.995476	0.960042	median split (no bimodal fit)	113	47	173
ESCA	X147	0.233638	0.994164	1.53342	0.296029	0.958883	1.42778	bimodal fit	81	20	173
ESCA	X148	0.130728	0.934849	2.12988	0.285673	0.958883	1.2829	median split (no bimodal fit)	81	78	173
ESCA	X149	0.77775	0.994164	1.19298	0.765542	0.995476	1.09954	bimodal fit	45	39	173
ESCA	X151	0.5299	0.994164	0.825599	0.975337	0.995476	0.99278	median split (no bimodal fit)	82	77	173
ESCA	X152	0.607207	0.994164	0.884094	0.831696	0.995476	0.951799	median split (no bimodal fit)	76	83	173
ESCA	X153	0.958822	0.994164	0.985033	0.58131	0.993197	0.856221	median split (no bimodal fit)	124	36	173
ESCA	X156	0.276939	0.994164	0.727486	0.354784	0.971045	0.768471	median split (no bimodal fit)	125	35	173
ESCA	X157	0.658386	0.994164	0.842024	0.685622	0.993197	1.15326	bimodal fit	57	22	173
ESCA	X158	0.306772	0.994164	0.705435	0.350905	0.971045	0.737728	bimodal fit	99	27	173
ESCA	X159	0.408489	0.994164	0.811664	0.545286	0.993197	0.868716	median split (no bimodal fit)	88	72	173
ESCA	X160	0.623778	0.994164	1.23493	0.16658	0.958883	1.66343	bimodal fit	69	15	173
ESCA	X162	0.0398164	0.801592	1.66901	0.0812037	0.958883	1.51391	median split (no bimodal fit)	101	59	173
ESCA	X163	0.717796	0.994164	1.15785	0.71092	0.993197	1.15887	median split (no bimodal fit)	143	17	173
ESCA	X164	0.429767	0.994164	0.817969	0.326994	0.958883	0.787064	median split (no bimodal fit)	104	56	173
ESCA	X165	0.47934	0.994164	1.21279	0.337541	0.971045	1.26148	median split (bimodal fit low sample)	115	45	173
ESCA	X166	0.380811	0.994164	1.34858	0.279572	0.958883	1.43884	bimodal fit	93	22	173
ESCA	X167	0.242645	0.994164	0.716527	0.608059	0.993197	0.888281	median split (no bimodal fit)	77	82	173
ESCA	X168	0.986998	0.994164	1.01053	0.754533	0.995476	1.11793	bimodal fit	47	31	173
ESCA	X169	0.400128	0.994164	0.821076	0.689295	0.993197	0.912223	median split (bimodal fit low sample)	80	79	173
ESCA	X171	0.980441	0.994164	1.01121	0.371373	0.971045	1.37407	bimodal fit	65	18	173
ESCA	X172	0.610848	0.994164	1.19856	0.451162	0.971045	1.25531	bimodal fit	43	38	173
ESCA	X173	0.410981	0.994164	0.705981	0.585163	0.993197	0.798553	bimodal fit	78	15	173
ESCA	X174	0.960723	0.994164	1.01387	0.912304	0.995476	1.03026	median split (no bimodal fit)	120	40	173
ESCA	X175	0.687575	0.994164	0.858768	0.932337	0.995476	0.971128	bimodal fit	63	26	173
ESCA	X176	0.920869	0.994164	0.968868	0.888775	0.995476	0.956915	median split (no bimodal fit)	134	26	173
ESCA	X177	0.657244	0.994164	0.810498	0.659158	0.993197	0.814956	median split (no bimodal fit)	146	14	173
ESCA	X178	0.21693	0.994164	1.33884	0.165251	0.958883	1.37817	median split (no bimodal fit)	81	78	173
ESCA	X179	0.988156	0.994164	1.00553	0.832716	0.995476	1.07522	bimodal fit	57	29	173
ESCA	X180	0.766435	0.994164	0.930411	0.800021	0.995476	0.942927	median split (no bimodal fit)	79	80	173
ESCA	X182	0.801435	0.994164	0.941714	0.782368	0.995476	0.937797	median split (no bimodal fit)	83	76	173
ESCA	X183	0.691422	0.994164	1.16152	0.644887	0.993197	1.18898	median split (no bimodal fit)	142	18	173
ESCA	X184	0.947845	0.994164	0.981086	0.901372	0.995476	0.965646	median split (no bimodal fit)	123	37	173
ESCA	X185	0.0601368	0.801592	1.67754	0.0466666	0.958883	1.68711	median split (no bimodal fit)	128	32	173
ESCA	X186	0.127138	0.934849	1.43118	0.241729	0.958883	1.30943	median split (no bimodal fit)	87	73	173
ESCA	X187	0.179137	0.994164	0.569062	0.467094	0.971045	0.770956	median split (bimodal fit low sample)	140	20	173
ESCA	X188	0.473846	0.994164	1.1883	0.440669	0.971045	1.19629	median split (no bimodal fit)	80	79	173
ESCA	X189	0.927535	0.994164	0.966019	0.815384	0.995476	1.0853	bimodal fit	97	20	173
ESCA	X191	0.212873	0.994164	1.83065	0.158599	0.958883	1.65954	bimodal fit	36	48	173
ESCA	X192	0.894041	0.994164	0.955566	0.932027	0.995476	1.02636	median split (no bimodal fit)	132	28	173
ESCA	X193	0.868637	0.994164	1.0623	0.652938	0.993197	1.15812	bimodal fit	51	38	173
ESCA	X194	0.779119	0.994164	0.922048	0.541783	0.993197	0.864865	median split (no bimodal fit)	91	69	173
ESCA	X196	0.309188	0.994164	1.40935	0.454178	0.971045	1.27615	median split (no bimodal fit)	141	19	173
ESCA	X197	0.00144207	0.273993	2.82863	0.00101358	0.19258	2.60384	bimodal fit	64	28	173
ESCA	X198	0.946241	0.994164	1.01917	0.776667	0.995476	0.924423	median split (no bimodal fit)	115	45	173
ESCA	X199	0.964957	0.994164	0.989548	0.686769	0.993197	1.09811	median split (no bimodal fit)	78	81	173
ESCA	X200	0.678108	0.994164	1.16227	0.4851	0.971045	1.2582	median split (no bimodal fit)	134	26	173
ESCA	X201	0.123005	0.934849	0.484741	0.236204	0.958883	0.595723	bimodal fit	87	11	173
ESCA	X202	0.644665	0.994164	0.897085	0.54799	0.993197	0.871141	median split (no bimodal fit)	78	81	173
ESCA	X203	0.981477	0.994164	1.00748	0.940855	0.995476	0.976895	median split (no bimodal fit)	131	29	173
ESCA	X205	0.327947	0.994164	1.51283	0.522954	0.993197	1.29063	median split (no bimodal fit)	144	16	173
ESCA	X206	0.294036	0.994164	0.659752	0.238695	0.958883	0.628387	median split (no bimodal fit)	136	24	173
ESCA	X207	0.278935	0.994164	1.44491	0.190573	0.958883	1.53682	bimodal fit	63	27	173
ESCA	X208	0.0635305	0.801592	0.410007	0.142118	0.958883	0.521626	bimodal fit	66	13	173
ESCA	X210	0.97775	0.994164	0.989013	0.988458	0.995476	0.995517	bimodal fit	47	37	173
ESCA	X211	0.910338	0.994164	0.936928	0.699958	0.993197	1.14387	bimodal fit	55	30	173
ESCA	X212	0.132847	0.934849	0.484449	0.180072	0.958883	0.61408	bimodal fit	59	23	173
ESCA	X213	0.978389	0.994164	1.00721	0.903135	0.995476	0.971743	median split (no bimodal fit)	96	64	173
ESCA	X214	0.0892474	0.892474	2.00298	0.107589	0.958883	1.90639	bimodal fit	123	11	173
ESCA	X215	0.998296	0.998296	0.998992	0.599707	0.993197	1.26534	bimodal fit	71	14	173
ESCA	X216	0.19818	0.994164	0.612844	0.442908	0.971045	0.767881	bimodal fit	65	20	173
ESCA	X217	0.121769	0.934849	0.57608	0.157552	0.958883	0.616806	bimodal fit	61	30	173
GBM	X1	0.652275	0.981866	1.19963	0.346224	0.869017	1.4179	bimodal fit	49	14	173
GBM	X2	0.618453	0.981866	1.19433	0.665426	0.922421	0.864574	median split (no bimodal fit)	110	12	173
GBM	X3	0.990332	0.998353	0.995804	0.985798	0.999424	1.00604	median split (no bimodal fit)	109	13	173
GBM	X4	0.753173	0.981866	1.07385	0.50226	0.922421	0.867501	median split (no bimodal fit)	59	63	173
GBM	X5	0.812174	0.981866	0.914198	0.592989	0.922421	1.21063	bimodal fit	84	11	173
GBM	X6	0.236231	0.975274	0.731241	0.0286947	0.384008	0.570007	median split (no bimodal fit)	92	30	173
GBM	X7	0.0214307	0.551491	2.19741	0.0670744	0.595925	1.67135	bimodal fit	54	26	173
GBM	X8	0.753197	0.981866	0.898812	0.959772	0.999424	1.01549	bimodal fit	49	26	173
GBM	X9	0.533119	0.981866	0.788625	0.982803	0.999424	0.992029	median split (no bimodal fit)	112	10	173
GBM	X10	0.631878	0.981866	0.89621	0.243571	0.755911	0.7777	median split (no bimodal fit)	52	69	173
GBM	X11	0.311462	0.977348	1.37576	0.626462	0.922421	1.16081	bimodal fit	25	42	173
GBM	X12	0.258488	0.975274	1.2908	0.213134	0.720448	1.30133	median split (no bimodal fit)	62	59	173
GBM	X13	0.674641	0.981866	0.868764	0.771682	0.946587	0.91757	bimodal fit	41	27	173
GBM	X14	0.636668	0.981866	1.12502	0.622015	0.922421	1.12731	median split (bimodal fit low sample)	96	26	173
GBM	X16	0.139146	0.975274	0.582467	0.437085	0.894037	0.771196	bimodal fit	61	18	173
GBM	X17	0.635954	0.981866	1.20337	0.82485	0.953367	0.928619	bimodal fit	47	20	173
GBM	X18	0.99714	0.998353	1.00095	0.978569	0.999424	0.993069	median split (no bimodal fit)	98	24	173
GBM	X20	0.199068	0.975274	1.58429	0.15131	0.6955	1.66177	median split (no bimodal fit)	110	12	173
GBM	X21	0.201763	0.975274	0.701486	0.193194	0.6955	0.709258	median split (bimodal fit low sample)	95	27	173
GBM	X22	0.39117	0.981866	1.26356	0.27972	0.811086	1.33274	median split (bimodal fit low sample)	100	22	173
GBM	X23	0.291986	0.977348	1.26233	0.421357	0.894037	1.18496	median split (no bimodal fit)	62	59	173
GBM	X24	0.805109	0.981866	0.929202	0.551007	0.922421	1.16104	median split (no bimodal fit)	93	29	173
GBM	X25	0.883806	0.981866	0.968437	0.970606	0.999424	1.00783	median split (no bimodal fit)	61	61	173
GBM	X27	0.190426	0.975274	0.654771	0.0202273	0.384008	0.517754	bimodal fit	55	26	173
GBM	X28	0.39055	0.981866	1.33101	0.214492	0.720448	1.4732	bimodal fit	23	41	173
GBM	X29	0.403415	0.981866	1.28041	0.887205	0.991906	1.04022	bimodal fit	35	39	173
GBM	X30	0.998353	0.998353	0.999537	0.725474	0.93992	0.928103	median split (no bimodal fit)	61	60	173
GBM	X31	0.313812	0.977348	1.24662	0.61028	0.922421	1.11382	median split (no bimodal fit)	66	56	173
GBM	X32	0.762532	0.981866	1.1098	0.168777	0.6955	1.52133	bimodal fit	26	40	173
GBM	X33	0.116831	0.975274	0.581397	0.0562018	0.562018	0.542791	median split (bimodal fit low sample)	100	22	173
GBM	X34	0.821161	0.981866	0.948836	0.840193	0.957182	1.04356	median split (no bimodal fit)	56	66	173
GBM	X35	0.387697	0.981866	0.73384	0.642003	0.922421	0.861262	bimodal fit	43	22	173
GBM	X36	0.921863	0.981866	1.02135	0.998045	0.999424	0.999485	median split (no bimodal fit)	59	62	173
GBM	X37	0.654946	0.981866	1.18539	0.175534	0.6955	1.58642	bimodal fit	87	12	173
GBM	X38	0.53747	0.981866	1.17273	0.73627	0.93992	1.0863	median split (no bimodal fit)	89	33	173
GBM	X39	0.663009	0.981866	1.15419	0.515633	0.922421	1.22498	bimodal fit	81	18	173
GBM	X41	0.544814	0.981866	1.1481	0.645442	0.922421	1.10457	median split (no bimodal fit)	54	67	173
GBM	X42	0.687146	0.981866	1.09411	0.96449	0.999424	1.00953	median split (no bimodal fit)	61	60	173
GBM	X43	0.673813	0.981866	1.09728	0.249738	0.759376	1.27537	median split (no bimodal fit)	59	62	173
GBM	X45	0.869182	0.981866	0.949739	0.51133	0.922421	0.823583	bimodal fit	65	24	173
GBM	X46	0.979597	0.998353	0.994331	0.820581	0.953367	1.04955	median split (no bimodal fit)	55	66	173
GBM	X47	0.07287	0.87444	1.48892	0.0798371	0.595925	1.45311	median split (no bimodal fit)	59	62	173
GBM	X48	0.496129	0.981866	1.22466	0.645533	0.922421	1.1321	median split (bimodal fit low sample)	99	23	173
GBM	X49	0.681077	0.981866	1.14012	0.650226	0.922421	1.1511	median split (no bimodal fit)	107	15	173
GBM	X50	0.0416971	0.833941	0.48703	0.299737	0.817479	0.710329	bimodal fit	80	16	173
GBM	X53	0.0245107	0.551491	0.39209	0.00933452	0.384008	0.346735	bimodal fit	89	13	173
GBM	X54	0.964464	0.998353	0.985387	0.534596	0.922421	1.20893	bimodal fit	63	19	173
GBM	X56	0.627236	0.981866	0.820969	0.6549	0.922421	0.838581	median split (bimodal fit low sample)	111	11	173
GBM	X57	0.671479	0.981866	0.904055	0.308825	0.817479	0.790281	median split (no bimodal fit)	81	41	173
GBM	X58	0.532752	0.981866	1.14767	0.18598	0.6955	1.32664	median split (no bimodal fit)	63	59	173
GBM	X59	0.946463	0.998353	0.978553	0.731817	0.93992	1.10656	bimodal fit	35	28	173
GBM	X60	0.690761	0.981866	1.09407	0.405796	0.894037	1.1981	median split (no bimodal fit)	56	65	173
GBM	X61	0.521676	0.981866	0.862956	0.0751898	0.595925	0.684531	median split (no bimodal fit)	56	65	173
GBM	X62	0.29507	0.977348	0.614164	0.169047	0.6955	0.536085	median split (no bimodal fit)	111	11	173
GBM	X65	0.672193	0.981866	1.17019	0.469874	0.919319	1.24807	bimodal fit	32	31	173
GBM	X66	0.395899	0.981866	0.79397	0.0715071	0.595925	0.638933	median split (no bimodal fit)	93	29	173
GBM	X67	0.699108	0.981866	1.08824	0.459385	0.910225	1.17159	median split (no bimodal fit)	56	65	173
GBM	X68	0.844586	0.981866	0.919578	0.733569	0.93992	0.872959	bimodal fit	88	10	173
GBM	X71	0.126562	0.975274	1.60767	0.0254101	0.384008	1.94145	median split (bimodal fit low sample)	108	14	173
GBM	X72	0.155044	0.975274	0.732801	0.346675	0.869017	0.819286	median split (no bimodal fit)	65	57	173
GBM	X73	0.800155	0.981866	0.946488	0.773046	0.946587	0.940569	median split (no bimodal fit)	61	60	173
GBM	X74	0.882427	0.981866	1.06034	0.832309	0.95424	1.08283	bimodal fit	51	12	173
GBM	X75	0.80455	0.981866	1.10102	0.718185	0.93992	1.14343	median split (no bimodal fit)	111	11	173
GBM	X76	0.746943	0.981866	0.896121	0.4235	0.894037	0.78292	bimodal fit	20	41	173
GBM	X77	0.160032	0.975274	0.634342	0.0786523	0.595925	0.591544	bimodal fit	29	39	173
GBM	X79	0.352498	0.981866	0.744345	0.668055	0.922421	0.88515	bimodal fit	66	20	173
GBM	X80	0.568932	0.981866	1.26327	0.0272087	0.384008	2.2718	bimodal fit	19	44	173
GBM	X81	0.5293	0.981866	0.801626	0.125484	0.684461	0.623773	bimodal fit	36	30	173
GBM	X82	0.314923	0.977348	1.39348	0.184039	0.6955	1.54103	median split (no bimodal fit)	110	12	173
GBM	X83	0.953141	0.998353	1.0204	0.826252	0.953367	1.0747	bimodal fit	18	41	173
GBM	X84	0.211936	0.975274	1.36656	0.0231925	0.384008	1.61858	median split (no bimodal fit)	59	63	173
GBM	X85	0.707255	0.981866	1.10653	0.979156	0.999424	1.00692	median split (no bimodal fit)	99	23	173
GBM	X86	0.858236	0.981866	0.961732	0.460169	0.910225	0.854924	median split (no bimodal fit)	62	59	173
GBM	X87	0.746406	0.981866	1.07694	0.786154	0.947995	1.0586	median split (no bimodal fit)	62	60	173
GBM	X88	0.476561	0.981866	1.24174	0.577099	0.922421	0.853288	median split (no bimodal fit)	102	20	173
GBM	X89	0.54467	0.981866	0.875211	0.495343	0.922421	0.863141	median split (no bimodal fit)	54	67	173
GBM	X91	0.305051	0.977348	0.637836	0.306056	0.817479	0.672568	bimodal fit	47	15	173
GBM	X92	0.306745	0.977348	1.24828	0.652557	0.922421	1.10088	median split (no bimodal fit)	61	61	173
GBM	X94	0.331537	0.981866	0.711296	0.218207	0.720448	0.689122	bimodal fit	25	40	173
GBM	X97	0.862813	0.981866	0.962652	0.519098	0.922421	0.872861	median split (no bimodal fit)	55	66	173
GBM	X98	0.212041	0.975274	1.41989	0.103515	0.62109	1.55109	bimodal fit	48	28	173
GBM	X99	0.0707678	0.87444	2.01996	0.0287647	0.384008	2.26627	bimodal fit	84	10	173
GBM	X100	0.682638	0.981866	0.913992	0.500121	0.922421	0.866465	median split (no bimodal fit)	57	64	173
GBM	X101	0.908201	0.981866	0.974748	0.220137	0.720448	0.770224	median split (no bimodal fit)	59	62	173
GBM	X102	0.535094	0.981866	0.785665	0.446681	0.903401	0.747238	bimodal fit	68	16	173
GBM	X103	0.482691	0.981866	1.16837	0.136427	0.6955	1.37126	median split (no bimodal fit)	75	47	173
GBM	X104	0.674159	0.981866	1.18239	0.976986	0.999424	1.00938	bimodal fit	44	17	173
GBM	X105	0.560892	0.981866	0.869888	0.169091	0.6955	0.744043	median split (no bimodal fit)	53	68	173
GBM	X106	0.165315	0.975274	0.715262	0.241442	0.755911	0.759397	median split (no bimodal fit)	84	38	173
GBM	X107	0.520885	0.981866	1.29755	0.10121	0.62109	1.71533	bimodal fit	50	18	173
GBM	X108	0.784144	0.981866	0.939993	0.761142	0.944866	1.06664	median split (no bimodal fit)	55	66	173
GBM	X109	0.179094	0.975274	1.3558	0.305957	0.817479	1.24493	median split (no bimodal fit)	63	58	173
GBM	X110	0.458756	0.981866	1.35314	0.799499	0.953046	1.10639	median split (no bimodal fit)	112	10	173
GBM	X111	0.915774	0.981866	0.966733	0.428322	0.894037	1.27097	bimodal fit	44	23	173
GBM	X112	0.820669	0.981866	1.06855	0.759411	0.944866	0.918068	bimodal fit	38	34	173
GBM	X116	0.715647	0.981866	1.08547	0.573906	0.922421	1.13433	median split (no bimodal fit)	82	40	173
GBM	X117	0.751832	0.981866	1.09134	0.181112	0.6955	1.41222	bimodal fit	54	33	173
GBM	X119	0.611565	0.981866	0.787696	0.750012	0.944866	0.871707	bimodal fit	80	13	173
GBM	X120	0.12286	0.975274	0.580202	0.355476	0.869017	0.733934	median split (no bimodal fit)	105	17	173
GBM	X121	0.879114	0.981866	1.05097	0.390707	0.894037	1.30549	median split (no bimodal fit)	108	14	173
GBM	X122	0.779736	0.981866	1.06389	0.812595	0.953367	1.05134	median split (no bimodal fit)	59	62	173
GBM	X123	0.61422	0.981866	1.12094	0.508894	0.922421	0.869094	median split (no bimodal fit)	61	60	173
GBM	X126	0.960827	0.998353	1.01146	0.671318	0.922421	1.09581	median split (no bimodal fit)	62	59	173
GBM	X128	0.484039	0.981866	0.854179	0.412681	0.894037	0.841248	median split (no bimodal fit)	71	51	173
GBM	X129	0.272465	0.977348	0.782056	0.415687	0.894037	0.840845	median split (no bimodal fit)	58	63	173
GBM	X130	0.465597	0.981866	0.737024	0.72491	0.93992	0.870562	median split (bimodal fit low sample)	109	13	173
GBM	X131	0.59018	0.981866	0.878575	0.862472	0.970281	1.03812	median split (no bimodal fit)	58	64	173
GBM	X132	0.710764	0.981866	0.898434	0.935664	0.999424	0.978299	bimodal fit	45	33	173
GBM	X133	0.228213	0.975274	0.634599	0.0734666	0.595925	0.541198	bimodal fit	34	22	173
GBM	X134	0.100942	0.975274	0.656068	0.140426	0.6955	0.693388	median split (no bimodal fit)	86	36	173
GBM	X136	0.412306	0.981866	1.3533	0.257344	0.759376	1.49948	bimodal fit	87	12	173
GBM	X137	0.345102	0.981866	0.7539	0.039401	0.419924	0.549891	median split (no bimodal fit)	102	20	173
GBM	X138	0.0187171	0.551491	0.358721	0.230374	0.740486	0.626067	median split (no bimodal fit)	110	12	173
GBM	X139	0.978147	0.998353	1.00599	0.999424	0.999424	0.999847	median split (no bimodal fit)	60	62	173
GBM	X140	0.0689519	0.87444	1.86789	0.00473584	0.384008	2.36237	bimodal fit	36	29	173
GBM	X141	0.782179	0.981866	1.09907	0.35718	0.869017	1.35069	bimodal fit	17	41	173
GBM	X143	0.24957	0.975274	0.647924	0.552092	0.922421	0.837994	bimodal fit	54	23	173
GBM	X144	0.533986	0.981866	1.22382	0.915326	0.999424	0.968754	bimodal fit	34	25	173
GBM	X145	0.583642	0.981866	0.8877	0.253753	0.759376	0.784755	median split (no bimodal fit)	58	63	173
GBM	X146	0.601666	0.981866	1.1219	0.99592	0.999424	1.00108	median split (no bimodal fit)	63	59	173
GBM	X147	0.479972	0.981866	0.856512	0.169878	0.6955	0.748782	median split (no bimodal fit)	59	63	173
GBM	X149	0.0218449	0.551491	0.38623	0.0120971	0.384008	0.359453	bimodal fit	36	18	173
GBM	X151	0.150397	0.975274	1.38203	0.0169436	0.384008	1.66615	median split (no bimodal fit)	58	63	173
GBM	X152	0.524664	0.981866	0.868889	0.968964	0.999424	0.991742	median split (no bimodal fit)	63	58	173
GBM	X153	0.301504	0.977348	0.658937	0.664295	0.922421	0.848678	bimodal fit	90	12	173
GBM	X156	0.563127	0.981866	0.878358	0.181916	0.6955	0.7524	median split (no bimodal fit)	54	67	173
GBM	X157	0.98958	0.998353	1.00482	0.408492	0.894037	1.31161	bimodal fit	20	46	173
GBM	X158	0.778652	0.981866	0.937251	0.816192	0.953367	1.0503	median split (no bimodal fit)	59	63	173
GBM	X159	0.251432	0.975274	1.30692	0.0827673	0.595925	1.47765	median split (no bimodal fit)	87	35	173
GBM	X160	0.916212	0.981866	1.02312	0.943321	0.999424	0.985108	median split (no bimodal fit)	58	63	173
GBM	X162	0.200664	0.975274	0.750528	0.201198	0.71011	0.761254	median split (no bimodal fit)	65	57	173
GBM	X164	0.979929	0.998353	1.00825	0.789995	0.947995	1.0902	median split (bimodal fit low sample)	105	17	173
GBM	X165	0.808101	0.981866	0.930751	0.757547	0.944866	1.09178	median split (no bimodal fit)	104	18	173
GBM	X166	0.4722	0.981866	0.782361	0.584091	0.922421	0.835732	bimodal fit	59	18	173
GBM	X167	0.175787	0.975274	1.499	0.0298673	0.384008	1.77546	bimodal fit	46	34	173
GBM	X168	0.260367	0.975274	0.779827	0.606614	0.922421	0.893648	median split (no bimodal fit)	72	50	173
GBM	X169	0.179657	0.975274	1.5143	0.370128	0.883874	1.29599	bimodal fit	28	37	173
GBM	X170	0.254121	0.975274	0.698814	0.384114	0.894037	0.764489	bimodal fit	75	20	173
GBM	X171	0.764661	0.981866	1.07717	0.598822	0.922421	0.881617	median split (no bimodal fit)	89	33	173
GBM	X172	0.0646981	0.87444	0.541902	0.0396594	0.419924	0.530884	bimodal fit	22	41	173
GBM	X173	0.845063	0.981866	1.06331	0.616702	0.922421	1.15762	bimodal fit	51	19	173
GBM	X174	0.8394	0.981866	1.07523	0.411799	0.894037	0.765663	bimodal fit	57	21	173
GBM	X175	0.908828	0.981866	1.04775	0.986258	0.999424	0.993137	bimodal fit	86	11	173
GBM	X176	0.691213	0.981866	1.09835	0.606302	0.922421	1.11501	median split (no bimodal fit)	63	58	173
GBM	X178	0.0169388	0.551491	1.71389	0.19158	0.6955	1.31691	median split (no bimodal fit)	60	61	173
GBM	X179	0.699363	0.981866	1.088	0.951711	0.999424	0.987209	median split (no bimodal fit)	61	61	173
GBM	X180	0.322188	0.981866	0.746692	0.123285	0.684461	0.660382	median split (bimodal fit low sample)	91	31	173
GBM	X182	0.0201739	0.551491	1.67115	0.000880313	0.158456	2.04507	median split (no bimodal fit)	57	64	173
GBM	X184	0.623577	0.981866	1.15747	0.681078	0.928743	1.12026	bimodal fit	34	35	173
GBM	X185	0.0908446	0.975274	1.87133	0.0137303	0.384008	2.29168	bimodal fit	42	19	173
GBM	X186	0.855004	0.981866	1.04037	0.64505	0.922421	0.907308	median split (no bimodal fit)	60	62	173
GBM	X187	0.124375	0.975274	0.538322	0.28388	0.811086	0.657608	median split (no bimodal fit)	110	12	173
GBM	X188	0.807171	0.981866	1.08694	0.571588	0.922421	1.19739	bimodal fit	23	40	173
GBM	X189	0.611973	0.981866	0.843504	0.114446	0.664522	0.629122	bimodal fit	35	30	173
GBM	X190	0.449487	0.981866	1.28237	0.305335	0.817479	1.3939	median split (no bimodal fit)	110	12	173
GBM	X191	0.265309	0.975274	0.784921	0.542372	0.922421	0.879169	median split (no bimodal fit)	63	59	173
GBM	X193	0.858336	0.981866	0.938267	0.434463	0.894037	0.785128	bimodal fit	35	26	173
GBM	X194	0.0605882	0.87444	0.651606	0.174944	0.6955	0.748874	median split (no bimodal fit)	66	56	173
GBM	X195	0.55521	0.981866	0.83646	0.0884421	0.612291	0.611103	median split (bimodal fit low sample)	98	24	173
GBM	X196	0.769735	0.981866	1.08382	0.579868	0.922421	1.15786	median split (bimodal fit low sample)	96	26	173
GBM	X197	0.586146	0.981866	1.12685	0.357263	0.869017	1.21634	median split (no bimodal fit)	55	67	173
GBM	X198	0.574393	0.981866	0.834997	0.373191	0.883874	0.784017	bimodal fit	35	40	173
GBM	X199	0.206105	0.975274	1.53953	0.624732	0.922421	1.1627	bimodal fit	43	23	173
GBM	X200	0.920665	0.981866	0.978316	0.701943	0.93992	1.08485	median split (bimodal fit low sample)	65	56	173
GBM	X201	0.0215774	0.551491	0.349277	0.096296	0.62109	0.46758	bimodal fit	71	11	173
GBM	X202	0.252046	0.975274	1.3499	0.182131	0.6955	1.4037	median split (no bimodal fit)	97	25	173
GBM	X203	0.718741	0.981866	0.923086	0.703599	0.93992	1.08448	median split (no bimodal fit)	58	63	173
GBM	X204	0.134404	0.975274	1.70454	0.0372082	0.419924	1.95891	bimodal fit	47	16	173
GBM	X205	0.00853822	0.551491	0.452905	0.0101119	0.384008	0.504654	median split (no bimodal fit)	95	27	173
GBM	X206	0.203094	0.975274	1.41911	0.560705	0.922421	1.17071	median split (bimodal fit low sample)	101	21	173
GBM	X207	0.893684	0.981866	1.04764	0.331059	0.863632	0.73303	bimodal fit	37	24	173
GBM	X208	0.880694	0.981866	1.03355	0.188016	0.6955	1.32081	median split (no bimodal fit)	59	62	173
GBM	X210	0.649057	0.981866	0.858642	0.897298	0.996998	1.04123	bimodal fit	37	27	173
GBM	X211	0.835759	0.981866	0.939896	0.56645	0.922421	0.848362	bimodal fit	70	20	173
GBM	X212	0.588721	0.981866	1.17686	0.788854	0.947995	1.08104	median split (bimodal fit low sample)	103	19	173
GBM	X213	0.893028	0.981866	1.04881	0.713532	0.93992	1.11435	bimodal fit	35	31	173
GBM	X214	0.193705	0.975274	0.748455	0.597187	0.922421	0.894032	median split (no bimodal fit)	63	58	173
GBM	X215	0.712086	0.981866	0.918147	0.960839	0.999424	1.01047	median split (no bimodal fit)	59	62	173
GBM	X216	0.265491	0.975274	1.41176	0.853089	0.965761	1.0532	bimodal fit	49	26	173
GBM	X217	0.0586632	0.87444	0.541889	0.102738	0.62109	0.63149	bimodal fit	58	26	173
HNSC	X1	0.728091	0.963191	1.06686	0.654829	0.997669	1.08246	median split (no bimodal fit)	166	148	546
HNSC	X2	0.657801	0.963191	1.08756	0.905863	0.997669	1.02118	median split (no bimodal fit)	157	157	546
HNSC	X4	0.931354	0.977922	0.984416	0.866497	0.997669	0.970649	median split (no bimodal fit)	168	146	546
HNSC	X5	0.927987	0.977922	1.02038	0.665229	0.997669	1.09993	median split (no bimodal fit)	257	57	546
HNSC	X8	0.156837	0.963191	0.754012	0.25762	0.997669	0.80653	median split (no bimodal fit)	202	112	546
HNSC	X9	0.983246	0.993012	0.995921	0.939566	0.997669	1.01373	median split (no bimodal fit)	184	130	546
HNSC	X10	0.466154	0.963191	0.833566	0.515797	0.997669	0.857655	bimodal fit	88	86	546
HNSC	X11	0.746641	0.963191	0.913763	0.706949	0.997669	0.904554	bimodal fit	141	52	546
HNSC	X12	0.365102	0.963191	1.25279	0.102901	0.997669	1.43946	bimodal fit	93	82	546
HNSC	X13	0.0674473	0.963191	1.71825	0.0596138	0.997669	1.72601	median split (no bimodal fit)	290	24	546
HNSC	X14	0.474776	0.963191	1.23744	0.863322	0.997669	0.953028	bimodal fit	156	42	546
HNSC	X15	0.349951	0.963191	0.801273	0.405178	0.997669	0.822431	median split (no bimodal fit)	257	57	546
HNSC	X16	0.23018	0.963191	1.53604	0.677181	0.997669	1.12872	bimodal fit	118	41	546
HNSC	X17	0.490736	0.963191	0.799533	0.223095	0.997669	0.722887	bimodal fit	103	60	546
HNSC	X21	0.485333	0.963191	0.87555	0.282102	0.997669	0.81875	median split (no bimodal fit)	202	112	546
HNSC	X22	0.412434	0.963191	1.15815	0.36925	0.997669	1.172	median split (no bimodal fit)	160	154	546
HNSC	X23	0.648567	0.963191	0.918519	0.459577	0.997669	0.87722	median split (no bimodal fit)	158	156	546
HNSC	X24	0.838543	0.963191	1.03736	0.682544	0.997669	1.07537	median split (no bimodal fit)	150	164	546
HNSC	X25	0.269626	0.963191	1.2311	0.55465	0.997669	1.11137	median split (no bimodal fit)	180	134	546
HNSC	X26	0.616635	0.963191	0.817793	0.924999	0.997669	0.963865	bimodal fit	238	18	546
HNSC	X27	0.129859	0.963191	1.55906	0.0163814	0.997669	1.79916	bimodal fit	138	45	546
HNSC	X28	0.875409	0.963191	1.0297	0.985477	0.997669	0.99677	median split (no bimodal fit)	155	159	546
HNSC	X29	0.651315	0.963191	0.920595	0.859698	0.997669	0.968944	median split (no bimodal fit)	132	182	546
HNSC	X30	0.840899	0.963191	1.03792	0.683749	0.997669	1.07637	median split (no bimodal fit)	193	121	546
HNSC	X31	0.253105	0.963191	0.812271	0.439377	0.997669	0.871668	median split (no bimodal fit)	166	148	546
HNSC	X32	0.224351	0.963191	1.26006	0.269167	0.997669	1.21794	median split (no bimodal fit)	151	163	546
HNSC	X33	0.301895	0.963191	1.29803	0.49837	0.997669	1.16922	bimodal fit	175	55	546
HNSC	X34	0.455029	0.963191	1.14707	0.719296	0.997669	1.06668	median split (no bimodal fit)	182	132	546
HNSC	X35	0.328978	0.963191	0.830486	0.246203	0.997669	0.80522	median split (no bimodal fit)	194	120	546
HNSC	X36	0.097448	0.963191	0.585283	0.281023	0.997669	0.733382	bimodal fit	132	40	546
HNSC	X37	0.541772	0.963191	1.1335	0.493404	0.997669	1.14706	median split (no bimodal fit)	241	73	546
HNSC	X38	0.404727	0.963191	0.775569	0.443145	0.997669	0.792941	bimodal fit	124	49	546
HNSC	X39	0.480065	0.963191	0.848048	0.565296	0.997669	0.879686	median split (no bimodal fit)	248	66	546
HNSC	X40	0.103355	0.963191	1.58921	0.152652	0.997669	1.4781	median split (no bimodal fit)	287	27	546
HNSC	X41	0.572742	0.963191	1.18267	0.676029	0.997669	1.11182	bimodal fit	84	68	546
HNSC	X42	0.987629	0.993012	1.0049	0.591791	0.997669	1.1373	bimodal fit	74	90	546
HNSC	X43	0.76245	0.963191	1.05731	0.782363	0.997669	1.05038	median split (no bimodal fit)	138	176	546
HNSC	X44	0.276803	0.963191	0.815019	0.226192	0.997669	0.802008	median split (no bimodal fit)	183	131	546
HNSC	X45	0.846925	0.963191	0.942763	0.497713	0.997669	0.845838	bimodal fit	84	78	546
HNSC	X46	0.131713	0.963191	0.74604	0.189579	0.997669	0.793238	median split (no bimodal fit)	139	175	546
HNSC	X47	0.72081	0.963191	1.0871	0.506097	0.997669	1.16299	median split (no bimodal fit)	261	53	546
HNSC	X48	0.825303	0.963191	0.960261	0.748905	0.997669	0.944608	median split (no bimodal fit)	137	177	546
HNSC	X49	0.847537	0.963191	1.04129	0.704225	0.997669	1.0782	median split (no bimodal fit)	232	82	546
HNSC	X50	0.607137	0.963191	1.10611	0.879431	0.997669	1.02746	median split (no bimodal fit)	185	129	546
HNSC	X51	0.110482	0.963191	0.580382	0.124427	0.997669	0.607762	bimodal fit	153	37	546
HNSC	X52	0.871323	0.963191	0.970386	0.997709	0.997709	1.00051	median split (no bimodal fit)	187	127	546
HNSC	X53	0.871332	0.963191	1.03058	0.789851	0.997669	0.953598	median split (no bimodal fit)	131	183	546
HNSC	X54	0.57354	0.963191	1.11161	0.630844	0.997669	1.09358	median split (no bimodal fit)	206	108	546
HNSC	X57	0.830554	0.963191	0.9602	0.891856	0.997669	1.02568	median split (no bimodal fit)	208	106	546
HNSC	X58	0.416964	0.963191	0.862664	0.54343	0.997669	0.898084	median split (no bimodal fit)	153	161	546
HNSC	X59	0.910368	0.973421	1.03792	0.935101	0.997669	0.980044	bimodal fit	87	69	546
HNSC	X60	0.300709	0.963191	1.43101	0.987255	0.997669	1.0046	bimodal fit	120	43	546
HNSC	X61	0.581627	0.963191	0.762431	0.226798	0.997669	0.672763	bimodal fit	127	39	546
HNSC	X62	0.36749	0.963191	1.17738	0.734264	0.997669	1.06221	median split (no bimodal fit)	147	167	546
HNSC	X63	0.167827	0.963191	1.35967	0.289533	0.997669	1.26165	median split (bimodal fit low sample)	257	57	546
HNSC	X64	0.210009	0.963191	0.532029	0.271442	0.997669	0.575866	median split (no bimodal fit)	298	16	546
HNSC	X65	0.876555	0.963191	1.02868	0.784719	0.997669	1.05047	median split (no bimodal fit)	127	187	546
HNSC	X66	0.349079	0.963191	0.827996	0.327081	0.997669	0.821764	median split (no bimodal fit)	225	89	546
HNSC	X67	0.493146	0.963191	1.13851	0.2803	0.997669	1.21873	median split (no bimodal fit)	210	104	546
HNSC	X68	0.436204	0.963191	1.26555	0.864243	0.997669	1.05134	median split (no bimodal fit)	283	31	546
HNSC	X69	0.701077	0.963191	0.865891	0.703618	0.997669	0.870295	median split (no bimodal fit)	292	22	546
HNSC	X71	0.320982	0.963191	1.19512	0.351525	0.997669	1.17964	median split (no bimodal fit)	175	139	546
HNSC	X72	0.832002	0.963191	0.959169	0.794783	0.997669	0.951233	median split (no bimodal fit)	216	98	546
HNSC	X73	0.995641	0.995641	1.00205	0.381221	0.997669	0.78374	bimodal fit	117	48	546
HNSC	X74	0.594278	0.963191	0.852781	0.977077	0.997669	0.991959	bimodal fit	117	43	546
HNSC	X75	0.674863	0.963191	1.09466	0.554788	0.997669	1.13466	median split (no bimodal fit)	254	60	546
HNSC	X76	0.220564	0.963191	1.44099	0.220585	0.997669	1.37448	bimodal fit	137	40	546
HNSC	X77	0.821503	0.963191	1.08034	0.966726	0.997669	0.988454	bimodal fit	107	47	546
HNSC	X79	0.568734	0.963191	0.763492	0.612083	0.997669	0.792685	median split (no bimodal fit)	301	13	546
HNSC	X80	0.545896	0.963191	0.815835	0.631318	0.997669	0.855565	bimodal fit	183	28	546
HNSC	X81	0.58267	0.963191	0.899892	0.895187	0.997669	0.97693	median split (no bimodal fit)	144	170	546
HNSC	X83	0.561982	0.963191	0.897895	0.433819	0.997669	0.870171	median split (no bimodal fit)	152	162	546
HNSC	X84	0.306875	0.963191	1.40256	0.25416	0.997669	1.34753	bimodal fit	111	55	546
HNSC	X85	0.491993	0.963191	1.16539	0.701106	0.997669	1.08682	median split (no bimodal fit)	247	67	546
HNSC	X86	0.208153	0.963191	1.26614	0.115263	0.997669	1.32732	median split (no bimodal fit)	205	109	546
HNSC	X87	0.62029	0.963191	0.904107	0.528009	0.997669	0.885798	median split (no bimodal fit)	210	104	546
HNSC	X88	0.806689	0.963191	1.06561	0.862098	0.997669	1.04425	bimodal fit	87	80	546
HNSC	X89	0.400448	0.963191	1.17297	0.681584	0.997669	1.0755	median split (no bimodal fit)	151	163	546
HNSC	X91	0.7338	0.963191	0.939142	0.882797	0.997669	0.973504	median split (no bimodal fit)	191	123	546
HNSC	X92	0.290447	0.963191	0.81988	0.369684	0.997669	0.850039	median split (no bimodal fit)	182	132	546
HNSC	X94	0.404865	0.963191	0.722543	0.389149	0.997669	0.772715	bimodal fit	131	42	546
HNSC	X95	0.658026	0.963191	0.876075	0.515558	0.997669	0.826703	median split (no bimodal fit)	281	33	546
HNSC	X96	0.153514	0.963191	1.36229	0.182554	0.997669	1.32578	median split (no bimodal fit)	261	53	546
HNSC	X97	0.971156	0.993012	0.98813	0.618682	0.997669	0.878902	bimodal fit	98	64	546
HNSC	X98	0.457084	0.963191	0.814332	0.679204	0.997669	0.897884	median split (no bimodal fit)	266	48	546
HNSC	X99	0.505436	0.963191	1.27729	0.909108	0.997669	1.03564	bimodal fit	157	30	546
HNSC	X100	0.516035	0.963191	0.827002	0.601612	0.997669	0.882182	bimodal fit	85	85	546
HNSC	X101	0.62485	0.963191	1.09605	0.815948	0.997669	1.04346	median split (no bimodal fit)	201	113	546
HNSC	X102	0.553866	0.963191	1.17644	0.896307	0.997669	1.03357	bimodal fit	114	60	546
HNSC	X103	0.39537	0.963191	1.16827	0.620793	0.997669	1.09183	median split (no bimodal fit)	165	149	546
HNSC	X104	0.327275	0.963191	0.754326	0.740954	0.997669	0.919512	bimodal fit	58	111	546
HNSC	X105	0.821544	0.963191	1.04538	0.705171	0.997669	1.07395	median split (no bimodal fit)	211	103	546
HNSC	X106	0.488361	0.963191	1.16027	0.810054	0.997669	1.05151	median split (no bimodal fit)	246	68	546
HNSC	X107	0.704953	0.963191	0.877815	0.824837	0.997669	0.928098	bimodal fit	182	27	546
HNSC	X108	0.719805	0.963191	0.871526	0.949604	0.997669	0.976959	bimodal fit	234	18	546
HNSC	X109	0.428372	0.963191	1.16875	0.578015	0.997669	1.11475	median split (no bimodal fit)	229	85	546
HNSC	X110	0.803144	0.963191	0.888747	0.663342	0.997669	0.819893	median split (no bimodal fit)	300	14	546
HNSC	X111	0.97824	0.993012	1.00908	0.896586	0.997669	1.0409	bimodal fit	142	33	546
HNSC	X112	0.418068	0.963191	1.1623	0.289624	0.997669	1.21234	median split (no bimodal fit)	208	106	546
HNSC	X113	0.853781	0.963191	0.939082	0.499698	0.997669	0.824456	bimodal fit	217	35	546
HNSC	X114	0.129655	0.963191	0.711486	0.13653	0.997669	0.72109	median split (bimodal fit low sample)	240	74	546
HNSC	X115	0.881828	0.963385	0.94893	0.749629	0.997669	0.89526	median split (no bimodal fit)	295	19	546
HNSC	X116	0.391213	0.963191	1.26894	0.469806	0.997669	1.22043	bimodal fit	193	39	546
HNSC	X117	0.336349	0.963191	1.31662	0.0996561	0.997669	1.46633	bimodal fit	101	72	546
HNSC	X118	0.762464	0.963191	1.1398	0.801269	0.997669	1.11133	bimodal fit	263	16	546
HNSC	X119	0.89785	0.969678	1.03005	0.936536	0.997669	1.01793	median split (no bimodal fit)	252	62	546
HNSC	X120	0.00837374	0.963191	1.70165	0.00906893	0.857013	1.67649	median split (no bimodal fit)	254	60	546
HNSC	X122	0.672357	0.963191	0.921005	0.703457	0.997669	0.934855	median split (no bimodal fit)	152	162	546
HNSC	X123	0.785648	0.963191	0.922085	0.871739	0.997669	1.03886	bimodal fit	69	90	546
HNSC	X126	0.800404	0.963191	1.10736	0.823597	0.997669	1.06802	bimodal fit	123	38	546
HNSC	X127	0.136446	0.963191	0.47643	0.118366	0.997669	0.461034	median split (no bimodal fit)	298	16	546
HNSC	X128	0.348878	0.963191	0.801831	0.665549	0.997669	0.907993	median split (no bimodal fit)	249	65	546
HNSC	X129	0.827718	0.963191	1.07622	0.823229	0.997669	1.07674	median split (no bimodal fit)	294	20	546
HNSC	X130	0.52847	0.963191	1.13134	0.630553	0.997669	1.08878	median split (no bimodal fit)	157	157	546
HNSC	X131	0.309455	0.963191	0.739673	0.26475	0.997669	0.722121	median split (no bimodal fit)	280	34	546
HNSC	X132	0.951974	0.988589	1.01716	0.968576	0.997669	1.00884	bimodal fit	90	91	546
HNSC	X133	0.396635	0.963191	1.26231	0.15802	0.997669	1.38893	bimodal fit	106	64	546
HNSC	X134	0.184199	0.963191	1.39415	0.129551	0.997669	1.43085	bimodal fit	97	72	546
HNSC	X136	0.125886	0.963191	0.72191	0.0581316	0.997669	0.677861	median split (no bimodal fit)	217	97	546
HNSC	X138	0.194023	0.963191	1.46766	0.32231	0.997669	1.29312	bimodal fit	214	35	546
HNSC	X139	0.943327	0.985021	0.981959	0.712335	0.997669	1.09604	median split (no bimodal fit)	269	45	546
HNSC	X140	0.674698	0.963191	0.866536	0.710313	0.997669	0.90089	bimodal fit	102	51	546
HNSC	X141	0.226133	0.963191	0.700903	0.801253	0.997669	0.940703	bimodal fit	85	70	546
HNSC	X142	0.893562	0.969678	0.975751	0.942615	0.997669	0.987254	median split (no bimodal fit)	176	138	546
HNSC	X143	0.146623	0.963191	0.643339	0.270745	0.997669	0.717005	median split (no bimodal fit)	278	36	546
HNSC	X144	0.626311	0.963191	0.868036	0.952276	0.997669	1.0144	bimodal fit	83	75	546
HNSC	X145	0.503952	0.963191	0.833037	0.438115	0.997669	0.821673	bimodal fit	201	50	546
HNSC	X146	0.353465	0.963191	0.589059	0.113473	0.997669	0.453889	bimodal fit	200	18	546
HNSC	X147	0.408628	0.963191	0.666959	0.299183	0.997669	0.646029	bimodal fit	185	20	546
HNSC	X148	0.598961	0.963191	0.882391	0.414819	0.997669	0.835192	median split (no bimodal fit)	250	64	546
HNSC	X149	0.223791	0.963191	1.57857	0.789069	0.997669	1.07919	bimodal fit	116	46	546
HNSC	X151	0.176251	0.963191	1.40109	0.0953373	0.997669	1.48365	bimodal fit	79	95	546
HNSC	X152	0.254634	0.963191	0.801306	0.474301	0.997669	0.880849	median split (no bimodal fit)	161	153	546
HNSC	X153	0.0416573	0.963191	1.76675	0.0330347	0.997669	1.78403	median split (no bimodal fit)	289	25	546
HNSC	X154	0.377269	0.963191	0.595724	0.316566	0.997669	0.561282	median split (no bimodal fit)	303	11	546
HNSC	X156	0.327001	0.963191	1.22696	0.385573	0.997669	1.19595	median split (no bimodal fit)	247	67	546
HNSC	X157	0.726836	0.963191	0.896579	0.4666	0.997669	0.836004	bimodal fit	109	61	546
HNSC	X158	0.661607	0.963191	1.13751	0.9501	0.997669	0.983352	bimodal fit	109	51	546
HNSC	X159	0.624783	0.963191	1.18078	0.631919	0.997669	1.17114	median split (no bimodal fit)	287	27	546
HNSC	X160	0.508433	0.963191	1.21117	0.339806	0.997669	1.2855	bimodal fit	122	45	546
HNSC	X162	0.562406	0.963191	0.902029	0.483593	0.997669	0.883463	median split (no bimodal fit)	148	166	546
HNSC	X164	0.530021	0.963191	1.13922	0.471834	0.997669	1.16019	median split (no bimodal fit)	247	67	546
HNSC	X165	0.249808	0.963191	0.672985	0.16901	0.997669	0.63746	median split (no bimodal fit)	282	32	546
HNSC	X166	0.486397	0.963191	0.790489	0.781449	0.997669	0.913876	bimodal fit	172	28	546
HNSC	X167	0.737088	0.963191	1.09128	0.310933	0.997669	1.27765	bimodal fit	95	63	546
HNSC	X168	0.966852	0.993012	1.01354	0.592523	0.997669	0.87383	bimodal fit	110	60	546
HNSC	X169	0.0511269	0.963191	0.538091	0.35171	0.997669	0.785268	bimodal fit	108	64	546
HNSC	X171	0.786813	0.963191	1.05278	0.790121	0.997669	1.04896	median split (no bimodal fit)	132	182	546
HNSC	X172	0.377079	0.963191	0.773054	0.230299	0.997669	0.755013	bimodal fit	79	89	546
HNSC	X173	0.805092	0.963191	1.0486	0.909927	0.997669	1.02028	median split (no bimodal fit)	139	175	546
HNSC	X174	0.548309	0.963191	0.897939	0.603677	0.997669	0.912312	median split (no bimodal fit)	149	165	546
HNSC	X175	0.8554	0.963191	1.07429	0.742863	0.997669	0.883661	bimodal fit	159	29	546
HNSC	X176	0.189623	0.963191	0.788281	0.167325	0.997669	0.783395	median split (no bimodal fit)	156	158	546
HNSC	X177	0.621879	0.963191	0.841271	0.789736	0.997669	0.911902	median split (no bimodal fit)	290	24	546
HNSC	X178	0.583847	0.963191	1.10459	0.666207	0.997669	1.07989	median split (no bimodal fit)	158	156	546
HNSC	X179	0.664941	0.963191	1.13257	0.412078	0.997669	1.21965	bimodal fit	103	60	546
HNSC	X180	0.252194	0.963191	1.4729	0.496612	0.997669	1.24091	bimodal fit	245	24	546
HNSC	X182	0.104688	0.963191	0.735574	0.12548	0.997669	0.758686	median split (no bimodal fit)	170	144	546
HNSC	X183	0.630852	0.963191	1.12109	0.892075	0.997669	1.03175	median split (no bimodal fit)	257	57	546
HNSC	X184	0.0225884	0.963191	1.97608	0.0044633	0.843564	2.20057	bimodal fit	186	23	546
HNSC	X185	0.448324	0.963191	1.38788	0.798333	0.997669	1.11373	bimodal fit	227	12	546
HNSC	X186	0.861651	0.963191	1.03224	0.959101	0.997669	1.00922	median split (no bimodal fit)	185	129	546
HNSC	X188	0.383576	0.963191	0.775302	0.81487	0.997669	1.05906	bimodal fit	89	76	546
HNSC	X189	0.277053	0.963191	1.22528	0.240489	0.997669	1.2405	median split (no bimodal fit)	213	101	546
HNSC	X191	0.529257	0.963191	0.835269	0.984031	0.997669	0.99499	bimodal fit	101	65	546
HNSC	X193	0.262378	0.963191	1.60146	0.950823	0.997669	1.01888	bimodal fit	125	40	546
HNSC	X194	0.787074	0.963191	1.05006	0.992391	0.997669	1.0017	median split (no bimodal fit)	172	142	546
HNSC	X195	0.534185	0.963191	0.825127	0.608267	0.997669	0.856093	median split (no bimodal fit)	284	30	546
HNSC	X196	0.532092	0.963191	0.875301	0.891167	0.997669	0.972146	median split (no bimodal fit)	239	75	546
HNSC	X197	0.508075	0.963191	0.799038	0.681641	0.997669	0.878149	bimodal fit	139	27	546
HNSC	X198	0.11219	0.963191	0.73299	0.0915054	0.997669	0.728615	median split (no bimodal fit)	198	116	546
HNSC	X199	0.170554	0.963191	1.30628	0.225822	0.997669	1.24391	median split (no bimodal fit)	135	179	546
HNSC	X200	0.190272	0.963191	0.70271	0.276003	0.997669	0.746756	median split (no bimodal fit)	273	41	546
HNSC	X201	0.0489393	0.963191	1.43894	0.0869941	0.997669	1.3697	median split (no bimodal fit)	202	112	546
HNSC	X202	0.406954	0.963191	0.851595	0.328242	0.997669	0.832886	median split (no bimodal fit)	196	118	546
HNSC	X203	0.766303	0.963191	0.94699	0.371171	0.997669	0.853079	median split (no bimodal fit)	157	157	546
HNSC	X205	0.987758	0.993012	1.00445	0.833358	0.997669	1.06143	median split (no bimodal fit)	281	33	546
HNSC	X206	0.911617	0.973421	0.956882	0.709821	0.997669	0.865192	median split (no bimodal fit)	298	16	546
HNSC	X207	0.817785	0.963191	0.923302	0.76711	0.997669	0.915786	bimodal fit	145	36	546
HNSC	X208	0.70498	0.963191	0.899198	0.52918	0.997669	0.858299	bimodal fit	111	66	546
HNSC	X209	0.404407	0.963191	0.610669	0.237479	0.997669	0.507875	median split (no bimodal fit)	302	12	546
HNSC	X210	0.858974	0.963191	1.05704	0.498367	0.997669	0.847723	bimodal fit	91	71	546
HNSC	X211	0.644258	0.963191	1.08756	0.654612	0.997669	1.08382	median split (no bimodal fit)	178	136	546
HNSC	X212	0.333388	0.963191	1.19424	0.359392	0.997669	1.17993	median split (no bimodal fit)	131	183	546
HNSC	X213	0.635586	0.963191	0.914937	0.410881	0.997669	0.864329	median split (no bimodal fit)	138	176	546
HNSC	X214	0.669238	0.963191	1.1431	0.493369	0.997669	1.23066	bimodal fit	191	32	546
HNSC	X215	0.918046	0.974779	1.02694	0.900613	0.997669	0.969157	bimodal fit	94	69	546
HNSC	X216	0.639602	0.963191	0.865637	0.415936	0.997669	0.811785	bimodal fit	114	60	546
HNSC	X217	0.759143	0.963191	0.906405	0.537117	0.997669	0.84197	bimodal fit	95	53	546
KICH	X1	0.547599	0.822105	0.516268	0.545578	0.812674	0.514278	bimodal fit	33	13	89
KICH	X2	0.377439	0.742703	0.513652	0.318016	0.701836	0.474819	median split (no bimodal fit)	72	17	89
KICH	X3	0.801498	0.93423	0.75518	0.83174	0.969761	0.788843	bimodal fit	38	10	89
KICH	X4	0.311213	0.713981	0.587972	0.311217	0.701836	0.589787	median split (no bimodal fit)	44	44	89
KICH	X5	0.300466	0.713981	0.452756	0.191753	0.621908	0.383453	median split (bimodal fit low sample)	68	21	89
KICH	X6	0.752758	0.906282	1.2021	0.773841	0.955008	1.18258	median split (no bimodal fit)	65	24	89
KICH	X7	0.942062	0.980592	1.0571	0.991265	0.995132	0.991703	median split (no bimodal fit)	78	11	89
KICH	X8	0.213981	0.63159	0.381842	0.291061	0.701836	0.443615	bimodal fit	32	15	89
KICH	X9	0.0345431	0.617916	0.305992	0.0539738	0.608353	0.341882	median split (no bimodal fit)	44	44	89
KICH	X10	0.16468	0.617916	0.417288	0.137974	0.620987	0.395992	median split (no bimodal fit)	59	30	89
KICH	X11	0.159975	0.617916	2.41027	0.197906	0.624428	2.14601	bimodal fit	34	13	89
KICH	X12	0.464684	0.817665	1.47424	0.354308	0.703292	1.62295	median split (no bimodal fit)	44	44	89
KICH	X13	0.57633	0.823971	0.736303	0.623437	0.844384	0.764218	median split (no bimodal fit)	51	38	89
KICH	X14	0.941597	0.980592	0.95348	0.939048	0.995132	1.0508	median split (no bimodal fit)	70	19	89
KICH	X15	0.676125	0.859242	1.25811	0.688647	0.887482	1.24597	median split (no bimodal fit)	66	23	89
KICH	X16	0.202596	0.617916	0.515739	0.216501	0.649131	0.525861	median split (bimodal fit low sample)	44	44	89
KICH	X17	0.19621	0.617916	0.346927	0.110788	0.608353	0.284856	bimodal fit	26	27	89
KICH	X18	0.00637675	0.617916	4.98544	0.00304933	0.558027	5.49346	median split (no bimodal fit)	47	42	89
KICH	X19	0.257192	0.678474	2.05243	0.301177	0.701836	1.92807	median split (no bimodal fit)	78	11	89
KICH	X20	0.0559867	0.617916	3.35567e-09	0.0495047	0.608353	3.27945e-09	bimodal fit	46	14	89
KICH	X21	0.451251	0.809597	0.669379	0.342203	0.703292	0.609115	median split (no bimodal fit)	44	44	89
KICH	X22	0.360231	0.732469	0.479917	0.305467	0.701836	0.442459	bimodal fit	26	22	89
KICH	X23	0.0581554	0.617916	2.77248	0.102583	0.608353	2.38776	median split (no bimodal fit)	44	44	89
KICH	X24	0.108447	0.617916	2.38503	0.174055	0.621908	2.07193	median split (bimodal fit low sample)	44	44	89
KICH	X25	0.305682	0.713981	0.535376	0.631053	0.844384	0.755852	median split (no bimodal fit)	60	29	89
KICH	X27	0.126042	0.617916	2.2763	0.161194	0.621908	2.11829	median split (no bimodal fit)	44	44	89
KICH	X28	0.796287	0.93423	1.143	0.818055	0.969761	1.12649	median split (bimodal fit low sample)	44	44	89
KICH	X29	0.860753	0.952157	0.869886	0.902757	0.995132	1.10029	bimodal fit	43	10	89
KICH	X30	0.693458	0.875192	1.23459	0.550071	0.812674	1.36986	median split (no bimodal fit)	57	32	89
KICH	X31	0.259525	0.678474	1.79865	0.380372	0.703292	1.5692	median split (no bimodal fit)	48	41	89
KICH	X32	0.244735	0.675694	0.543077	0.341072	0.703292	0.60819	median split (no bimodal fit)	44	44	89
KICH	X33	0.910225	0.980592	1.07966	0.915774	0.995132	1.07435	bimodal fit	40	14	89
KICH	X34	0.493523	0.821043	0.699638	0.412962	0.729481	0.655953	median split (bimodal fit low sample)	44	44	89
KICH	X35	0.479	0.819224	1.44686	0.342158	0.703292	1.62728	median split (no bimodal fit)	54	35	89
KICH	X36	0.512444	0.822105	1.68582	0.462079	0.755004	1.74461	bimodal fit	31	14	89
KICH	X37	0.141131	0.617916	0.466762	0.150773	0.621908	0.474968	median split (no bimodal fit)	44	44	89
KICH	X38	0.169419	0.617916	2.22649	0.145442	0.620987	2.31631	median split (bimodal fit low sample)	70	19	89
KICH	X39	0.187084	0.617916	0.504521	0.178502	0.621908	0.498089	median split (bimodal fit low sample)	44	44	89
KICH	X40	0.0443009	0.617916	3.77788e-09	0.0380063	0.608353	3.71464e-09	median split (no bimodal fit)	72	17	89
KICH	X41	0.369299	0.734583	1.60155	0.286247	0.701836	1.74214	median split (no bimodal fit)	44	44	89
KICH	X42	0.547035	0.822105	0.540377	0.475077	0.769373	0.48497	median split (no bimodal fit)	76	13	89
KICH	X43	0.0961482	0.617916	0.407973	0.0963306	0.608353	0.413144	median split (no bimodal fit)	44	44	89
KICH	X44	0.0213264	0.617916	3.69195	0.0867587	0.608353	2.47902	median split (bimodal fit low sample)	75	14	89
KICH	X45	0.519875	0.822105	0.62714	0.532499	0.80535	0.636295	bimodal fit	25	24	89
KICH	X46	0.851397	0.952157	1.16532	0.777575	0.955008	1.25964	bimodal fit	31	18	89
KICH	X47	0.368296	0.734583	0.547065	0.430448	0.743131	0.589974	bimodal fit	35	20	89
KICH	X48	0.318517	0.713981	0.485348	0.379631	0.703292	0.531495	bimodal fit	26	24	89
KICH	X49	0.139943	0.617916	2.33092	0.111787	0.608353	2.45846	median split (no bimodal fit)	76	13	89
KICH	X50	0.12603	0.617916	2.21109	0.133844	0.620987	2.17407	median split (no bimodal fit)	64	25	89
KICH	X51	0.305603	0.713981	1.72371	0.169095	0.621908	2.01202	median split (no bimodal fit)	53	36	89
KICH	X52	0.660034	0.859175	0.751898	0.988898	0.995132	1.0088	bimodal fit	32	17	89
KICH	X53	0.32545	0.713981	1.76816	0.261292	0.701836	1.90598	median split (no bimodal fit)	72	17	89
KICH	X54	0.325308	0.713981	0.366882	0.321411	0.701836	0.366167	bimodal fit	42	11	89
KICH	X58	0.082594	0.617916	2.67216	0.0527623	0.608353	2.94202	median split (no bimodal fit)	44	44	89
KICH	X59	0.640495	0.849352	0.78295	0.818569	0.969761	0.888106	median split (no bimodal fit)	44	44	89
KICH	X60	0.564949	0.823971	1.50413	0.499024	0.79319	1.58839	bimodal fit	52	16	89
KICH	X61	0.282353	0.713981	0.569216	0.351416	0.703292	0.614718	median split (no bimodal fit)	44	44	89
KICH	X62	0.12087	0.617916	2.67977	0.233152	0.656413	2.12484	median split (no bimodal fit)	79	10	89
KICH	X65	0.192251	0.617916	2.02031	0.155173	0.621908	2.1387	median split (no bimodal fit)	44	44	89
KICH	X66	0.719059	0.88314	0.82994	0.683652	0.887294	0.81014	median split (no bimodal fit)	44	44	89
KICH	X67	0.905051	0.980592	0.932053	0.962989	0.995132	1.02757	median split (no bimodal fit)	61	28	89
KICH	X68	0.248555	0.675694	1.80969	0.30959	0.701836	1.68244	median split (no bimodal fit)	55	34	89
KICH	X71	0.557055	0.822105	1.55803	0.453104	0.754838	1.71954	bimodal fit	34	13	89
KICH	X72	0.251078	0.675694	1.95451	0.178273	0.621908	2.17408	bimodal fit	48	18	89
KICH	X73	0.595451	0.826504	1.42818	0.457852	0.754838	1.63796	bimodal fit	31	15	89
KICH	X74	0.943266	0.980592	0.952558	0.775474	0.955008	0.824825	bimodal fit	25	21	89
KICH	X76	0.980592	0.980592	1.01505	0.956001	0.995132	1.03447	bimodal fit	34	15	89
KICH	X77	0.170616	0.617916	2.47702	0.141761	0.620987	2.62736	bimodal fit	21	31	89
KICH	X78	0.227941	0.662115	0.305065	0.321501	0.701836	0.372858	median split (bimodal fit low sample)	77	12	89
KICH	X80	0.162473	0.617916	2.40035	0.181449	0.621908	2.3189	bimodal fit	30	21	89
KICH	X81	0.536598	0.822105	0.726167	0.596362	0.839494	0.760378	median split (no bimodal fit)	44	44	89
KICH	X83	0.582586	0.826459	1.43914	0.647644	0.852653	1.3503	bimodal fit	49	10	89
KICH	X84	0.16843	0.617916	2.09671	0.187921	0.621908	2.02768	median split (no bimodal fit)	44	44	89
KICH	X85	0.668173	0.859175	1.40288	0.717148	0.911376	1.33047	bimodal fit	53	10	89
KICH	X86	0.118281	0.617916	0.432647	0.161768	0.621908	0.472873	median split (no bimodal fit)	44	44	89
KICH	X87	0.0331793	0.617916	0.304497	0.0518648	0.608353	0.338658	median split (no bimodal fit)	44	44	89
KICH	X88	0.553854	0.822105	0.546547	0.570395	0.835058	0.560141	median split (no bimodal fit)	78	11	89
KICH	X89	0.240572	0.675694	1.89643	0.178877	0.621908	2.06416	median split (no bimodal fit)	68	21	89
KICH	X90	0.668414	0.859175	0.777618	0.529916	0.80535	0.69432	median split (bimodal fit low sample)	59	30	89
KICH	X91	0.487845	0.821043	0.493283	0.586067	0.837892	0.573134	median split (no bimodal fit)	78	11	89
KICH	X92	0.973728	0.980592	1.02225	0.995132	0.995132	0.995937	bimodal fit	38	13	89
KICH	X94	0.856199	0.952157	1.10072	0.954175	0.995132	1.03076	median split (bimodal fit low sample)	54	35	89
KICH	X96	0.863945	0.952157	0.903814	0.968103	0.995132	1.02365	median split (bimodal fit low sample)	65	24	89
KICH	X97	0.179965	0.617916	0.355363	0.185678	0.621908	0.360743	bimodal fit	30	19	89
KICH	X98	0.164109	0.617916	0.415067	0.130921	0.620987	0.390327	median split (no bimodal fit)	57	32	89
KICH	X99	0.0544443	0.617916	2.9666	0.0305238	0.608353	3.29617	median split (no bimodal fit)	44	44	89
KICH	X100	0.141419	0.617916	2.80446	0.112254	0.608353	2.97888	bimodal fit	28	28	89
KICH	X101	0.0927212	0.617916	2.86331e-09	0.0781637	0.608353	2.78217e-09	bimodal fit	34	13	89
KICH	X102	0.111466	0.617916	3.22336e-09	0.0948441	0.608353	3.19169e-09	bimodal fit	36	10	89
KICH	X103	0.539477	0.822105	1.48733	0.414284	0.729481	1.68458	median split (no bimodal fit)	77	12	89
KICH	X104	0.82066	0.938803	0.827241	0.818366	0.969761	0.825351	bimodal fit	30	15	89
KICH	X105	0.958103	0.980592	0.972122	0.83198	0.969761	0.892768	median split (no bimodal fit)	44	44	89
KICH	X106	0.464649	0.817665	0.509621	0.531616	0.80535	0.569129	bimodal fit	25	28	89
KICH	X107	0.315399	0.713981	0.590351	0.273039	0.701836	0.564532	median split (no bimodal fit)	45	44	89
KICH	X108	0.474479	0.819224	0.566469	0.40124	0.729481	0.51633	bimodal fit	31	16	89
KICH	X109	0.437559	0.808822	1.72252	0.371597	0.703292	1.86286	bimodal fit	37	10	89
KICH	X111	0.820812	0.938803	1.2029	0.857476	0.993153	1.15573	bimodal fit	43	11	89
KICH	X112	0.331631	0.713981	0.471222	0.338729	0.703292	0.477179	bimodal fit	32	15	89
KICH	X113	0.798221	0.93423	0.843267	0.60694	0.84144	0.718275	median split (no bimodal fit)	66	23	89
KICH	X114	0.850795	0.952157	1.13905	0.875423	0.995132	1.11439	bimodal fit	47	16	89
KICH	X116	0.354925	0.730106	0.612614	0.258255	0.701836	0.55429	median split (no bimodal fit)	44	44	89
KICH	X117	0.191561	0.617916	1.94936	0.223471	0.649131	1.85951	median split (no bimodal fit)	58	31	89
KICH	X119	0.299269	0.713981	0.448983	0.280356	0.701836	0.436098	bimodal fit	31	17	89
KICH	X120	0.671377	0.859175	1.40388	0.947696	0.995132	1.05124	median split (no bimodal fit)	79	10	89
KICH	X121	0.961509	0.980592	0.973841	0.986249	0.995132	1.00949	median split (no bimodal fit)	59	30	89
KICH	X122	0.974851	0.980592	0.983759	0.883823	0.995132	0.927103	median split (bimodal fit low sample)	44	44	89
KICH	X123	0.41971	0.791824	1.87407	0.350929	0.703292	2.01253	bimodal fit	26	18	89
KICH	X124	0.639097	0.849352	0.609942	0.637667	0.845603	0.609016	bimodal fit	56	11	89
KICH	X126	0.161501	0.617916	2.09469	0.0750322	0.608353	2.44709	median split (no bimodal fit)	55	34	89
KICH	X128	0.144044	0.617916	0.431658	0.0877153	0.608353	0.382308	median split (no bimodal fit)	49	40	89
KICH	X129	0.0347361	0.617916	3.06845	0.0402333	0.608353	2.96663	bimodal fit	51	21	89
KICH	X130	0.0773945	0.617916	0.386334	0.145915	0.620987	0.459495	median split (no bimodal fit)	44	44	89
KICH	X132	0.634379	0.849352	1.47283	0.970113	0.995132	1.02895	median split (bimodal fit low sample)	78	11	89
KICH	X133	0.447433	0.809597	1.5244	0.43576	0.745272	1.53831	bimodal fit	30	21	89
KICH	X134	0.305882	0.713981	1.91643	0.301563	0.701836	1.92678	median split (no bimodal fit)	78	11	89
KICH	X136	0.297131	0.713981	0.353197	0.221836	0.649131	0.303263	median split (bimodal fit low sample)	73	16	89
KICH	X137	0.195079	0.617916	0.472052	0.297106	0.701836	0.548626	median split (no bimodal fit)	57	32	89
KICH	X138	0.330456	0.713981	0.578253	0.749205	0.942174	0.847636	median split (no bimodal fit)	44	44	89
KICH	X139	0.704052	0.876473	0.811188	0.967128	0.995132	1.02197	median split (no bimodal fit)	55	34	89
KICH	X140	0.573306	0.823971	1.33974	0.504544	0.79319	1.41188	median split (no bimodal fit)	44	44	89
KICH	X141	0.0625245	0.617916	2.83121	0.0593262	0.608353	2.86434	median split (no bimodal fit)	44	44	89
KICH	X142	0.451007	0.809597	0.462498	0.365373	0.703292	0.402933	median split (no bimodal fit)	79	10	89
KICH	X143	0.741031	0.898071	1.31029	0.804191	0.969761	1.22413	bimodal fit	36	10	89
KICH	X144	0.818391	0.938803	0.828396	0.871905	0.995132	0.876669	bimodal fit	22	24	89
KICH	X145	0.29336	0.713981	1.73627	0.211921	0.649131	1.90967	median split (no bimodal fit)	49	40	89
KICH	X146	0.0670634	0.617916	0.252688	0.06142	0.608353	0.248731	bimodal fit	26	22	89
KICH	X147	0.161462	0.617916	0.462699	0.0850517	0.608353	0.4009	median split (no bimodal fit)	44	44	89
KICH	X148	0.383664	0.74692	1.60797	0.653071	0.853656	1.26683	median split (no bimodal fit)	44	44	89
KICH	X149	0.129159	0.617916	0.355995	0.106467	0.608353	0.335276	bimodal fit	23	27	89
KICH	X151	0.960832	0.980592	1.02914	0.972837	0.995132	0.980313	median split (no bimodal fit)	64	25	89
KICH	X152	0.851145	0.952157	1.10248	0.918723	0.995132	1.05434	median split (bimodal fit low sample)	44	44	89
KICH	X156	0.0242176	0.617916	2.27107e-09	0.0162426	0.608353	2.38673e-09	bimodal fit	39	18	89
KICH	X157	0.0956381	0.617916	0.411343	0.108564	0.608353	0.425512	median split (no bimodal fit)	44	44	89
KICH	X158	0.943333	0.980592	0.929698	0.706192	0.903728	0.708547	bimodal fit	29	20	89
KICH	X160	0.702838	0.876473	0.819307	0.59364	0.839494	0.758643	median split (bimodal fit low sample)	44	44	89
KICH	X162	0.533988	0.822105	1.38856	0.455378	0.754838	1.47861	median split (no bimodal fit)	58	31	89
KICH	X163	0.40233	0.775014	0.416991	0.306526	0.701836	0.35127	bimodal fit	43	15	89
KICH	X164	0.0651945	0.617916	2.85806e-09	0.0475234	0.608353	3.07478e-09	bimodal fit	32	12	89
KICH	X165	0.15542	0.617916	0.453791	0.11652	0.608353	0.424924	median split (no bimodal fit)	44	44	89
KICH	X166	0.868908	0.952157	0.90781	0.919216	0.995132	0.94248	median split (bimodal fit low sample)	61	28	89
KICH	X167	0.919171	0.980592	0.889343	0.966139	0.995132	0.95216	bimodal fit	35	11	89
KICH	X168	0.19105	0.617916	0.490455	0.119676	0.608353	0.435852	median split (no bimodal fit)	47	42	89
KICH	X169	0.575985	0.823971	1.35085	0.895665	0.995132	1.07023	median split (no bimodal fit)	44	44	89
KICH	X170	0.350543	0.730106	0.58228	0.366437	0.703292	0.592529	median split (no bimodal fit)	61	28	89
KICH	X171	0.190472	0.617916	0.504059	0.278011	0.701836	0.56837	median split (bimodal fit low sample)	44	44	89
KICH	X172	0.155051	0.617916	3.79249	0.1438	0.620987	3.88266	bimodal fit	40	11	89
KICH	X173	0.621764	0.844494	1.39115	0.632134	0.844384	1.37712	bimodal fit	31	17	89
KICH	X174	0.514505	0.822105	0.657296	0.606631	0.84144	0.718204	median split (no bimodal fit)	65	24	89
KICH	X175	0.0123118	0.617916	7.01575e-10	0.0190612	0.608353	2.29513e-09	bimodal fit	27	14	89
KICH	X176	0.208839	0.626518	1.94996	0.338051	0.703292	1.64867	median split (bimodal fit low sample)	47	42	89
KICH	X178	0.0805454	0.617916	2.52838	0.080948	0.608353	2.52015	median split (bimodal fit low sample)	72	17	89
KICH	X179	0.490816	0.821043	1.68962	0.414568	0.729481	1.84749	bimodal fit	28	23	89
KICH	X180	0.596167	0.826504	0.713878	0.524905	0.80535	0.670489	bimodal fit	23	30	89
KICH	X182	0.799146	0.93423	0.842004	0.885986	0.995132	0.90883	bimodal fit	43	17	89
KICH	X183	0.71645	0.88314	1.31237	0.584008	0.837892	1.48793	bimodal fit	36	14	89
KICH	X185	0.589158	0.826504	1.5656	0.807083	0.969761	1.22051	bimodal fit	48	13	89
KICH	X186	0.199816	0.617916	0.330846	0.114623	0.608353	0.283981	bimodal fit	31	27	89
KICH	X187	0.917835	0.980592	1.08275	0.938541	0.995132	0.942775	median split (bimodal fit low sample)	72	17	89
KICH	X188	0.510657	0.822105	2.05407	0.629024	0.844384	1.68877	bimodal fit	13	32	89
KICH	X189	0.550603	0.822105	0.528727	0.550664	0.812674	0.530049	bimodal fit	42	15	89
KICH	X191	0.145505	0.617916	3.86853	0.322154	0.701836	2.59877	bimodal fit	33	12	89
KICH	X192	0.346362	0.730106	0.547524	0.41912	0.730466	0.596929	median split (no bimodal fit)	65	24	89
KICH	X193	0.106924	0.617916	3.68419	0.0616102	0.608353	4.34887	bimodal fit	28	24	89
KICH	X195	0.0266239	0.617916	0.288998	0.0139658	0.608353	0.262146	median split (no bimodal fit)	45	44	89
KICH	X196	0.50212	0.822105	0.601517	0.445617	0.754838	0.563154	median split (no bimodal fit)	73	16	89
KICH	X197	0.40728	0.776377	0.602557	0.380469	0.703292	0.59077	bimodal fit	19	29	89
KICH	X198	0.979704	0.980592	1.01429	0.625234	0.844384	1.28692	median split (no bimodal fit)	44	44	89
KICH	X199	0.42735	0.798011	0.651463	0.406918	0.729481	0.63997	median split (no bimodal fit)	44	44	89
KICH	X200	0.101237	0.617916	2.71443e-09	0.101688	0.608353	2.73308e-09	bimodal fit	36	15	89
KICH	X201	0.232258	0.664114	3.36497e-09	0.193709	0.621908	3.44989e-09	bimodal fit	42	11	89
KICH	X202	0.0784166	0.617916	0.385742	0.0842312	0.608353	0.392296	median split (bimodal fit low sample)	44	44	89
KICH	X203	0.355079	0.730106	0.612547	0.507121	0.79319	0.710094	median split (bimodal fit low sample)	44	44	89
KICH	X204	0.0857964	0.617916	4.10951e-09	0.095563	0.608353	1.15468e-08	median split (bimodal fit low sample)	77	12	89
KICH	X206	0.153584	0.617916	0.404311	0.227093	0.649343	0.467084	median split (no bimodal fit)	59	30	89
KICH	X207	0.622987	0.844494	0.705379	0.498074	0.79319	0.621156	bimodal fit	32	21	89
KICH	X209	0.605055	0.83252	1.44836	0.216238	0.649131	2.19132	median split (no bimodal fit)	77	12	89
KICH	X210	0.646366	0.850971	0.787737	0.577272	0.837892	0.749443	median split (no bimodal fit)	44	44	89
KICH	X211	0.5277	0.822105	1.5141	0.30975	0.701836	1.91157	bimodal fit	41	15	89
KICH	X212	0.734252	0.895787	0.75839	0.825356	0.969761	0.837574	bimodal fit	34	10	89
KICH	X213	0.478412	0.819224	1.51409	0.372548	0.703292	1.67493	median split (no bimodal fit)	72	17	89
KICH	X215	0.948759	0.980592	0.954573	0.75168	0.942174	1.25034	bimodal fit	33	13	89
KICH	X216	0.136706	0.617916	1.1166e-08	0.105322	0.608353	1.17271e-08	median split (bimodal fit low sample)	78	11	89
KICH	X217	0.784502	0.93423	0.866308	0.984375	0.995132	0.989913	median split (no bimodal fit)	44	44	89
KIRC	X1	0.0328536	0.20454	1.99824	0.000900239	0.0102204	2.75238	bimodal fit	220	25	607
KIRC	X2	0.359567	0.659472	1.23597	0.148433	0.301553	1.39083	median split (no bimodal fit)	430	54	607
KIRC	X3	0.981939	0.987053	0.994129	0.625389	0.735976	0.882168	median split (no bimodal fit)	433	51	607
KIRC	X4	0.257547	0.573855	0.833127	0.544362	0.691197	0.908877	median split (no bimodal fit)	243	240	607
KIRC	X6	0.898017	0.962874	0.971237	0.655425	0.754387	1.10568	median split (no bimodal fit)	416	68	607
KIRC	X7	0.39106	0.679952	0.74461	0.395182	0.564963	0.747754	median split (no bimodal fit)	452	32	607
KIRC	X8	0.0202176	0.179465	1.45028	0.00553221	0.0344424	1.54429	median split (no bimodal fit)	243	241	607
KIRC	X9	0.19964	0.548805	1.27978	0.533752	0.690796	1.12477	median split (no bimodal fit)	388	96	607
KIRC	X10	0.0445025	0.260272	1.38195	0.0218463	0.0878404	1.43458	median split (no bimodal fit)	239	244	607
KIRC	X11	0.460546	0.689034	0.889274	0.364381	0.532076	0.86693	median split (no bimodal fit)	238	245	607
KIRC	X12	0.13124	0.46906	0.785349	0.0703393	0.171841	0.752184	median split (no bimodal fit)	245	238	607
KIRC	X13	0.211358	0.548805	0.741168	0.0190316	0.0816244	0.59476	bimodal fit	225	89	607
KIRC	X14	0.740798	0.880073	1.05521	0.637192	0.745321	0.927266	median split (no bimodal fit)	290	194	607
KIRC	X15	0.0232468	0.179465	1.8762	0.0029516	0.0219031	2.19756	median split (no bimodal fit)	458	26	607
KIRC	X16	0.849412	0.931457	1.03051	0.590384	0.724132	1.08796	median split (no bimodal fit)	235	249	607
KIRC	X17	0.240102	0.572096	0.768169	0.0470909	0.133655	0.648744	bimodal fit	173	107	607
KIRC	X18	0.41174	0.689034	0.857921	0.289884	0.44758	0.822061	median split (no bimodal fit)	363	121	607
KIRC	X19	0.743274	0.880073	0.845099	0.87228	0.900267	0.92179	median split (no bimodal fit)	473	11	607
KIRC	X20	0.446882	0.689034	1.28793	0.176899	0.325158	1.54941	median split (no bimodal fit)	463	21	607
KIRC	X21	0.262352	0.575385	0.743261	0.0112661	0.0625539	0.528434	bimodal fit	269	69	607
KIRC	X22	0.154419	0.510126	1.25655	0.0920779	0.211089	1.3087	median split (no bimodal fit)	324	160	607
KIRC	X23	0.536275	0.734819	0.906763	0.205052	0.363073	0.81982	median split (no bimodal fit)	235	248	607
KIRC	X24	0.160364	0.510126	1.33274	0.0228625	0.0882492	1.57879	median split (no bimodal fit)	415	69	607
KIRC	X25	0.151715	0.510126	1.50883	0.0609587	0.154803	1.695	bimodal fit	396	40	607
KIRC	X27	0.214425	0.548805	1.32984	0.0258396	0.0906736	1.63002	median split (no bimodal fit)	432	52	607
KIRC	X28	0.294151	0.610442	1.18082	0.208746	0.364015	1.21765	median split (no bimodal fit)	247	237	607
KIRC	X29	0.839259	0.930902	0.949114	0.988331	0.993479	0.996572	bimodal fit	197	65	607
KIRC	X30	0.45749	0.689034	1.1868	0.0123163	0.0625539	1.67421	bimodal fit	156	117	607
KIRC	X31	0.311052	0.63015	1.17708	0.27475	0.431112	1.18699	median split (no bimodal fit)	250	234	607
KIRC	X32	0.621415	0.789034	0.924395	0.570701	0.710615	0.914694	median split (no bimodal fit)	236	247	607
KIRC	X33	0.0562344	0.281203	0.739523	0.0390533	0.123562	0.723819	median split (no bimodal fit)	237	246	607
KIRC	X34	0.186263	0.544678	0.804925	0.0372989	0.122012	0.721105	median split (no bimodal fit)	239	245	607
KIRC	X35	0.848725	0.931457	0.97034	0.773769	0.829652	0.955951	median split (no bimodal fit)	232	251	607
KIRC	X36	0.532724	0.734819	1.16882	0.74374	0.806415	1.08281	bimodal fit	200	53	607
KIRC	X37	0.18128	0.544678	0.627634	0.038438	0.123562	0.496621	bimodal fit	340	45	607
KIRC	X38	0.206234	0.548805	0.818486	0.226849	0.387451	0.82696	median split (no bimodal fit)	243	240	607
KIRC	X39	0.0244623	0.181586	0.686986	0.000501106	0.00690811	0.578213	median split (no bimodal fit)	235	248	607
KIRC	X40	0.443827	0.689034	1.34627	0.452947	0.612413	1.33575	median split (no bimodal fit)	468	16	607
KIRC	X41	0.317365	0.63015	0.846042	0.0226922	0.0882492	0.700595	median split (no bimodal fit)	228	255	607
KIRC	X42	0.558065	0.747962	1.09916	0.41792	0.583832	1.13575	median split (no bimodal fit)	233	250	607
KIRC	X43	0.790161	0.918682	1.07409	0.540467	0.690796	1.17216	bimodal fit	202	49	607
KIRC	X44	0.670182	0.81864	0.915058	0.490502	0.652875	0.871538	median split (no bimodal fit)	380	104	607
KIRC	X45	0.944487	0.964477	1.01111	0.366664	0.532076	1.1517	median split (no bimodal fit)	241	242	607
KIRC	X46	0.550835	0.743435	1.10452	0.175537	0.325158	1.23753	median split (no bimodal fit)	241	243	607
KIRC	X47	0.0112855	0.152326	0.574484	0.00154017	0.0139724	0.524088	bimodal fit	211	125	607
KIRC	X48	0.832358	0.930902	0.951291	0.1455	0.298739	0.728293	bimodal fit	128	130	607
KIRC	X49	0.195173	0.548805	0.741019	0.0594392	0.152957	0.655876	median split (no bimodal fit)	400	84	607
KIRC	X50	0.817422	0.927839	1.07008	0.419384	0.583832	1.26288	median split (no bimodal fit)	452	32	607
KIRC	X51	0.540644	0.734819	1.14517	0.209356	0.364015	1.30445	bimodal fit	252	81	607
KIRC	X52	0.0509878	0.281161	0.728493	0.00482184	0.0310205	0.642247	median split (no bimodal fit)	232	251	607
KIRC	X53	0.0582805	0.281203	1.42629	0.0188991	0.0816244	1.49635	median split (no bimodal fit)	374	110	607
KIRC	X54	0.000603073	0.0387977	1.83598	0.00306416	0.0219031	1.67944	median split (no bimodal fit)	382	102	607
KIRC	X56	0.805371	0.919744	0.953679	0.792515	0.840414	0.951538	median split (no bimodal fit)	376	108	607
KIRC	X57	0.153522	0.510126	0.61302	0.338025	0.505727	0.720783	median split (no bimodal fit)	447	37	607
KIRC	X58	0.733664	0.879486	1.05582	0.789709	0.840414	0.958855	median split (no bimodal fit)	255	228	607
KIRC	X59	0.0819898	0.351645	1.33716	0.00250019	0.0209798	1.61013	median split (no bimodal fit)	238	245	607
KIRC	X60	0.922984	0.964477	1.01545	0.85551	0.887707	1.0291	median split (no bimodal fit)	222	261	607
KIRC	X61	0.976172	0.986393	0.995078	0.10183	0.228526	0.771993	median split (no bimodal fit)	243	240	607
KIRC	X62	0.111959	0.423719	1.28709	0.055269	0.146122	1.35341	median split (no bimodal fit)	247	237	607
KIRC	X63	0.196678	0.548805	1.44389	0.0296463	0.0986505	1.80589	bimodal fit	369	31	607
KIRC	X65	0.0216499	0.179465	1.63677	0.0117881	0.0625539	1.69391	bimodal fit	204	77	607
KIRC	X66	0.232878	0.561818	1.23845	0.424929	0.585796	1.15209	median split (no bimodal fit)	366	118	607
KIRC	X67	0.418655	0.689034	0.876893	0.0165142	0.0758867	0.687523	median split (no bimodal fit)	222	261	607
KIRC	X68	0.0119157	0.152326	0.555228	0.00400634	0.0276151	0.516131	median split (no bimodal fit)	391	93	607
KIRC	X71	0.469421	0.69691	0.850833	0.195713	0.349746	0.76183	bimodal fit	136	113	607
KIRC	X72	0.221797	0.548805	0.735463	0.000795741	0.00959863	0.490379	bimodal fit	164	134	607
KIRC	X73	0.203386	0.548805	0.737137	0.0417502	0.123966	0.622468	bimodal fit	162	90	607
KIRC	X74	0.109785	0.423719	1.56128	0.000456849	0.00678245	2.29854	bimodal fit	173	71	607
KIRC	X75	0.676276	0.820888	0.848234	0.812412	0.85215	0.912332	median split (no bimodal fit)	464	20	607
KIRC	X76	0.00759477	0.146579	2.07061	0.000695252	0.00894558	2.35037	bimodal fit	218	35	607
KIRC	X77	0.989555	0.989555	1.0021	0.592813	0.724132	0.919716	median split (no bimodal fit)	225	258	607
KIRC	X78	0.0288015	0.20454	0.149764	0.0146015	0.0687338	0.12694	bimodal fit	427	19	607
KIRC	X79	0.719454	0.867842	0.921687	0.660577	0.754387	0.912064	bimodal fit	111	168	607
KIRC	X80	0.0841667	0.353134	1.34655	0.0186955	0.0816244	1.45074	median split (no bimodal fit)	245	238	607
KIRC	X81	0.0313924	0.20454	1.42828	0.0409373	0.123966	1.3831	median split (no bimodal fit)	315	169	607
KIRC	X83	0.0494971	0.280969	1.59655	0.00267529	0.0215138	1.92726	bimodal fit	233	58	607
KIRC	X84	0.166492	0.510126	0.803152	0.411121	0.583429	0.878527	median split (no bimodal fit)	249	234	607
KIRC	X85	0.211591	0.548805	0.704841	0.0238767	0.0892608	0.568648	bimodal fit	254	95	607
KIRC	X86	0.456002	0.689034	1.12976	0.611671	0.733245	0.922638	median split (no bimodal fit)	280	204	607
KIRC	X87	0.184582	0.544678	1.28779	0.837547	0.873765	1.03875	median split (no bimodal fit)	377	107	607
KIRC	X88	0.197138	0.548805	1.59301	0.244685	0.407105	1.52051	median split (no bimodal fit)	467	17	607
KIRC	X89	0.166186	0.510126	0.787777	0.0584434	0.152427	0.72848	median split (no bimodal fit)	296	188	607
KIRC	X90	0.934621	0.964477	1.02269	0.563661	0.706407	0.855306	median split (bimodal fit low sample)	435	49	607
KIRC	X91	0.0110692	0.152326	2.01452	0.000436327	0.00678245	2.33796	bimodal fit	302	40	607
KIRC	X92	0.451148	0.689034	0.837448	0.152483	0.30416	0.723425	bimodal fit	259	76	607
KIRC	X93	0.0133525	0.152326	2.43035	0.000441084	0.00678245	3.33776	median split (no bimodal fit)	472	12	607
KIRC	X94	0.346671	0.649588	1.31331	0.131463	0.285084	1.47315	bimodal fit	260	49	607
KIRC	X96	0.216755	0.548805	0.78901	0.0139374	0.0672478	0.630534	median split (no bimodal fit)	336	148	607
KIRC	X97	0.927471	0.964477	0.98569	0.620606	0.734828	0.925572	median split (no bimodal fit)	236	247	607
KIRC	X98	0.146806	0.510126	0.732048	0.140252	0.294225	0.740196	bimodal fit	136	143	607
KIRC	X99	0.0535662	0.281203	0.728545	0.00286721	0.0219031	0.624197	median split (no bimodal fit)	235	249	607
KIRC	X100	0.795149	0.918944	0.957986	0.139685	0.294225	0.792919	median split (no bimodal fit)	231	253	607
KIRC	X101	0.0731204	0.320733	0.742154	0.00100652	0.0107921	0.592794	median split (no bimodal fit)	248	235	607
KIRC	X102	0.0230009	0.179465	1.44242	0.0199149	0.0831867	1.43949	median split (no bimodal fit)	245	238	607
KIRC	X103	0.44719	0.689034	0.86274	0.273147	0.431112	0.813203	median split (no bimodal fit)	372	112	607
KIRC	X104	0.0215015	0.179465	0.691093	0.0011177	0.0113534	0.599804	median split (no bimodal fit)	235	248	607
KIRC	X105	0.936991	0.964477	1.01496	0.600922	0.724862	0.907737	median split (no bimodal fit)	367	117	607
KIRC	X106	0.620474	0.789034	1.08375	0.658369	0.754387	0.93309	median split (no bimodal fit)	229	254	607
KIRC	X107	0.889981	0.962874	0.97698	0.522254	0.681048	1.10535	median split (no bimodal fit)	243	241	607
KIRC	X108	0.529202	0.734819	1.10608	0.348991	0.514163	1.15841	median split (no bimodal fit)	234	250	607
KIRC	X109	0.422073	0.689034	0.880939	0.301029	0.4611	0.85021	median split (no bimodal fit)	238	245	607
KIRC	X111	0.125148	0.455726	1.49332	0.0202579	0.0831867	1.78646	bimodal fit	227	43	607
KIRC	X112	0.396775	0.683729	1.2206	0.738303	0.805043	1.07662	bimodal fit	181	70	607
KIRC	X113	0.345674	0.649588	1.41613	0.270014	0.431112	1.48868	median split (no bimodal fit)	465	19	607
KIRC	X114	0.342329	0.649588	1.44879	0.16294	0.317399	1.70496	median split (no bimodal fit)	469	15	607
KIRC	X116	0.63572	0.79681	0.923599	0.441737	0.604648	0.881749	median split (no bimodal fit)	301	183	607
KIRC	X117	0.933077	0.964477	0.986065	0.170254	0.325158	1.23937	median split (no bimodal fit)	238	246	607
KIRC	X119	0.778114	0.914945	1.05175	0.669618	0.760213	1.07815	median split (no bimodal fit)	362	122	607
KIRC	X121	0.802808	0.919744	0.934373	0.552463	0.696897	0.85533	median split (no bimodal fit)	429	55	607
KIRC	X122	0.537601	0.734819	1.14742	0.988139	0.993479	0.996867	bimodal fit	149	100	607
KIRC	X123	0.0691061	0.315636	0.746365	0.0257924	0.0906736	0.706184	median split (no bimodal fit)	230	253	607
KIRC	X124	0.494981	0.718281	1.16699	0.287448	0.447399	1.27018	median split (no bimodal fit)	422	62	607
KIRC	X125	0.000257693	0.0248674	3.64183	0.000112761	0.00272036	3.70112	median split (no bimodal fit)	474	10	607
KIRC	X126	0.435496	0.689034	0.883803	0.319899	0.486145	0.856043	median split (no bimodal fit)	234	250	607
KIRC	X127	0.319219	0.63015	1.27272	0.086889	0.202043	1.50107	median split (no bimodal fit)	438	46	607
KIRC	X128	0.249782	0.573855	1.40334	0.0409498	0.123966	1.80063	bimodal fit	399	28	607
KIRC	X129	0.166518	0.510126	0.790498	0.26534	0.430341	0.828747	median split (no bimodal fit)	321	163	607
KIRC	X130	0.35596	0.659472	1.15814	0.381412	0.549347	1.14831	median split (no bimodal fit)	240	243	607
KIRC	X132	0.0153845	0.158358	1.82094	0.000164843	0.00346072	2.44715	median split (no bimodal fit)	451	33	607
KIRC	X133	0.910756	0.964477	1.0286	0.270644	0.431112	0.76909	bimodal fit	176	81	607
KIRC	X136	0.326393	0.636302	0.811969	0.127466	0.279557	0.72787	bimodal fit	167	114	607
[truncated: 3,936 more rows]
