# Supplementary material for: Single-cell signatures identify microenvironment factors in tumors associated with patient outcomes
Source: Cell Rep Methods. 2024 Jun 17;4(6):100799. doi: 10.1016/j.crmeth.2024.100799 (PMC11228369; doi:10.1016/j.crmeth.2024.100799)
Supplement: Table S4. Survival in tumor cell-type (TCT) map clusters, related to Figure 6 — Survival analysis results from clusters defined by the TCT map. [file mmc5.xlsx]

## Sheet: table_survival_per_subtype_clus
disease	subtype	number of main clusters (>= 5 samples)	main clusters	survival separation p-value to largest cluster (subtype-corrected for "all")	survival hazard ratio to largest cluster	top higher exemplar to largest cluster	top 2 higher exemplar to largest cluster	top 3 higher exemplar to largest cluster	top lower exemplar to largest cluster	top 2 lower exemplar to largest cluster	top 3 lower exemplar to largest cluster
ACC	all	1	c07 (n=73)
ACC	COC1	1	c07 (n=32)
ACC	COC2	1	c07 (n=15)
ACC	COC3	1	c07 (n=24)
BLCA	all	8	c37 (n=240) ; c46 (n=29) ; c27 (n=7) ; c40 (n=6) ; c26 (n=5) ; c34 (n=5) ; c41 (n=5) ; c45 (n=5)	c46: 0.965 ; c27: 0.1 ; c40: 0.378 ; c26: 0.593 ; c34: 0.604 ; c41: 0.347 ; c45: 0.725	c46: 1.02 (0.483,2.14) ; c27: 2.31 (0.833,6.42) ; c40: 1.73 (0.504,5.96) ; c26: 0.585 (0.0796,4.29) ; c34: 1.4 (0.389,5.05) ; c41: 0.39 (0.0511,2.98) ; c45: 0.798 (0.226,2.82)	X167 (higher in c46, pval=2.73e-06) ; X46 (higher in c27, pval=0.0103) ; X180 (higher in c40, pval=0.000372) ; X216 (higher in c26, pval=0.0204) ; X167 (higher in c34, pval=0.0124) ; X59 (higher in c41, pval=0.0096) ; X167 (higher in c45, pval=0.087)	X102 (higher in c46, pval=3.68e-06) ; X146 (higher in c27, pval=0.0107) ; X210 (higher in c40, pval=0.00967) ; X31 (higher in c26, pval=0.0308) ; X30 (higher in c34, pval=0.0168) ; X111 (higher in c41, pval=0.0247) ; X153 (higher in c45, pval=0.157)	X134 (higher in c46, pval=2.38e-05) ; X198 (higher in c27, pval=0.012) ; X133 (higher in c40, pval=0.0127) ; X32 (higher in c26, pval=0.0327) ; X27 (higher in c34, pval=0.0353) ; X99 (higher in c41, pval=0.0266) ; X164 (higher in c45, pval=0.192)	X183 (lower in c46, pval=7.34e-44) ; X9 (lower in c27, pval=1.93e-20) ; X203 (lower in c40, pval=6.64e-27) ; X105 (lower in c26, pval=5.32e-40) ; X103 (lower in c34, pval=4.6e-44) ; X41 (lower in c41, pval=8.6e-40) ; X212 (lower in c45, pval=3.77e-32)	X101 (lower in c46, pval=1.86e-39) ; X174 (lower in c27, pval=3.85e-19) ; X115 (lower in c40, pval=2.7e-22) ; X113 (lower in c26, pval=6.22e-33) ; X88 (lower in c34, pval=9.26e-36) ; X9 (lower in c41, pval=1.93e-20) ; X105 (lower in c45, pval=2.74e-31)	X22 (lower in c46, pval=7.25e-38) ; X22 (lower in c27, pval=5.48e-12) ; X14 (lower in c40, pval=6.67e-22) ; X5 (lower in c26, pval=3.66e-23) ; X113 (lower in c34, pval=6.22e-33) ; X131 (lower in c41, pval=2.09e-19) ; X104 (lower in c45, pval=4.84e-27)
BLCA	Basal_squamous	4	c46 (n=28) ; c37 (n=24) ; c34 (n=5) ; c45 (n=5)	c37: 0.795 ; c34: 0.483 ; c45: 0.64	c37: 1.1 (0.521,2.34) ; c34: 1.56 (0.444,5.51) ; c45: 0.743 (0.212,2.6)	X149 (higher in c37, pval=1.86e-08) ; X30 (higher in c34, pval=4.44e-05) ; X166 (higher in c45, pval=0.0524)	X58 (higher in c37, pval=2.97e-07) ; X27 (higher in c34, pval=0.0149) ; X164 (higher in c45, pval=0.0809)	X22 (higher in c37, pval=3.98e-07) ; X152 (higher in c34, pval=0.028) ; X149 (higher in c45, pval=0.0892)	X108 (lower in c37, pval=5.95e-05) ; X88 (lower in c34, pval=1.34e-07) ; X108 (lower in c45, pval=5.16e-05)	X102 (lower in c37, pval=0.000939) ; X102 (lower in c34, pval=2.56e-07) ; X102 (lower in c45, pval=0.000267)	X178 (lower in c37, pval=0.00744) ; X168 (lower in c34, pval=4.53e-05) ; X104 (lower in c45, pval=0.000286)
BLCA	Luminal	1	c37 (n=27)
BLCA	Luminal_infiltrated	1	c37 (n=52)
BLCA	Luminal_papillary	1	c37 (n=133)
BLCA	Neuronal	0	(n=)
BRCA	all	3	c42 (n=888) ; c22 (n=122) ; c43 (n=54)	c22: 0.907 ; c43: 0.971	c22: 0.95 (0.403,2.24) ; c43: 0.977 (0.268,3.56)	X32 (higher in c22, pval=2.57e-34) ; X59 (higher in c43, pval=7.09e-20)	X143 (higher in c22, pval=2.42e-32) ; X126 (higher in c43, pval=3.08e-15)	X112 (higher in c22, pval=1.26e-31) ; X11 (higher in c43, pval=2.12e-14)	X211 (lower in c22, pval=1.65e-147) ; X163 (lower in c43, pval=4.26e-252)	X23 (lower in c22, pval=1.48e-98) ; X165 (lower in c43, pval=1.52e-102)	X117 (lower in c22, pval=3.97e-94) ; X71 (lower in c43, pval=3.3e-95)
BRCA	Basal	2	c43 (n=54) ; c42 (n=17)	c42: 0.971	c42: 1.02 (0.281,3.73)	X72 (higher in c42, pval=0.00179)	X29 (higher in c42, pval=0.00265)	X211 (higher in c42, pval=0.00465)	X158 (lower in c42, pval=2.89e-05)	X111 (lower in c42, pval=3.46e-05)	X157 (lower in c42, pval=6.46e-05)
BRCA	Her2	1	c42 (n=71)
BRCA	LumA	2	c42 (n=558) ; c22 (n=14)	c22: 0.267	c22: 1.91 (0.597,6.11)	X143 (higher in c22, pval=0.000434)	X200 (higher in c22, pval=0.00544)	X31 (higher in c22, pval=0.0083)	X211 (lower in c22, pval=1.35e-79)	X137 (lower in c22, pval=1.88e-28)	X25 (lower in c22, pval=5.27e-21)
BRCA	LumB	1	c42 (n=215)
BRCA	Normal	2	c22 (n=108) ; c42 (n=27)	c42: 0.384	c42: 1.5 (0.6,3.73)	X141 (higher in c42, pval=9.5e-07)	X132 (higher in c42, pval=2.17e-06)	X167 (higher in c42, pval=2.64e-05)	X145 (lower in c42, pval=2.76e-28)	X143 (lower in c42, pval=2.81e-19)	X32 (lower in c42, pval=5.52e-13)
CESC	all	4	c45 (n=126) ; c46 (n=26) ; c27 (n=19) ; c37 (n=5)	c46: 0.136 ; c27: 0.346 ; c37: 0.483	c46: 2.37 (0.737,7.6) ; c27: 2.87 (0.289,28.5) ; c37: 1.67 (0.392,7.11)	X167 (higher in c46, pval=0.000613) ; X61 (higher in c27, pval=2.53e-08) ; X167 (higher in c37, pval=0.0036)	X178 (higher in c46, pval=0.00228) ; X149 (higher in c27, pval=1.28e-06) ; X210 (higher in c37, pval=0.00443)	X117 (higher in c46, pval=0.00379) ; X74 (higher in c27, pval=1.91e-06) ; X149 (higher in c37, pval=0.016)	X63 (lower in c46, pval=6.72e-12) ; X102 (lower in c27, pval=6.29e-17) ; X151 (lower in c37, pval=3.8e-12)	X158 (lower in c46, pval=2.24e-08) ; X130 (lower in c27, pval=4.64e-08) ; X213 (lower in c37, pval=8.65e-11)	X113 (lower in c46, pval=1.34e-07) ; X107 (lower in c27, pval=6.43e-08) ; X214 (lower in c37, pval=6.41e-10)
CESC	iCluster_C1	2	c45 (n=19) ; c46 (n=6)	c46: 0.253	c46: 2.74 (0.454,16.5)	X178 (higher in c46, pval=0.0229)	X167 (higher in c46, pval=0.0333)	X164 (higher in c46, pval=0.0584)	X158 (lower in c46, pval=0.000595)	X94 (lower in c46, pval=0.00119)	X4 (lower in c46, pval=0.00135)
CESC	iCluster_C2	2	c45 (n=60) ; c46 (n=10)	c46: 0.331	c46: 2.13 (0.448,10.2)	X167 (higher in c46, pval=0.0396)	X178 (higher in c46, pval=0.0459)	X1 (higher in c46, pval=0.0503)	X158 (lower in c46, pval=3.41e-08)	X203 (lower in c46, pval=2.35e-07)	X27 (lower in c46, pval=5.21e-07)
CESC	iCluster_C3	1	c27 (n=5)
CHOL	all	2	c38 (n=24) ; c03 (n=9)	c03: 0.906	c03: 0.935 (0.305,2.86)	X142 (higher in c03, pval=3.5e-08)	X110 (higher in c03, pval=1.92e-05)	X47 (higher in c03, pval=8.73e-05)	X210 (lower in c03, pval=3.52e-13)	X149 (lower in c03, pval=1.75e-12)	X97 (lower in c03, pval=5.28e-12)
CHOL	mRNAcluster_1	1	c38 (n=8)
CHOL	mRNAcluster_2	2	c38 (n=16) ; c03 (n=7)	c03: 0.716	c03: 0.789 (0.219,2.84)	X142 (higher in c03, pval=4.03e-06)	X110 (higher in c03, pval=0.000304)	X47 (higher in c03, pval=0.00139)	X210 (lower in c03, pval=1.47e-08)	X16 (lower in c03, pval=2.72e-08)	X27 (lower in c03, pval=2.82e-08)
COAD	all	3	c40 (n=453) ; c10 (n=42) ; c08 (n=11)	c10: 0.724 ; c08: 0.359	c10: 1.15 (0.532,2.48) ; c08: 0.525 (0.13,2.13)	X143 (higher in c10, pval=1.16e-15) ; X72 (higher in c08, pval=1.31e-07)	X130 (higher in c10, pval=1.65e-15) ; X36 (higher in c08, pval=3.77e-07)	X98 (higher in c10, pval=2.49e-12) ; X42 (higher in c08, pval=9.24e-07)	X167 (lower in c10, pval=1.3e-137) ; X74 (lower in c08, pval=1.51e-135)	X141 (lower in c10, pval=1.18e-86) ; X111 (lower in c08, pval=1.93e-86)	X59 (lower in c10, pval=7.9e-81) ; X30 (lower in c08, pval=4.61e-62)
COAD	GI.CIN	2	c40 (n=225) ; c10 (n=15)	c10: 0.401	c10: 1.43 (0.619,3.29)	X143 (higher in c10, pval=2.03e-07)	X111 (higher in c10, pval=6.56e-06)	X130 (higher in c10, pval=8.61e-06)	X167 (lower in c10, pval=1.96e-33)	X25 (lower in c10, pval=7.49e-27)	X141 (lower in c10, pval=3.49e-26)
COAD	GI.GS	1	c40 (n=47)
COAD	GI.HM-indel	2	c40 (n=59) ; c10 (n=5)	c10: 0.737	c10: 0.708 (0.0934,5.37)	X71 (higher in c10, pval=0.0038)	X143 (higher in c10, pval=0.00463)	X67 (higher in c10, pval=0.0134)	X167 (lower in c10, pval=1.38e-21)	X141 (lower in c10, pval=1.5e-15)	X37 (lower in c10, pval=6.17e-14)
COAD	GI.HM-SNV	1	c40 (n=6)
DLBC	all	1	c12 (n=48)
ESCA	all	4	c40 (n=79) ; c46 (n=15) ; c48 (n=9) ; c36 (n=5)	c46: 0.0338 ; c48: 0.311 ; c36: 0.646	c46: 0.0913 (0.00569,1.46) ; c48: 0.308 (0.0276,3.43) ; c36: 2.97e-07 (0,Inf)	X102 (higher in c46, pval=1.63e-06) ; X168 (higher in c48, pval=0.000121) ; X102 (higher in c36, pval=3.75e-06)	X2 (higher in c46, pval=7.12e-05) ; X138 (higher in c48, pval=0.000217) ; X107 (higher in c36, pval=0.0132)	X134 (higher in c46, pval=0.000223) ; X100 (higher in c48, pval=0.000817) ; X162 (higher in c36, pval=0.0655)	X148 (lower in c46, pval=3.47e-24) ; X148 (lower in c48, pval=3.05e-24) ; X211 (lower in c36, pval=2.4e-21)	X139 (lower in c46, pval=4.97e-18) ; X139 (lower in c48, pval=2.25e-17) ; X212 (lower in c36, pval=6.71e-19)	X171 (lower in c46, pval=1.84e-16) ; X119 (lower in c48, pval=1.18e-15) ; X148 (lower in c36, pval=3.44e-18)
ESCA	GI.CIN	1	c40 (n=67)
ESCA	GI.ESCC	2	c46 (n=14) ; c48 (n=9)	c48: 0.268	c48: 2.08 (0.554,7.77)	X138 (higher in c48, pval=3.35e-05)	X171 (higher in c48, pval=0.000354)	X168 (higher in c48, pval=0.000364)	X167 (lower in c48, pval=0.0109)	X158 (lower in c48, pval=0.0205)	X40 (lower in c48, pval=0.0302)
ESCA	GI.GS	0	(n=)
ESCA	GI.HM-indel	0	(n=)
ESCA	GI.HM-SNV	0	(n=)
GBM	all	3	c20 (n=149) ; c25 (n=5) ; c30 (n=5)	c25: 0.223 ; c30: 0.949	c25: 2.4 (0.56,10.3) ; c30: 0.946 (0.17,5.26)	X206 (higher in c25, pval=0.00347) ; X65 (higher in c30, pval=0.00489)	X200 (higher in c25, pval=0.00514) ; X189 (higher in c30, pval=0.014)	X86 (higher in c25, pval=0.0104) ; X61 (higher in c30, pval=0.0266)	X17 (lower in c25, pval=1.01e-31) ; X167 (lower in c30, pval=5.26e-21)	X207 (lower in c25, pval=1.21e-22) ; X132 (lower in c30, pval=2.67e-18)	X167 (lower in c25, pval=5.26e-21) ; X117 (lower in c30, pval=1.09e-17)
GBM	Classic-like	1	c20 (n=47)
GBM	G-CIMP-high	0	(n=)
GBM	G-CIMP-low	0	(n=)
GBM	LGm6-GBM	1	c20 (n=8)
GBM	Mesenchymal-like	1	c20 (n=50)
HNSC	all	4	c46 (n=294) ; c48 (n=35) ; c45 (n=33) ; c36 (n=28)	c48: 0.455 ; c45: 0.689 ; c36: 0.0258	c48: 1.36 (0.603,3.09) ; c45: 1.32 (0.336,5.19) ; c36: 2.01 (1.08,3.73)	X168 (higher in c48, pval=2.84e-16) ; X149 (higher in c45, pval=1.18e-08) ; X102 (higher in c36, pval=6.76e-08)	X99 (higher in c48, pval=2.33e-10) ; X94 (higher in c45, pval=3.98e-08) ; X87 (higher in c36, pval=4.23e-07)	X59 (higher in c48, pval=3.01e-10) ; X99 (higher in c45, pval=4.46e-08) ; X107 (higher in c36, pval=1.2e-05)	X130 (lower in c48, pval=2.37e-14) ; X29 (lower in c45, pval=1.41e-16) ; X167 (lower in c36, pval=7.02e-51)	X142 (lower in c48, pval=4.72e-13) ; X26 (lower in c45, pval=2.98e-08) ; X134 (lower in c36, pval=7.08e-45)	X198 (lower in c48, pval=6.09e-08) ; X205 (lower in c45, pval=2.16e-06) ; X141 (lower in c36, pval=5.95e-44)
HNSC	Atypical	3	c46 (n=16) ; c45 (n=9) ; c48 (n=6)	c45: 0.494 ; c48: 0.243	c45: 1.69 (0.368,7.81) ; c48: 1.05e-09 (0,Inf)	X203 (higher in c45, pval=1.77e-05) ; X45 (higher in c48, pval=0.000128)	X59 (higher in c45, pval=5.04e-05) ; X172 (higher in c48, pval=0.000275)	X97 (higher in c45, pval=5.51e-05) ; X171 (higher in c48, pval=0.000403)	X26 (lower in c45, pval=0.00929) ; X151 (lower in c48, pval=0.00311)	X214 (lower in c45, pval=0.0147) ; X102 (lower in c48, pval=0.00627)	X92 (lower in c45, pval=0.0202) ; X214 (lower in c48, pval=0.00755)
HNSC	Basal	2	c46 (n=79) ; c36 (n=6)	c36: 0.21	c36: 1.96 (0.674,5.68)	X107 (higher in c36, pval=0.0125)	X50 (higher in c36, pval=0.0164)	X106 (higher in c36, pval=0.0203)	X167 (lower in c36, pval=1.73e-17)	X184 (lower in c36, pval=9.78e-12)	X48 (lower in c36, pval=4.85e-11)
HNSC	Classical	3	c46 (n=18) ; c48 (n=16) ; c36 (n=10)	c48: 0.21 ; c36: 0.135	c48: 1.99 (0.665,5.96) ; c36: 2.34 (0.742,7.41)	X168 (higher in c48, pval=2.14e-06) ; X102 (higher in c36, pval=5.43e-05)	X99 (higher in c48, pval=1.87e-05) ; X87 (higher in c36, pval=0.000128)	X61 (higher in c48, pval=0.000215) ; X106 (higher in c36, pval=0.00143)	X102 (lower in c48, pval=0.00088) ; X141 (lower in c36, pval=5.06e-07)	X2 (lower in c48, pval=0.00463) ; X168 (lower in c36, pval=7.84e-07)	X178 (lower in c48, pval=0.013) ; X2 (lower in c36, pval=9.19e-07)
HNSC	Mesenchymal	1	c46 (n=61)
KICH	all	2	c04 (n=58) ; c16 (n=29)	c16: 0.859	c16: 1.11 (0.36,3.41)	X41 (higher in c16, pval=5.7e-10)	X189 (higher in c16, pval=7.21e-07)	X22 (higher in c16, pval=9.6e-07)	X180 (lower in c16, pval=1.55e-24)	X148 (lower in c16, pval=1.95e-16)	X197 (lower in c16, pval=5.95e-16)
KICH	Eosin.0	2	c04 (n=44) ; c16 (n=17)	c16: 0.733	c16: 1.33 (0.257,6.88)	X41 (higher in c16, pval=1.35e-09)	X189 (higher in c16, pval=2.77e-07)	X100 (higher in c16, pval=3.23e-06)	X180 (lower in c16, pval=5.06e-19)	X148 (lower in c16, pval=3.19e-14)	X11 (lower in c16, pval=1.04e-13)
KICH	Eosin.1	2	c04 (n=14) ; c16 (n=12)	c16: 0.955	c16: 0.958 (0.214,4.29)	X71 (higher in c16, pval=0.00397)	X41 (higher in c16, pval=0.00444)	X22 (higher in c16, pval=0.00662)	X180 (lower in c16, pval=3.92e-06)	X101 (lower in c16, pval=3.04e-05)	X8 (lower in c16, pval=9.45e-05)
KIRC	all	5	c15 (n=479) ; c16 (n=73) ; c04 (n=12) ; c17 (n=11) ; c08 (n=5)	c16: 0.048 ; c04: 0.0828 ; c17: 0.898 ; c08: 0.367	c16: 1.49 (1,2.22) ; c04: 0.207 (0.029,1.48) ; c17: 1.14 (0.156,8.32) ; c08: 2.99e-07 (0,Inf)	X22 (higher in c16, pval=6.14e-33) ; X146 (higher in c04, pval=3.18e-05) ; X1 (higher in c17, pval=0.00077) ; X42 (higher in c08, pval=0.00108)	X101 (higher in c16, pval=1.98e-23) ; X180 (higher in c04, pval=3.99e-05) ; X185 (higher in c17, pval=0.000844) ; X29 (higher in c08, pval=0.00248)	X41 (higher in c16, pval=1.02e-18) ; X22 (higher in c04, pval=7.19e-05) ; X146 (higher in c17, pval=0.00107) ; X72 (higher in c08, pval=0.0109)	X11 (lower in c16, pval=3.72e-106) ; X166 (lower in c04, pval=3.51e-71) ; X79 (lower in c17, pval=3.89e-86) ; X45 (lower in c08, pval=4.15e-159)	X108 (lower in c16, pval=1.21e-92) ; X204 (lower in c04, pval=5.33e-53) ; X129 (lower in c17, pval=2.32e-24) ; X147 (lower in c08, pval=8.26e-113)	X207 (lower in c16, pval=2.52e-88) ; X208 (lower in c04, pval=1.63e-52) ; X169 (lower in c17, pval=1.1e-16) ; X74 (lower in c08, pval=1.98e-103)
KIRC	mRNAsubtype_1	2	c15 (n=143) ; c16 (n=32)	c16: 0.0155	c16: 2.32 (1.15,4.67)	X22 (higher in c16, pval=1.14e-13)	X130 (higher in c16, pval=1.41e-10)	X87 (higher in c16, pval=3.63e-09)	X11 (lower in c16, pval=7.56e-45)	X108 (lower in c16, pval=1.74e-39)	X145 (lower in c16, pval=2.13e-32)
KIRC	mRNAsubtype_2	2	c15 (n=87) ; c16 (n=5)	c16: 0.632	c16: 0.701 (0.163,3.02)	X22 (higher in c16, pval=0.00307)	X101 (higher in c16, pval=0.00362)	X39 (higher in c16, pval=0.00655)	X191 (lower in c16, pval=8.86e-21)	X207 (lower in c16, pval=1.48e-20)	X85 (lower in c16, pval=1.27e-16)
KIRC	mRNAsubtype_3	2	c15 (n=89) ; c16 (n=14)	c16: 0.538	c16: 0.764 (0.323,1.81)	X22 (higher in c16, pval=6.31e-07)	X101 (higher in c16, pval=9.2e-06)	X183 (higher in c16, pval=6.51e-05)	X167 (lower in c16, pval=1.35e-20)	X173 (lower in c16, pval=5.76e-20)	X108 (lower in c16, pval=3.07e-18)
KIRC	mRNAsubtype_4	2	c15 (n=82) ; c16 (n=16)	c16: 0.0165	c16: 2.27 (1.14,4.53)	X22 (higher in c16, pval=2.51e-10)	X101 (higher in c16, pval=4.85e-06)	X41 (higher in c16, pval=1.29e-05)	X11 (lower in c16, pval=6.08e-27)	X207 (lower in c16, pval=2.08e-17)	X108 (lower in c16, pval=2.75e-16)
KIRP	all	4	c17 (n=247) ; c16 (n=37) ; c15 (n=16) ; c27 (n=8)	c16: 0.194 ; c15: 0.844 ; c27: 0.789	c16: 0.478 (0.154,1.49) ; c15: 0.856 (0.182,4.03) ; c27: 2.74e-07 (0,Inf)	X22 (higher in c16, pval=4.05e-14) ; X12 (higher in c15, pval=2.15e-05) ; X12 (higher in c27, pval=0.000324)	X169 (higher in c16, pval=1.44e-10) ; X172 (higher in c15, pval=0.000554) ; X45 (higher in c27, pval=0.00444)	X104 (higher in c16, pval=6.49e-10) ; X169 (higher in c15, pval=0.00111) ; X1 (higher in c27, pval=0.00632)	X34 (lower in c16, pval=2.64e-54) ; X124 (lower in c15, pval=1.49e-29) ; X41 (lower in c27, pval=1.58e-20)	X80 (lower in c16, pval=1.25e-51) ; X201 (lower in c15, pval=2.13e-18) ; X3 (lower in c27, pval=4.04e-19)	X156 (lower in c16, pval=2.21e-49) ; X19 (lower in c15, pval=7.45e-11) ; X204 (lower in c27, pval=1.52e-18)
KIRP	C1	2	c17 (n=94) ; c16 (n=10)	c16: 0.319	c16: 1.14e-08 (0,Inf)	X22 (higher in c16, pval=1.39e-05)	X169 (higher in c16, pval=7.96e-05)	X104 (higher in c16, pval=0.000107)	X34 (lower in c16, pval=7.04e-31)	X85 (lower in c16, pval=1.21e-17)	X11 (lower in c16, pval=3.56e-17)
KIRP	C2a	2	c17 (n=28) ; c16 (n=8)	c16: 0.865	c16: 0.828 (0.0924,7.41)	X22 (higher in c16, pval=6.23e-05)	X212 (higher in c16, pval=0.000306)	X102 (higher in c16, pval=0.000636)	X80 (lower in c16, pval=2.25e-07)	X34 (lower in c16, pval=5.62e-07)	X185 (lower in c16, pval=1.4e-06)
KIRP	C2b	2	c17 (n=15) ; c16 (n=10)	c16: 0.301	c16: 0.494 (0.126,1.93)	X22 (higher in c16, pval=1.31e-05)	X71 (higher in c16, pval=0.000124)	X104 (higher in c16, pval=0.000139)	X23 (lower in c16, pval=8.01e-06)	X1 (lower in c16, pval=2e-05)	X34 (lower in c16, pval=0.000122)
KIRP	C2c - CIMP	1	c27 (n=5)
LAML	all	1	c00 (n=151)
LAML	mRNAsubtype_1	1	c00 (n=12)
LAML	mRNAsubtype_2	1	c00 (n=17)
LAML	mRNAsubtype_3	1	c00 (n=17)
LAML	mRNAsubtype_4	1	c00 (n=30)
LAML	mRNAsubtype_5	1	c00 (n=27)
LAML	mRNAsubtype_6	1	c00 (n=31)
LAML	mRNAsubtype_7	1	c00 (n=16)
LGG	all	5	c30 (n=180) ; c29 (n=76) ; c20 (n=70) ; c25 (n=60) ; c31 (n=31)	c29: 0.978 ; c20: 0.397 ; c25: 0.785 ; c31: 0.91	c29: 1.02 (0.292,3.54) ; c20: 1.53 (0.574,4.09) ; c25: 1.11 (0.534,2.29) ; c31: 1.06 (0.387,2.9)	X1 (higher in c29, pval=3.63e-23) ; X60 (higher in c20, pval=2.87e-17) ; X206 (higher in c25, pval=1.66e-33) ; X1 (higher in c31, pval=4.43e-05)	X81 (higher in c29, pval=1.66e-19) ; X126 (higher in c20, pval=3.1e-17) ; X200 (higher in c25, pval=7.6e-28) ; X151 (higher in c31, pval=8.14e-05)	X215 (higher in c29, pval=3.55e-18) ; X80 (higher in c20, pval=5.06e-17) ; X191 (higher in c25, pval=3.91e-27) ; X206 (higher in c31, pval=0.000464)	X80 (lower in c29, pval=1.66e-31) ; X66 (lower in c20, pval=6.62e-22) ; X66 (lower in c25, pval=9.27e-41) ; X144 (lower in c31, pval=7.39e-14)	X144 (lower in c29, pval=2.1e-28) ; X101 (lower in c20, pval=1.63e-17) ; X92 (lower in c25, pval=2.91e-31) ; X31 (lower in c31, pval=2.23e-12)	X176 (lower in c29, pval=9.36e-23) ; X92 (lower in c20, pval=1.68e-17) ; X61 (lower in c25, pval=3.3e-28) ; X166 (lower in c31, pval=2.33e-12)
LGG	Classic-like	1	c20 (n=19)
LGG	Codel	4	c29 (n=69) ; c25 (n=36) ; c31 (n=21) ; c30 (n=5)	c25: 0.0362 ; c31: 0.72 ; c30: 0.562	c25: 2.4 (1.03,5.57) ; c31: 1.21 (0.424,3.46) ; c30: 3.89e-08 (0,Inf)	X206 (higher in c25, pval=4.64e-19) ; X140 (higher in c31, pval=1.78e-05) ; X66 (higher in c30, pval=0.00942)	X200 (higher in c25, pval=1.03e-15) ; X145 (higher in c31, pval=4.6e-05) ; X139 (higher in c30, pval=0.0124)	X97 (higher in c25, pval=1.23e-11) ; X211 (higher in c31, pval=0.000166) ; X61 (higher in c30, pval=0.0213)	X207 (lower in c25, pval=6.7e-14) ; X147 (lower in c31, pval=1.12e-05) ; X38 (lower in c30, pval=7.76e-07)	X128 (lower in c25, pval=2.15e-13) ; X149 (lower in c31, pval=1.37e-05) ; X202 (lower in c30, pval=2.48e-06)	X195 (lower in c25, pval=3.41e-12) ; X134 (lower in c31, pval=1.99e-05) ; X151 (lower in c30, pval=2.92e-05)
LGG	G-CIMP-high	4	c30 (n=164) ; c25 (n=15) ; c31 (n=8) ; c29 (n=5)	c25: 0.911 ; c31: 0.84 ; c29: 0.847	c25: 1.05 (0.452,2.43) ; c31: 0.887 (0.277,2.84) ; c29: 0.869 (0.208,3.63)	X206 (higher in c25, pval=2.36e-10) ; X206 (higher in c31, pval=0.00601) ; X123 (higher in c29, pval=0.000648)	X199 (higher in c25, pval=6.22e-09) ; X199 (higher in c31, pval=0.0138) ; X97 (higher in c29, pval=0.000829)	X83 (higher in c25, pval=6.77e-08) ; X58 (higher in c31, pval=0.0164) ; X199 (higher in c29, pval=0.00542)	X66 (lower in c25, pval=3.66e-29) ; X111 (lower in c31, pval=8.31e-12) ; X195 (lower in c29, pval=1.37e-18)	X211 (lower in c25, pval=5.1e-26) ; X31 (lower in c31, pval=1.29e-11) ; X205 (lower in c29, pval=7e-16)	X92 (lower in c25, pval=1.23e-20) ; X203 (lower in c31, pval=6.63e-09) ; X180 (lower in c29, pval=1.13e-13)
LGG	G-CIMP-low	1	c30 (n=6)
LGG	Mesenchymal-like	1	c20 (n=35)
LGG	PA-like	1	c20 (n=10)
LIHC	all	3	c02 (n=340) ; c03 (n=62) ; c38 (n=5)	c03: 0.149 ; c38: 0.957	c03: 0.725 (0.467,1.12) ; c38: 0.946 (0.126,7.08)	X142 (higher in c03, pval=1.33e-23) ; X44 (higher in c38, pval=0.0108)	X48 (higher in c03, pval=2.39e-21) ; X58 (higher in c38, pval=0.0142)	X214 (higher in c03, pval=7.82e-21) ; X102 (higher in c38, pval=0.0226)	X148 (lower in c03, pval=6.1e-41) ; X110 (lower in c38, pval=2.24e-45)	X76 (lower in c03, pval=8.74e-41) ; X212 (lower in c38, pval=1.24e-28)	X171 (lower in c03, pval=2.08e-40) ; X163 (lower in c38, pval=1.35e-28)
LIHC	iCluster:1	2	c02 (n=48) ; c03 (n=21)	c03: 0.148	c03: 0.594 (0.291,1.21)	X142 (higher in c03, pval=1.51e-12)	X110 (higher in c03, pval=2.82e-08)	X214 (higher in c03, pval=2.13e-07)	X152 (lower in c03, pval=8.23e-11)	X12 (lower in c03, pval=9.78e-11)	X149 (lower in c03, pval=1.49e-10)
LIHC	iCluster:2	2	c02 (n=52) ; c03 (n=15)	c03: 0.182	c03: 0.513 (0.19,1.39)	X48 (higher in c03, pval=1.44e-06)	X214 (higher in c03, pval=2.18e-06)	X142 (higher in c03, pval=1.57e-05)	X76 (lower in c03, pval=2.25e-08)	X27 (lower in c03, pval=9.21e-07)	X8 (lower in c03, pval=1.47e-06)
LIHC	iCluster:3	2	c02 (n=62) ; c03 (n=18)	c03: 0.866	c03: 1.06 (0.548,2.05)	X48 (higher in c03, pval=2.82e-07)	X214 (higher in c03, pval=3.63e-07)	X143 (higher in c03, pval=4.98e-06)	X171 (lower in c03, pval=2.64e-14)	X146 (lower in c03, pval=5.36e-12)	X148 (lower in c03, pval=9.95e-12)
LUAD	all	4	c41 (n=443) ; c09 (n=63) ; c08 (n=11) ; c27 (n=5)	c09: 0.28 ; c08: 0.0755 ; c27: 0.679	c09: 0.758 (0.459,1.25) ; c08: 2.14 (0.906,5.08) ; c27: 0.745 (0.184,3.02)	X38 (higher in c09, pval=2.04e-28) ; X85 (higher in c08, pval=4.81e-09) ; X116 (higher in c27, pval=0.094)	X41 (higher in c09, pval=1.52e-27) ; X133 (higher in c08, pval=4.88e-09) ; X105 (higher in c27, pval=0.117)	X35 (higher in c09, pval=6.27e-26) ; X10 (higher in c08, pval=1.02e-07) ; X211 (higher in c27, pval=0.13)	X167 (lower in c09, pval=4.52e-83) ; X12 (lower in c08, pval=7.28e-76) ; X132 (lower in c27, pval=4.69e-59)	X46 (lower in c09, pval=3.91e-68) ; X111 (lower in c08, pval=8.02e-72) ; X48 (lower in c27, pval=2.62e-47)	X166 (lower in c09, pval=3.96e-59) ; X182 (lower in c08, pval=1.81e-67) ; X174 (lower in c27, pval=3.07e-33)
LUAD	IntegrativeSubtype_1	2	c41 (n=20) ; c09 (n=6)	c09: 0.841	c09: 1.13 (0.353,3.6)	X144 (higher in c09, pval=5.46e-08)	X164 (higher in c09, pval=0.000127)	X173 (higher in c09, pval=0.000163)	X170 (lower in c09, pval=0.000212)	X101 (lower in c09, pval=0.000263)	X166 (lower in c09, pval=0.000848)
LUAD	IntegrativeSubtype_2	1	c41 (n=26)
LUAD	IntegrativeSubtype_3	2	c41 (n=47) ; c09 (n=8)	c09: 0.222	c09: 0.482 (0.145,1.6)	X35 (higher in c09, pval=0.000251)	X41 (higher in c09, pval=0.000251)	X38 (higher in c09, pval=0.000274)	X166 (lower in c09, pval=3.92e-17)	X1 (lower in c09, pval=5.96e-14)	X167 (lower in c09, pval=7.92e-11)
LUAD	IntegrativeSubtype_4	2	c41 (n=31) ; c09 (n=5)	c09: 0.217	c09: 4.01e-09 (0,Inf)	X45 (higher in c09, pval=0.000198)	X60 (higher in c09, pval=0.000295)	X38 (higher in c09, pval=0.000333)	X148 (lower in c09, pval=1.79e-06)	X203 (lower in c09, pval=2.29e-05)	X46 (lower in c09, pval=7.96e-05)
LUAD	IntegrativeSubtype_5	2	c41 (n=48) ; c09 (n=16)	c09: 0.661	c09: 0.811 (0.318,2.07)	X41 (higher in c09, pval=6.65e-07)	X38 (higher in c09, pval=1.61e-06)	X164 (higher in c09, pval=7.28e-06)	X1 (lower in c09, pval=1.42e-11)	X166 (lower in c09, pval=9.59e-11)	X167 (lower in c09, pval=2.8e-10)
LUAD	IntegrativeSubtype_6	2	c41 (n=32) ; c09 (n=10)	c09: 0.892	c09: 0.933 (0.344,2.53)	X169 (higher in c09, pval=1.31e-06)	X38 (higher in c09, pval=1.41e-06)	X164 (higher in c09, pval=6.07e-06)	X167 (lower in c09, pval=3.56e-11)	X42 (lower in c09, pval=9.38e-11)	X141 (lower in c09, pval=2.9e-08)
LUSC	all	7	c48 (n=157) ; c09 (n=48) ; c47 (n=36) ; c41 (n=30) ; c46 (n=17) ; c44 (n=14) ; c45 (n=5)	c09: 0.362 ; c47: 0.702 ; c41: 0.694 ; c46: 0.317 ; c44: 0.372 ; c45: 0.948	c09: 1.86 (0.481,7.2) ; c47: 1.47 (0.202,10.7) ; c41: 1.51 (0.19,12) ; c46: 80400000 (0,Inf) ; c44: 3.46 (0.195,61.5) ; c45: 0.936 (0.128,6.84)	X169 (higher in c09, pval=7.99e-24) ; X130 (higher in c47, pval=4.17e-07) ; X167 (higher in c41, pval=2.85e-07) ; X130 (higher in c46, pval=0.000808) ; X34 (higher in c44, pval=0.000656) ; X134 (higher in c45, pval=0.0161)	X41 (higher in c09, pval=9.2e-21) ; X42 (higher in c47, pval=3.72e-06) ; X215 (higher in c41, pval=4.13e-07) ; X102 (higher in c46, pval=0.00208) ; X62 (higher in c44, pval=0.00111) ; X158 (higher in c45, pval=0.0728)	X38 (higher in c09, pval=1.45e-20) ; X2 (higher in c47, pval=1.03e-05) ; X144 (higher in c41, pval=4.13e-06) ; X117 (higher in c46, pval=0.00316) ; X61 (higher in c44, pval=0.00154) ; X63 (higher in c45, pval=0.0964)	X168 (lower in c09, pval=2.27e-84) ; X168 (lower in c47, pval=3.59e-18) ; X168 (lower in c41, pval=3.97e-27) ; X25 (lower in c46, pval=7.77e-37) ; X151 (lower in c44, pval=3.75e-19) ; X105 (lower in c45, pval=2.71e-20)	X46 (lower in c09, pval=3.39e-40) ; X213 (lower in c47, pval=1.21e-09) ; X102 (lower in c41, pval=5.37e-18) ; X84 (lower in c46, pval=7.31e-30) ; X28 (lower in c44, pval=2.49e-09) ; X159 (lower in c45, pval=1.78e-19)	X25 (lower in c09, pval=2.78e-37) ; X197 (lower in c47, pval=7.78e-09) ; X213 (lower in c41, pval=1.44e-12) ; X138 (lower in c46, pval=3.19e-27) ; X168 (lower in c44, pval=2.64e-09) ; X35 (lower in c45, pval=2.8e-19)
LUSC	basal	2	c47 (n=9) ; c46 (n=6)	c46: 0.98	c46: 0.971 (0.101,9.38)	X134 (higher in c46, pval=0.0425)	X1 (higher in c46, pval=0.0629)	X91 (higher in c46, pval=0.0646)	X212 (lower in c46, pval=0.000574)	X84 (lower in c46, pval=0.000972)	X53 (lower in c46, pval=0.00127)
LUSC	classical	2	c48 (n=45) ; c09 (n=5)	c09: 0.919	c09: 1.11 (0.143,8.65)	X41 (higher in c09, pval=0.000794)	X77 (higher in c09, pval=0.00135)	X178 (higher in c09, pval=0.00166)	X168 (lower in c09, pval=4.34e-24)	X46 (lower in c09, pval=2.71e-12)	X25 (lower in c09, pval=1.05e-10)
LUSC	primitive	1	c48 (n=7)
LUSC	secretory	3	c47 (n=7) ; c09 (n=5) ; c41 (n=5)	c09: 0.128 ; c41: 0.053	c09: 1.91e+09 (0,Inf) ; c41: 3.71e+09 (0,Inf)	X179 (higher in c09, pval=0.000278) ; X167 (higher in c41, pval=0.000565)	X41 (higher in c09, pval=6e-04) ; X166 (higher in c41, pval=0.021)	X175 (higher in c09, pval=0.000777) ; X111 (higher in c41, pval=0.025)	X46 (lower in c09, pval=4.5e-06) ; X72 (lower in c41, pval=0.00879)	X59 (lower in c09, pval=0.000772) ; X132 (lower in c41, pval=0.0136)	X141 (lower in c09, pval=0.000854) ; X35 (lower in c41, pval=0.0204)
MESO	all	2	c21 (n=55) ; c34 (n=17)	c34: 0.819	c34: 0.887 (0.316,2.49)	X141 (higher in c34, pval=5.52e-06)	X169 (higher in c34, pval=1.81e-05)	X191 (higher in c34, pval=8.66e-05)	X128 (lower in c34, pval=3.02e-05)	X165 (lower in c34, pval=3.95e-05)	X145 (lower in c34, pval=0.000875)
MESO	iCluster_C1_S4	1	c34 (n=11)
MESO	iCluster_C2_S2	1	c21 (n=14)
MESO	iCluster_C3_S1	1	c21 (n=19)
MESO	iCluster_C4_S3	1	c21 (n=13)
OV	all	1	c28 (n=366)
OV	Differentiated	1	c28 (n=98)
OV	Immunoreactive	1	c28 (n=79)
OV	Mesenchymal	1	c28 (n=82)
OV	Proliferative	1	c28 (n=100)
PAAD	all	2	c39 (n=149) ; c40 (n=10)	c40: 0.369	c40: 0.522 (0.124,2.21)	X199 (higher in c40, pval=0.0174)	X143 (higher in c40, pval=0.021)	X163 (higher in c40, pval=0.0343)	X203 (lower in c40, pval=9.33e-14)	X79 (lower in c40, pval=3.16e-09)	X16 (lower in c40, pval=5.61e-09)
PAAD	mRNAcluster_1	1	c39 (n=60)
PAAD	mRNAcluster_2	1	c39 (n=76)
PCPG	all	2	c05 (n=179) ; c07 (n=6)	c07: 0.573	c07: 1.87 (0.205,17.1)	X17 (higher in c07, pval=7.78e-05)	X174 (higher in c07, pval=0.000199)	X162 (higher in c07, pval=0.000485)	X50 (lower in c07, pval=5.38e-23)	X25 (lower in c07, pval=2.08e-14)	X196 (lower in c07, pval=1.84e-11)
PCPG	Cortical admixture	1	c05 (n=19)
PCPG	Kinase signaling	1	c05 (n=69)
PCPG	Pseudohypoxia	1	c05 (n=62)
PCPG	Wnt-altered	1	c05 (n=23)
PRAD	1-ERG	2	c26 (n=93) ; c24 (n=71)	c24: 0.854	c24: 1.08 (0.457,2.57)	X152 (higher in c24, pval=3.52e-33)	X156 (higher in c24, pval=9.33e-23)	X217 (higher in c24, pval=2.26e-20)	X46 (lower in c24, pval=1.71e-23)	X143 (lower in c24, pval=4.69e-19)	X140 (lower in c24, pval=8.2e-19)
PRAD	2-ETV1	2	c24 (n=14) ; c26 (n=14)	c26: 0.572	c26: 1.62 (0.297,8.88)	X197 (higher in c26, pval=0.00282)	X46 (higher in c26, pval=0.00347)	X88 (higher in c26, pval=0.00565)	X211 (lower in c26, pval=5.68e-06)	X210 (lower in c26, pval=5.04e-05)	X152 (lower in c26, pval=6.16e-05)
PRAD	3-ETV4	1	c26 (n=9)
PRAD	4-FLI1	0	(n=)
PRAD	5-SPOP	2	c26 (n=22) ; c24 (n=20)	c24: 0.624	c24: 1.33 (0.422,4.2)	X152 (higher in c24, pval=4.44e-10)	X211 (higher in c24, pval=2.39e-08)	X210 (higher in c24, pval=9.96e-07)	X143 (lower in c24, pval=1.72e-06)	X46 (lower in c24, pval=1.73e-05)	X112 (lower in c24, pval=0.000313)
PRAD	6-FOXA1	1	c26 (n=6)
PRAD	7-IDH1	0	(n=)
PRAD	8-other	2	c26 (n=61) ; c24 (n=36)	c24: 0.924	c24: 0.942 (0.273,3.25)	X152 (higher in c24, pval=9.08e-15)	X211 (higher in c24, pval=6.82e-13)	X130 (higher in c24, pval=3.97e-12)	X46 (lower in c24, pval=7.34e-15)	X32 (lower in c24, pval=4.13e-11)	X173 (lower in c24, pval=5.27e-11)
PRAD	all	3	c26 (n=296) ; c24 (n=199) ; c23 (n=28)	c24: 0.904 ; c23: 0.341	c24: 1.04 (0.59,1.82) ; c23: 1.51 (0.644,3.53)	X152 (higher in c24, pval=3.7e-75) ; X152 (higher in c23, pval=4.74e-12)	X156 (higher in c24, pval=6.76e-53) ; X170 (higher in c23, pval=4.06e-09)	X28 (higher in c24, pval=2.2e-47) ; X142 (higher in c23, pval=1.72e-08)	X46 (lower in c24, pval=7.23e-62) ; X215 (lower in c23, pval=4.01e-60)	X143 (lower in c24, pval=1.75e-42) ; X193 (lower in c23, pval=6.56e-48)	X140 (lower in c24, pval=1.11e-37) ; X61 (lower in c23, pval=5.03e-44)
READ	all	2	c40 (n=164) ; c10 (n=10)	c10: 0.871	c10: 1.18 (0.156,8.98)	X140 (higher in c10, pval=6.96e-07)	X217 (higher in c10, pval=5.51e-06)	X143 (higher in c10, pval=7.2e-05)	X167 (lower in c10, pval=1.25e-57)	X59 (lower in c10, pval=3.24e-26)	X80 (lower in c10, pval=7.2e-26)
READ	GI.CIN	2	c40 (n=101) ; c10 (n=5)	c10: 0.871	c10: 1.18 (0.156,8.98)	X140 (higher in c10, pval=0.00155)	X39 (higher in c10, pval=0.00173)	X71 (higher in c10, pval=0.00345)	X167 (lower in c10, pval=5.67e-33)	X168 (lower in c10, pval=2.51e-25)	X85 (lower in c10, pval=7.95e-20)
READ	GI.GS	1	c40 (n=9)
READ	GI.HM-indel	0	(n=)
READ	GI.HM-SNV	0	(n=)
SARC	all	3	c34 (n=121) ; c33 (n=68) ; c35 (n=13)	c33: 0.0867 ; c35: 0.2	c33: 7.94 (1.16,54.4) ; c35: 2.2 (0.639,7.59)	X133 (higher in c33, pval=4.23e-28) ; X106 (higher in c35, pval=6.35e-05)	X108 (higher in c33, pval=2.96e-20) ; X147 (higher in c35, pval=0.000197)	X73 (higher in c33, pval=1.26e-19) ; X97 (higher in c35, pval=0.000198)	X191 (lower in c33, pval=1.39e-25) ; X176 (lower in c35, pval=3e-15)	X141 (lower in c33, pval=1.22e-16) ; X217 (lower in c35, pval=3e-13)	X208 (lower in c33, pval=7.18e-13) ; X145 (lower in c35, pval=3.9e-12)
SARC	iCluster_1	1	c33 (n=59)
SARC	iCluster_2	2	c34 (n=16) ; c35 (n=6)	c35: 0.2	c35: 2.2 (0.639,7.59)	X105 (higher in c35, pval=0.0152)	X106 (higher in c35, pval=0.0154)	X180 (higher in c35, pval=0.0219)	X104 (lower in c35, pval=1.35e-05)	X107 (lower in c35, pval=0.000576)	X216 (lower in c35, pval=0.00138)
SARC	iCluster_3	1	c34 (n=44)
SARC	iCluster_4	1	c35 (n=5)
SARC	iCluster_5	1	c34 (n=37)
SKCM	all	2	c14 (n=423) ; c13 (n=16)	c13: 0.376	c13: 0.659 (0.26,1.67)	X34 (higher in c13, pval=0.0357)	X200 (higher in c13, pval=0.0454)	X124 (higher in c13, pval=0.0464)	X126 (lower in c13, pval=2.02e-40)	X94 (lower in c13, pval=2.84e-29)	X67 (lower in c13, pval=1.1e-23)
SKCM	BRAF_Hotspot_Mutants	1	c14 (n=143)
SKCM	NF1_Any_Mutants	1	c14 (n=21)
SKCM	RAS_Hotspot_Mutants	1	c14 (n=85)
SKCM	Triple_WT	1	c14 (n=37)
STAD	all	3	c40 (n=338) ; c36 (n=8) ; c39 (n=8)	c36: 0.995 ; c39: 2.76e-05	c36: 1 (0.245,4.12) ; c39: 5.18 (2.2,12.2)	X102 (higher in c36, pval=2.77e-05) ; X151 (higher in c39, pval=0.000208)	X96 (higher in c36, pval=0.00349) ; X184 (higher in c39, pval=0.00905)	X214 (higher in c36, pval=0.0103) ; X160 (higher in c39, pval=0.0103)	X105 (lower in c36, pval=1.44e-60) ; X101 (lower in c39, pval=1.59e-43)	X46 (lower in c36, pval=6.08e-48) ; X119 (lower in c39, pval=1.32e-42)	X122 (lower in c36, pval=1.04e-47) ; X89 (lower in c39, pval=1.73e-23)
STAD	GI.CIN	3	c40 (n=183) ; c36 (n=7) ; c39 (n=5)	c36: 0.504 ; c39: 0.000788	c36: 0.516 (0.0713,3.73) ; c39: 4.93 (1.75,13.9)	X102 (higher in c36, pval=0.000146) ; X151 (higher in c39, pval=0.00731)	X96 (higher in c36, pval=0.00593) ; X147 (higher in c39, pval=0.016)	X162 (higher in c36, pval=0.0224) ; X184 (higher in c39, pval=0.0172)	X76 (lower in c36, pval=1.9e-37) ; X101 (lower in c39, pval=1.23e-24)	X122 (lower in c36, pval=8.54e-32) ; X119 (lower in c39, pval=1.61e-22)	X105 (lower in c36, pval=1.31e-31) ; X89 (lower in c39, pval=1.34e-17)
STAD	GI.EBV	1	c40 (n=27)
STAD	GI.GS	1	c40 (n=38)
STAD	GI.HM-indel	1	c40 (n=61)
STAD	GI.HM-SNV	1	c40 (n=6)
TGCT	all	3	c06 (n=76) ; c11 (n=41) ; c35 (n=27)	c11: 1 ; c35: 0	c11: NA (NA,NA) ; c35: NA (NA,NA)	X196 (higher in c11, pval=4.03e-20) ; X191 (higher in c35, pval=3.14e-11)	X167 (higher in c11, pval=1.13e-15) ; X104 (higher in c35, pval=7.5e-10)	X161 (higher in c11, pval=9.84e-14) ; X179 (higher in c35, pval=7.12e-09)	X14 (lower in c11, pval=2.88e-31) ; X192 (lower in c35, pval=3.39e-46)	X207 (lower in c11, pval=2.28e-25) ; X14 (lower in c35, pval=4.74e-30)	X53 (lower in c11, pval=4.39e-23) ; X31 (lower in c35, pval=6e-23)
TGCT	non-seminoma_mRNA_c2	1	c11 (n=36)
TGCT	non-seminoma_mRNA_c3	1	c35 (n=19)
TGCT	seminoma_mRNA_c1	1	c06 (n=72)
TGCT	seminoma_mRNA_c4	0	(n=)
THCA	all	2	c18 (n=381) ; c19 (n=160)	c19: 0.365	c19: 0.666 (0.278,1.6)	X101 (higher in c19, pval=2.22e-44)	X92 (higher in c19, pval=2.32e-42)	X143 (higher in c19, pval=7.82e-31)	X166 (lower in c19, pval=6.4e-104)	X215 (lower in c19, pval=5.46e-71)	X1 (lower in c19, pval=5.29e-63)
THCA	mRNAsubtype_1	2	c19 (n=119) ; c18 (n=27)	c18: 0.0279	c18: 3.1 (1.07,8.95)	X149 (higher in c18, pval=1.36e-05)	X80 (higher in c18, pval=2.44e-05)	X170 (higher in c18, pval=6.54e-05)	X145 (lower in c18, pval=1.18e-16)	X53 (lower in c18, pval=2.93e-14)	X77 (lower in c18, pval=1.13e-12)
THCA	mRNAsubtype_2	2	c18 (n=59) ; c19 (n=6)	c19: 0.743	c19: 1.29e-08 (0,Inf)	X179 (higher in c19, pval=0.0054)	X101 (higher in c19, pval=0.00798)	X198 (higher in c19, pval=0.00903)	X201 (lower in c19, pval=1.72e-10)	X170 (lower in c19, pval=1.74e-09)	X162 (lower in c19, pval=1.32e-07)
THCA	mRNAsubtype_3	2	c18 (n=83) ; c19 (n=10)	c19: 0.212	c19: 1.19e-08 (0,Inf)	X92 (higher in c19, pval=3.82e-06)	X147 (higher in c19, pval=4.58e-06)	X33 (higher in c19, pval=6.12e-06)	X166 (lower in c19, pval=2.26e-18)	X49 (lower in c19, pval=3.04e-15)	X117 (lower in c19, pval=1.04e-13)
THCA	mRNAsubtype_4	2	c18 (n=98) ; c19 (n=9)	c19: 0.289	c19: 1.92 (0.564,6.51)	X101 (higher in c19, pval=1.2e-05)	X198 (higher in c19, pval=1.57e-05)	X199 (higher in c19, pval=6.25e-05)	X117 (lower in c19, pval=2.03e-22)	X1 (lower in c19, pval=6.14e-22)	X166 (lower in c19, pval=6.61e-21)
THCA	mRNAsubtype_5	2	c18 (n=95) ; c19 (n=12)	c19: 0.317	c19: 2.28 (0.435,11.9)	X140 (higher in c19, pval=2.36e-10)	X179 (higher in c19, pval=1.09e-07)	X101 (higher in c19, pval=1.21e-07)	X211 (lower in c19, pval=3.18e-20)	X166 (lower in c19, pval=5.27e-16)	X38 (lower in c19, pval=7.78e-16)
THYM	all	1	c01 (n=110)
THYM	COCAcluster_1	1	c01 (n=46)
THYM	COCAcluster_2	0	(n=)
THYM	COCAcluster_3	1	c01 (n=37)
THYM	COCAcluster_4	1	c01 (n=20)
UCEC	all	4	c27 (n=463) ; c28 (n=34) ; c32 (n=13) ; c40 (n=5)	c28: 0.333 ; c32: 0.161 ; c40: 5.02e-06	c28: 1.36 (0.729,2.54) ; c32: 2.25 (0.702,7.2) ; c40: 7.61 (2.72,21.3)	X59 (higher in c28, pval=2.12e-11) ; X108 (higher in c32, pval=2.41e-07) ; X48 (higher in c40, pval=0.0121)	X1 (higher in c28, pval=3.99e-08) ; X32 (higher in c32, pval=1.38e-06) ; X151 (higher in c40, pval=0.083)	X50 (higher in c28, pval=2.68e-07) ; X179 (higher in c32, pval=2.42e-06) ; X139 (higher in c40, pval=0.107)	X5 (lower in c28, pval=7.29e-33) ; X168 (lower in c32, pval=2.17e-94) ; X128 (lower in c40, pval=1.1e-64)	X156 (lower in c28, pval=2.68e-11) ; X34 (lower in c32, pval=2.42e-94) ; X44 (lower in c40, pval=3.59e-52)	X187 (lower in c28, pval=1.38e-10) ; X196 (lower in c32, pval=4.97e-60) ; X142 (lower in c40, pval=1.8e-21)
UCEC	CN_HIGH	2	c27 (n=114) ; c28 (n=30)	c28: 0.32	c28: 1.37 (0.734,2.56)	X59 (higher in c28, pval=1.56e-05)	X28 (higher in c28, pval=9.83e-05)	X1 (higher in c28, pval=0.000501)	X43 (lower in c28, pval=0.000521)	X85 (lower in c28, pval=0.00071)	X5 (lower in c28, pval=0.000915)
UCEC	CN_LOW	1	c27 (n=135)
UCEC	MSI	1	c27 (n=113)
UCEC	POLE	1	c27 (n=70)
UCS	all	2	c35 (n=29) ; c27 (n=13)	c27: 0.521	c27: 1.36 (0.533,3.45)	X166 (higher in c27, pval=8.52e-05)	X149 (higher in c27, pval=0.000179)	X45 (higher in c27, pval=0.000482)	X27 (lower in c27, pval=7.55e-05)	X186 (lower in c27, pval=0.00129)	X132 (lower in c27, pval=0.00132)
UCS	mRNAsubtype_1	1	c35 (n=15)
UCS	mRNAsubtype_2	2	c35 (n=14) ; c27 (n=13)	c27: 0.521	c27: 1.36 (0.533,3.45)	X166 (higher in c27, pval=0.000485)	X22 (higher in c27, pval=0.000777)	X128 (higher in c27, pval=0.00199)	X132 (lower in c27, pval=0.0139)	X117 (lower in c27, pval=0.0144)	X186 (lower in c27, pval=0.0211)
UVM	all	1	c13 (n=79)
UVM	mRNAcluster_1	1	c13 (n=21)
UVM	mRNAcluster_2	1	c13 (n=21)
UVM	mRNAcluster_3	1	c13 (n=14)
UVM	mRNAcluster_4	1	c13 (n=23)
