# Supplementary material for: Single-cell signatures identify microenvironment factors in tumors associated with patient outcomes
Source: Cell Rep Methods. 2024 Jun 17;4(6):100799. doi: 10.1016/j.crmeth.2024.100799 (PMC11228369; doi:10.1016/j.crmeth.2024.100799)
Supplement: Table S5. Subtype definitions, related to Figures 5 and 6 — Summary of TCGA tumor subtypes used in this manuscript, including names, number of samples, source, and description. [file mmc6.xlsx]

## Sheet: Sheet1
disease	total samples	samples w/ subtype annotation	percent annotated	subtypes used	source description	source link
ACC	79	76	96.2025	COC1, COC2, COC3	TCGA Pancanatlas, Subtype_Integrative	https://api.gdc.cancer.gov/data/0f31b768-7f67-4fc4-abc3-06ac5bd90bf0
BLCA	430	430	100	Basal_squamous, Luminal, Luminal_infiltrated, Luminal_papillary, ND, Neuronal	TCGAbiolinks v1.2.5, mRNA cluster	https://www.rdocumentation.org/packages/TCGAbiolinks
BRCA	1217	1217	100	Basal, LumA, LumB, Her2, Normal	TCGA Pancanatlas, Subtype_Selected	https://api.gdc.cancer.gov/data/0f31b768-7f67-4fc4-abc3-06ac5bd90bf0
CESC	309	182	58.8997	iCluster_C1-C3	TCGAbiolinks v1.2.5, SAMP:iCluster_All_k3	https://www.rdocumentation.org/packages/TCGAbiolinks
CHOL	45	43	95.5556	mRNAcluster_1-2	TCGAbiolinks v1.2.5, mRNA-seq Clusters	https://www.rdocumentation.org/packages/TCGAbiolinks
COAD	512	365	71.2891	GI combined: CIN, GS, HM-indel, HM-SNV	TCGA Pancanatlas, Subtype_Selected	https://api.gdc.cancer.gov/data/0f31b768-7f67-4fc4-abc3-06ac5bd90bf0
DLBCL	48	0	0
ESCA	173	160	92.4855	GI combined: CIN, ESCC, GS, HM-indel, HM-SNV	TCGA Pancanatlas, Subtype_Selected	https://api.gdc.cancer.gov/data/0f31b768-7f67-4fc4-abc3-06ac5bd90bf0
GBM	173	122	70.5202	GBM-LGG-combined: Classic-like, G-CIMP-high, G-CIMP-low, LGm6-GBM, Mesenchymal-like	TCGA Pancanatlas, Subtype_Selected	https://api.gdc.cancer.gov/data/0f31b768-7f67-4fc4-abc3-06ac5bd90bf0
HNSC	546	314	57.5092	Atypical, Basal, Classical, Mesenchymal	TCGA Pancanatlas, Subtype_Selected	https://api.gdc.cancer.gov/data/0f31b768-7f67-4fc4-abc3-06ac5bd90bf0
KICH	89	89	100	Eosin.0, Eosin.1	TCGA Pancanatlas, Subtype_Selected	https://api.gdc.cancer.gov/data/0f31b768-7f67-4fc4-abc3-06ac5bd90bf0
KIRC	607	484	79.7364	mRNA subtypes 1-4	TCGA Pancanatlas, Subtype_Selected	https://api.gdc.cancer.gov/data/0f31b768-7f67-4fc4-abc3-06ac5bd90bf0
KIRP	321	189	58.8785	Integrative Subtypes: C1, C2a, C2b, C2c - CIMP	TCGA Pancanatlas, Subtype_Selected	https://api.gdc.cancer.gov/data/0f31b768-7f67-4fc4-abc3-06ac5bd90bf0
LAML	151	150	99.3377	mRNA subtypes 1-7	TCGA Pancanatlas, LAML, Subtype_Selected	https://api.gdc.cancer.gov/data/0f31b768-7f67-4fc4-abc3-06ac5bd90bf0
LGG	529	526	99.4329	GBM-LGG-combined: Classic-like, Codel, G-CIMP-high, G-CIMP-low, Mesenchymal-like, PA-like	TCGA Pancanatlas, Subtype_Selected	https://api.gdc.cancer.gov/data/0f31b768-7f67-4fc4-abc3-06ac5bd90bf0
LIHC	424	229	54.0094	iCluster 1-3	TCGA Pancanatlas, Subtype_Selected	https://api.gdc.cancer.gov/data/0f31b768-7f67-4fc4-abc3-06ac5bd90bf0
LUAD	585	283	48.3761	Integrative_Subtype 1-6	TCGA Pancanatlas, Subtype_Selected	https://api.gdc.cancer.gov/data/0f31b768-7f67-4fc4-abc3-06ac5bd90bf0
LUSC	550	192	34.9091	basal, classical, primitive, secretory	TCGA Pancanatlas, Subtype_Selected	https://api.gdc.cancer.gov/data/0f31b768-7f67-4fc4-abc3-06ac5bd90bf0
MESO	86	73	84.8837	iCluster C1_S4, C2_S2, C3_S1, C4_S3	TCGA MESO paper, Cancer Discovery 2018, Table S1, iCluster_k4.5types	https://cancerdiscovery.aacrjournals.org/content/8/12/1548.long
OV	379	372	98.153	Differentiated, Immunoreactive, Mesenchymal, Proliferative	TCGA Pancanatlas, OVCA, Subtype_Selected	https://api.gdc.cancer.gov/data/0f31b768-7f67-4fc4-abc3-06ac5bd90bf0
PAAD	182	154	84.6154	mRNAcluster_1-2	TCGAbiolinks v1.2.5, mRNA Moffitt clusters (All 150 Samples) 1basal 2classical	https://www.rdocumentation.org/packages/TCGAbiolinks
PCPG	186	180	96.7742	Cortical admixture, Kinase signaling, Pseudohypoxia, Wnt-altered	TCGA Pancanatlas, Subtype_Selected	https://api.gdc.cancer.gov/data/0f31b768-7f67-4fc4-abc3-06ac5bd90bf0
PRAD	551	377	68.4211	1-ERG, 2-ETV1, 3-ETV4 , 4-FLI1, 5-SPOP, 6-FOXA1, 7-IDH1, 8-other	TCGA Pancanatlas, Subtype_Selected	https://api.gdc.cancer.gov/data/0f31b768-7f67-4fc4-abc3-06ac5bd90bf0
READ	177	123	69.4915	GI combined: CIN, GS, HM-indel, HM-SNV	TCGA Pancanatlas, Subtype_Selected	https://api.gdc.cancer.gov/data/0f31b768-7f67-4fc4-abc3-06ac5bd90bf0
SARC	265	212	80	iCluster_1-5	TCGAbiolinks v1.2.5, iCluster cluster	https://www.rdocumentation.org/packages/TCGAbiolinks
SKCM	472	317	67.161	BRAF_Hotspot_Mutants, NF1_Any_Mutants, RAS_Hotspot_Mutants, Triple_WT	TCGA Pancanatlas, Subtype_Selected	https://api.gdc.cancer.gov/data/0f31b768-7f67-4fc4-abc3-06ac5bd90bf0
STAD	407	372	91.4005	GI combined: CIN, EBV, GS, HM-indel, HM-SNV	TCGA Pancanatlas, Subtype_Selected	https://api.gdc.cancer.gov/data/0f31b768-7f67-4fc4-abc3-06ac5bd90bf0
TGCT	156	138	88.4615	seminoma_mRNA_c1, non-seminoma_mRNA_c2, non-seminoma_mRNA_c3, seminoma_mRNA_c4	TCGA TGCT paper, Cell Reports 2018, Table S1, mRNA clusters	https://www.sciencedirect.com/science/article/pii/S221112471830785X?via%3Dihub
THCA	568	544	95.7746	mRNA subtypes 1-5	TCGA Pancanatlas, Subtype_Selected	https://api.gdc.cancer.gov/data/0f31b768-7f67-4fc4-abc3-06ac5bd90bf0
THYM	121	118	97.5207	COCAcluster_1-4	TCGA THYM paper, Cancer Cell 2018, Table S1, COCA clusters (4)	https://www.cell.com/cancer-cell/fulltext/S1535-6108(18)30003-5
UCEC	583	527	90.3945	CN high, CN low, MSI, POLE	TCGA Pancanatlas, Subtype_Selected	https://api.gdc.cancer.gov/data/0f31b768-7f67-4fc4-abc3-06ac5bd90bf0
UCS	56	56	100	mRNA subtypes 1 and 2	TCGA Pancanatlas, Subtype_Selected	https://api.gdc.cancer.gov/data/0f31b768-7f67-4fc4-abc3-06ac5bd90bf0
UVM	80	80	100	mRNAcluster_1-4	TCGAbiolinks v1.2.5, mRNA Cluster No.	https://www.rdocumentation.org/packages/TCGAbiolinks
