# Supplementary material for: Single-cell signatures identify microenvironment factors in tumors associated with patient outcomes
Source: Cell Rep Methods. 2024 Jun 17;4(6):100799. doi: 10.1016/j.crmeth.2024.100799 (PMC11228369; doi:10.1016/j.crmeth.2024.100799)
Supplement: Table S7. Embryonic signatures, related to Figures 3 and 5 — Exemplar signatures derived from human embryonic tissues or human embryonic stem cell lines. [file mmc8.xlsx]

## Sheet: Sheet1
scBeacon_embryonic_signatures
exemplar_signature	exemplar_short_name	tissue	disease_type	tissue_of_origin	cell_type_annotation_from_authors	celltype_annotation_source	datasets
X23	kidney collecting duct cell	embryonic kidney	normal 100%	kidney 100%	ureteric bud; kidney collecting duct cell 79.6%, kidney connecting tubule epithelial cell 12.3%, kidney loop of Henle epithelial cell 2.8%, medial; distal S-shaped body 2.3%, pretubular aggregate 1%, S-shaped body proximal precursor cell 1%, renal vesicle; comma-shaped body A 0.8%, leukocyte 0.3%	author	E-GEOD-114530
X35	Myocytes from embryo	embryonic kidney	not available	inner cell mass 100%	unknown 61.6%, muscle cell 2 24.4%, muscle cell 1 12.3%, neuronal cell 1%, nephron progenitor 1 0.7%	panglaodb	E-GEOD-124472
X36	glomerular visceral epithelial cell from embryo kidney	embryonic kidney	normal 100%	kidney 70.4%, inner cell mass 16.3%, juxtamedullary cortex 10.2%, outer cortex of kidney 3.1%	glomerular visceral epithelial cell 37.7%, glomerular visceral epithelial cell 4 10.2%, glomerular visceral epithelial cell 1 10.1%, S-shaped body podocyte precursor cell 7.4%, renal vesicle; comma-shaped body B 7.2%, S shaped body 4.4%, early/late glomerular visceral epithelial cell 4.3%, glomerular visceral epithelial cell 6 4.1%, glomerular visceral epithelial cell 2 3.6%, glomerular visceral …	author	E-GEOD-114530, E-GEOD-124472, E-HCAD-10
X37	mesenchymal stem cell from embryo bone marrow	embryonic bone marrow	normal 100%	bone marrow 100%	mesenchymal stem cell of the bone marrow 100%	author	E-GEOD-124858
X49	Neutrophils from liver	embryo liver	normal 100%	liver 100%	not applicable 91.4%, hepatocyte 8.6%	panglaodb	E-GEOD-130473
X50	hepatocyte	embryo liver	normal 100%	liver 100%	not applicable 100%	panglaodb	E-GEOD-130473
X51	Hepatic stellate cells	embryo liver	normal 100%	liver 100%	not applicable 100%	panglaodb	E-GEOD-130473
X52	Erythroid-like and erythroid precursor cells from liver	embryo liver	normal 100%	liver 100%	not applicable 94.3%, hepatocyte 5.7%	panglaodb	E-GEOD-130473
X53	hepatocyte	embryo liver	normal 100%	liver 100%	not applicable 50.7%, hepatocyte 49.3%	panglaodb	E-GEOD-130473
X54	B cells from liver	embryo liver	normal 100%	liver 100%	not applicable 100%	panglaodb	E-GEOD-130473
X55	hepatocyte	embryo liver	normal 100%	liver 100%	not applicable 100%	panglaodb	E-GEOD-130473
X56	hepatocyte	embryo liver	normal 100%	liver 100%	not applicable 100%	panglaodb	E-GEOD-130473
X110	endothelial cell from kidney	embryonic kidney	normal 100%	kidney 81.3%, juxtamedullary cortex 16.2%, outer cortex of kidney 2.5%	endothelial cell 52.6%, glomerular endothelial cell 3 18.2%, glomerular endothelial cell 13.1%, leukocyte 4.1%, immune cell 2.3%, early kidney proxmial tubule cell 2.1%, glomerular endothelial cell 1 1.9%, glomerular endothelial cell 2 1.7%, erythrocyte 0.7%, kidney loop of Henle epithelial cell 0.5%, mixed erythrocyte and immune cell 0.5%, kidney interstitial progenitor cell 0.4%, proliferating …	author	E-GEOD-114530, E-GEOD-124472, E-HCAD-10
X111	Endothelial cells and metanephric cap from kidney	embryonic kidney	normal 100%	kidney 100%	unknown 50.1%, metanephric cap 15.3%, kidney interstitial myofibroblast 4.7%, S shaped body 4.2%, macrophage 3.7%, endothelial cell 3.5%, stromal cell 3.5%, innate lymphoid cell 3%, monocyte 2.8%, plasmacytoid dendritic cell 1%, renal filtration cell 1%, CD4-positive, alpha-beta T cell 0.9%, connecting nephron tubules/principal cell - proximal ureteric bud 0.9%, conventional dendritic cell 0.9%, …	author	E-HCAD-10
X112	stromal cell and metanephric cap from multiple tissues	embryonic kidney	normal 100%	kidney 57.6%, lung 17.9%, inner cell mass 12.3%, juxtamedullary cortex 5.4%, outer cortex of kidney 4.7%, heart 1.8%, liver 0.1%, skin 0.1%, yolk sac 0.1%	stromal cell 11.6%, metanephric cap 8.1%, kidney interstitial myofibroblast 7.3%, S shaped body 4.1%, nephron progenitor 4%, nephron progenitor cell C 3%, fibroblast 2.9%, kidney interstitial cell B 2.7%, kidney interstitial cell A 2.2%, pretubular aggregate 2.1%, renal vesicle; comma-shaped body A 2.1%, early kidney proxmial tubule cell 2%, nephron progenitor cell A 2%, epithelial cell of proxim…	author	E-GEOD-114530, E-GEOD-124472, E-HCAD-10, E-HCAD-7, E-MTAB-7407
X113	megakaryocyte and nature killer cells from kidney	embryonic kidney	normal 100%	kidney 100%	megakaryocyte 47.1%, natural killer cell 40.3%, innate lymphoid cell 8.1%, mast cell 2.7%, CD8-positive, alpha-beta T cell 0.9%, unknown 0.5%, CD4-positive, alpha-beta T cell 0.5%	author	E-HCAD-10
X121	erythroid lineage cell from umbilical cord blood	umbilical cord	not available	umbilical cord blood 92.6%, bone marrow 7.4%	erythroid lineage cell 99.7%, megakaryocyte 0.2%, precursor B cell 0.1%	author	E-HCAD-4
X131	Fibroblasts from heart	embryonic heart	normal 100%	heart 93.2%, lung 6.8%	not available	panglaodb	E-HCAD-7
X132	Endothelial cells from heart	embryonic heart	normal 100%	heart 78.8%, lung 20.6%, cerebellum 0.6%	not available	panglaodb	E-HCAD-7
X133	Cardiomyocytes from heart	embryonic heart	normal 100%	heart 100%	not available	panglaodb	E-HCAD-7
X134	Neurons from heart	embryonic heart	normal 100%	heart 64.9%, lung 35.1%	not available	panglaodb	E-HCAD-7
X135	Fibroblasts from heart	embryonic heart	normal 100%	heart 92.9%, lung 7.1%	not available	panglaodb	E-HCAD-7
X136	Retinal ganglion cells from brain	embryonic brain	normal 100%	cerebellum 99.9%, heart 0.1%	not available	panglaodb	E-HCAD-7
X137	Trigeminal neurons from heart	embryonic heart	normal 100%	heart 99.9%, lung 0.1%	not available	panglaodb	E-HCAD-7
X207	extra thymic aire-expressing cells from tonsil with tonsillitis	paediatric tonsillitis	tonsilitis 100%	tonsil 100%	extra thymic aire-expressing cells 100%	author	E-MTAB-7381
X208	extra thymic aire-expressing cells from tonsil with tonsillitis	paediatric tonsillitis	tonsilitis 100%	tonsil 100%	extra thymic aire-expressing cells 100%	author	E-MTAB-7381
X209	extra thymic aire-expressing cells from tonsil with tonsillitis	paediatric tonsillitis	tonsilitis 100%	tonsil 100%	extra thymic aire-expressing cells 100%	author	E-MTAB-7381
X210	extra thymic aire-expressing cells from tonsil with tonsillitis	paediatric tonsillitis	tonsilitis 100%	tonsil 100%	extra thymic aire-expressing cells 100%	author	E-MTAB-7381
X211	fetal hepatocytes	fetal liver	normal 100%	liver 80.4%, yolk sac 19.6%	not available	panglaodb	E-MTAB-7407
X212	hematopoietic cells and platelets from fetal liver	fetal liver	normal 100%	liver 93.1%, yolk sac 5.8%, kidney 1.1%	not available	panglaodb	E-MTAB-7407
X213	Macrophages from fetal liver	fetal liver	normal 100%	liver 99.5%, skin 0.4%, yolk sac 0.1%	not available	panglaodb	E-MTAB-7407
X214	Erythroid-like and erythroid precursor cells from fetal liver	fetal liver	normal 100%	liver 94.2%, yolk sac 3.4%, kidney 1.9%, skin 0.5%	not available	panglaodb	E-MTAB-7407
X17	Embryonic stem cells	embryonic stem cell	not available	not available	embryonic stem cell 100%	author	E-GEOD-109979
X59	Neurons in neocortex	cerebral organoids	normal 100%	neocortex 64.1%, skin 26.4%, inner cell mass 9.4%	neuron 64.1%, induced pluripotent stem cell 26.4%, embryonic stem cell 9.4%	author	E-GEOD-75140
X60	iPSC from skin	cerebral organoids	normal 100%	skin 72.8%, inner cell mass 15.1%, neocortex 12.1%	induced pluripotent stem cell 72.8%, embryonic stem cell 15.1%, neuron 12.1%	author	E-GEOD-75140
X61	iPSC from skin	cerebral organoids	normal 100%	skin 83.3%, inner cell mass 16.7%	induced pluripotent stem cell 83.3%, embryonic stem cell 16.7%	author	E-GEOD-75140
X98	telencephalic progenitor cell and medial ganglionic eminence progenitor	H1 human embryonic stem cells	not available	embryo 100%	medial ganglionic eminence progenitor 42.5%, telencephalic progenitor cell 42.1%, intermediate medial ganglionic eminence progenitor 8%, neural progenitor cell 6.2%, oligodendrocyte precursor cell 0.9%, lateral ganglionic eminence neuron 0.2%, medial ganglionic eminence neuron 0.2%	author	E-GEOD-93593
X99	cortical interneuron and medial ganglionic eminence neuron	H1 human embryonic stem cells	not available	embryo 100%	cortical interneuron 53.8%, medial ganglionic eminence neuron 36.9%, lateral ganglionic eminence neuron 5.4%, intermediate medial ganglionic eminence progenitor 2.2%, oligodendrocyte precursor cell 1.2%, telencephalic progenitor cell 0.2%, neural progenitor cell 0.2%, medial ganglionic eminence progenitor 0.1%	author	E-GEOD-93593
X100	telencephalic progenitor cell and medial ganglionic eminence progenitor	H1 human embryonic stem cells	not available	embryo 100%	telencephalic progenitor cell 38.7%, medial ganglionic eminence progenitor 29%, intermediate medial ganglionic eminence progenitor 18.3%, neural progenitor cell 11.8%, cortical interneuron 1.1%, medial ganglionic eminence neuron 1.1%	author	E-GEOD-93593
X101	neural progenitor cell	H1 human embryonic stem cells	not available	embryo 100%	neural progenitor cell 84.9%, medial ganglionic eminence neuron 11.3%, cortical interneuron 3.8%	author	E-GEOD-93593
X102	embryonic stem cell from H9 cell line	H9 human embryonic stem cells	normal 100%	inner cell mass 97.9%, retina 2.1%	embryonic stem cell 97.9%, retinal cell 2.1%	author	E-GEOD-98556
X103	embryonic stem celll from H9 cell line	H9 human embryonic stem cells	normal 100%	inner cell mass 100%	embryonic stem cell 100%	author	E-GEOD-98556
X104	retinal cell	H9 human embryonic stem cells	normal 100%	retina 97.8%, inner cell mass 2.2%	retinal cell 97.8%, embryonic stem cell 2.2%	author	E-GEOD-98556
X105	embryonic stem celll from H9 cell line	H9 human embryonic stem cells	normal 100%	inner cell mass 98.6%, retina 1.4%	embryonic stem cell 98.6%, retinal cell 1.4%	author	E-GEOD-98556
X106	embryonic stem celll from H9 cell line	H9 human embryonic stem cells	normal 100%	inner cell mass 92.9%, retina 7.1%	embryonic stem cell 92.9%, retinal cell 7.1%	author	E-GEOD-98556
X119	Fibroblasts from skin	embryonic fibroblasts	normal 100%	skin epidermis 100%	human embryonic fibroblast/induced day type 3 dendritic cell 38.4%, conventional dendritic cell type 1/induced day 9 dendritic cell 25.6%, dendritic cell 17.7%, embryonic fibroblast 14.5%, conventional dendritic cell 3.6%, plasmacytoid dendritic cell 0.2%	author	E-HCAD-13
X154	retinal ganglion cell from embryonic stem cell	embryonic stem cell	normal 100%	not available	retinal ganglion cell 100%	author	E-MTAB-6108
X162	iPSC induced from skin fibroblast	iPSC	normal 100%	skin 100%	induced pluripotent stem cell 100%	author	E-MTAB-6524
X192	primed human embryonic stem cell	embryonic stem cell	normal 100%	inner cell mass 100%	embryonic stem cell 100%	author	E-MTAB-6819
X193	naïve human embryonic stem cell	embryonic stem cell	normal 100%	inner cell mass 100%	embryonic stem cell 100%	author	E-MTAB-6819
X194	naïve and primed human embryonic stem cell	embryonic stem cell	normal 100%	inner cell mass 100%	embryonic stem cell 100%	author	E-MTAB-6819
X195	induced Neural Plate Border Stem Cells from blood and dermis	iPSC	normal 100%	blood 56.1%, dermis 43.9%	induced neural border stem cell 100%	author	E-MTAB-6911
X196	induced Neural Plate Border Stem Cells from blood and dermis	iPSC	normal 100%	blood 66%, dermis 34%	induced neural border stem cell 100%	author	E-MTAB-6911
X197	iPSC normal culture to maintain pluripotency	iPSC	normal 100%	blood 88.5%, inner cell mass 11.5%	induced pluripotent stem cell 88.5%, embryonic stem cell 11.5%	author	E-MTAB-6819, E-MTAB-7008
note: highlighted signatures are from human embryo, the rest are from human embryonic stem cell lines
datasets: E-GEOD-114530, E-GEOD-124472, E-HCAD-10, E-HCAD-13, E-HCAD-7, E-MTAB-7381, E-MTAB-7407
